# Supplementary material for: Soil phosphate availability drives shifts between arbuscular mycorrhizal and ectomycorrhizal fungi in the dual mycorrhizal plant Quercus serrata
Source: New Phytol. 2025 Sep 21;248(5):2542–52. doi: 10.1111/nph.70566 (PMC12589709; doi:10.1111/nph.70566)
Supplement: Supplementary file 1 — Table S1 Description of the 15 study sites in Honshu Isl. in Japan. Table S2 Leaf analytical data in the 15 field sites. Table S3 Soil chemical properties in the 15 field sites. Table S4 Correlation coefficients between the plant and soil factors. Table S5 Log‐transformed read number data of all fungal OTUs. Table S6 Presence–absence‐based abundance data of mycorrhizal fungal OTUs. Table S7 Presence–absence‐based abundance data of mycorrhizal fungal genera. Table S8 Correlation coefficients of richness/abundance with plant/soil factors in EcM and AM fungal genera and OTUs. Table S9 Determination coefficients of correlation analysis between the plant/soil factors and the NMDS scores of the EcM and AM fungal communities. Table S10 Correlation coefficients between the plant/soil factors and the abundance of the ectomycorrhizal exploration types. Please note: Wiley is not responsible for the content or functionality of any Supporting Information supplied by the authors. Any queries (other than missing material) should be directed to the New Phytologist Central Office. [file NPH-248-2542-s001.xlsx]

## Sheet: Front page
	New Phytologist Supporting Information
	Article title: Soil phosphate availability drives shifts between arbuscular mycorrhizal and ectomycorrhizal fungi in the dual mycorrhizal plant Quercus serrata
	Authors: Tatsuhiro Ezawaa, Chika Mizukami, Anjar Cahyaningtyas, Mana Mukai, and Kanehiro Kitayama
	Article acceptance date: 19 August 2025

## Sheet: S1
	Table S1. Description of the 15 study sites from which Q. serrata samples were collected in Honshu Isl. in Japan.
	Site	ID (no. in Figures)	Latitude	Longitude	Elevation (m)	Soil type	Sampling date	Vegetation type sensu Miyawaki (1996)	Notes
	Ryukoku Forest	RF (1)	34°57'45.74"N	135°56' 4.95"E	148.389	Immature soil	2021.7.24-25	Quercetum variabili-serratae	Quescus serrata forest characterized by Quercus variabilis
	Akazu	AK (2)	35°13' 5.70"N	137°10'10.10"E	370.094	Brown forest soil	2022.9.26	Arundinario pygmaeae-Quercetum serratae	Quescus serrata forest characterized by Arundinaria pygmaea
	Yamashiro	YS (3)	34°47'21.89"N	135°50'23.39"E	202.141	Red yellow soil	2021.8.2-3	Quercetum variabili-serratae	Quescus serrata forest characterized by Quercus variabilis
	Mt. Atago	AG (4)	35°40'23.58"N	138°35'16.08"E	448.652	Brown forest soil	2022.7.13-14	Castaneo-Quercetum serratae	Quescus serrata forest characterized by Castanea crenata
	Kamigamo	KG (5)	35° 4'11.37"N	135°45'59.97"E	167.215	Brown forest soil	2021.7.3-4	Quercetum variabili-serratae	Quescus serrata forest characterized by Quercus variabilis
	Mt. Yoshida	YD (6)	35° 1'37.38"N	135°47'12.46"E	119.59	Brown forest soil	2022.6.28-29	Photinio-Castanopsietum cuspidatae	Castanopsis cuspidata forest characterized by Photinia glabra with intersparsed Quescus serrata
	Mt. Daisen	DS (7)	35°18'48.20"N	133°35'0.88"E	780.32	Andosol	2021.9.21-22	Quercus serrata community	Forest predominated by a cohort of Quercus serrata
	Mt. Daimonji	DM (8)	35° 1'23.93"N	135°48'10.58"E	184.407	Brown forest soil	2022.6.21-22	Quercetum variabili-serratae	Quescus serrata forest characterized by Quercus variabilis
	Mt. Sanbe	SB (9)	35° 9'27.01"N	132°39'24.84"E	427.243	Andosol	2022.9.13-14	Quercus serrata community	Forest predominated by a cohort of Quercus serrata
	Mt. Ryozen	RZ (10)	35°16'49.47"N	136°21'48.71"E	706.683	Red yellow soil	2022.10.3	Quercetum variabili-serratae	Quescus serrata forest characterized by Quercus variabilis
	Ogawa	OG (11)	36°56'17.30"N	140°35'13.05"E	654.1	Andosol	2022.8.2	Enkiantho subsessilis-Fagetum japonicae	Fagus japonica forest characterized by Enkianthus subsessilis with intersparsed Quescus serrata
	Mt. Karasawa	KS (12)	36°21'38.58"N	139°36' 3.45"E	232.51	Andosol	2021.9.13-14	Quercetum acutissimo-serratae	Quescus serrata forest characterized by Quercus acutissima
	Tama	TM (13)	35°38'14.66"N	139°22'30.63"E	191.505	Andosol	2021.9.4-5	Quercetum acutissimo-serratae	Quescus serrata forest characterized by Quercus acutissima
	Tsukuba	TK (14)	36° 4'52.87"N	140°9'33.76"E	53.709	Andosol	2021.7.28-29	Quercetum acutissimo-serratae	Quescus serrata forest characterized by Quercus acutissima
	Kan-nami	KN (15)	35° 9' 9.57"N	139° 0'39.90"E	585.436	Andosol	2022.7.26-27	Quercus serrata community	Forest predominated by a cohort of Quercus serrata
	Miyawaki, A. (ed.) 1996. Indices to the "Vegetation of Japan": community names and subjects. 330 pp. Shibundo, Tokyo (Japanese with German and Latin). ISBN: 9784784301812

## Sheet: S2
	Table S2. Leaf analytical data of Q. serrata in the 15 field sites.
		Total N	Total P
	Sample ID	(mg-N g-1)	(mg-P g-1)	N:P	C:P	C:N
	AG1	22.0667	0.578438	38.1488	870.77	22.8256
	AG2	22.1075	0.557779	39.6348	872.78	22.0206
	AG3	23.217	0.696481	33.3348	702.587	21.0767
	AG4	20.5526	0.581857	35.3225	832.365	23.5647
	AK1	19.3549	0.622647	31.0848	827.657	26.6258
	AK2	20.1327	0.633266	31.7918	816.538	25.6839
	AK3	19.4877	0.688714	28.2958	743.578	26.2788
	AK4	20.5532	0.822692	24.9829	620.864	24.8516
	DM1	19.4825	0.930061	20.9475	481.207	22.972
	DM2	19.8923	0.835303	23.8145	595.681	25.0134
	DM3	18.4646	0.909782	20.2956	569.592	28.0648
	DM4	21.7365	0.896056	24.258	556.019	22.9211
	DS1	16.6793	1.09943	15.1709	449.646	29.6387
	DS2	16.3103	1.13301	14.3955	430.609	29.9128
	DS3	15.6126	1.0754	14.518	463.743	31.9426
	DS4	19.0303	1.11244	17.1069	454.32	26.5577
	KG1	25.9747	0.551878	47.066	896.485	19.0474
	KG2	24.701	0.53216	46.4165	920.366	19.8284
	KG3	25.1895	0.460745	54.6712	1068.54	19.5449
	KG4	25.7916	0.550428	46.8574	922.213	19.6812
	KN1	21.2053	0.643408	32.9578	771.074	23.3958
	KN2	18.7468	0.778296	24.087	622.47	25.8426
	KN3	22.4342	0.909602	24.6637	542.842	22.0097
	KN4	21.3534	0.79766	26.7701	600.453	22.43
	KS1	21.682	0.795497	27.2559	588.092	21.5767
	KS2	14.3044	0.896568	15.9546	528.324	33.1142
	KS3	20.4583	0.915386	22.3494	515.649	23.0722
	KS4	14.9164	0.966381	15.4353	508.065	32.9157
	RF1	26.9807	0.740292	36.446	653.076	17.919
	RF2	19.6489	0.558949	35.1533	884.881	25.172
	RF3	19.8037	0.618302	32.0292	812.705	25.3739
	RF4	17.0813	0.599954	28.4711	827.627	29.0691
	OG1	21.9788	1.05193	20.8938	470.155	22.5021
	OG2	21.7489	0.934973	23.2615	526.284	22.6247
	OG3	22.9293	1.0048	22.8197	494.733	21.6801
	OG4	25.1179	1.05445	23.8208	464.193	19.4869
	RZ1	21.5104	0.947475	22.7028	543.155	23.9245
	RZ2	23.9579	0.897409	26.6968	569.243	21.3225
	RZ3	23.3124	1.06508	21.8878	478.586	21.8654
	RZ4	22.7281	0.987836	23.008	512.773	22.2867
	SB1	19.2217	0.870389	22.0841	564.738	25.5722
	SB2	22.2124	1.11524	19.9172	434.948	21.8378
	SB3	21.8426	0.930399	23.4765	519.184	22.115
	SB4	20.7965	0.978431	21.255	493.719	23.2284
	TK1	19.0982	0.848188	22.5165	572.647	25.4323
	TK2	17.0983	0.771199	22.1711	629.632	28.3987
	TK3	19.2917	0.873029	22.0975	561.906	25.4285
	TK4	17.0648	0.865462	19.7176	570.953	28.9565
	TM1	16.509	0.91587	18.0255	532.818	29.5592
	TM2	15.3709	0.813687	18.8904	587.835	31.1182
	TM4	18.2628	0.956976	19.0839	507.349	26.5852
	YD1	31.7291	0.74912	42.3551	665.626	15.7154
	YD2	26.9115	0.777598	34.6085	650.61	18.7991
	YD3	25.423	0.828616	30.6812	599.52	19.5403
	YD4	22.6297	0.824389	27.4502	607.479	22.1302
	YS1	17.4224	0.51202	34.0267	968.261	28.4559
	YS2	14.9677	0.460973	32.4697	1075.42	33.1206
	YS3	15.9243	0.616765	25.8191	789.793	30.5894
	YS4	15.3985	0.529301	29.0921	944.002	32.4487

## Sheet: S3
	Table S3. Chemical properties of Q. serrata root zone soil in the 15 field sites.
					Total C				Total N								Inorganic N			NaHCO3-Pi				NaHCO3-Po				NaOH-Pi				NaOH-Po
		pH			(g-C kg-1)				(g-N kg-1)				C:N				(mg-N kg-1)1)			(mg-P kg-1)				(mg-P kg-1)				(mg-P kg-1)				(mg-P kg-1)
	ID (no. in Figures)	0-5 cm	5-15 cm		0-5 cm	5-15 cm	0-15 cm		0-5 cm	5-15 cm	0-15 cm		0-5 cm	5-15 cm	0-15 cm		NH4-N	NO3-N		0-5 cm	5-15 cm	0-15 cm		0-5 cm	5-15 cm	0-15 cm		0-5 cm	5-15 cm	0-15 cm		0-5 cm	5-15 cm	0-15 cm	N(inorg): NaOH-Pi2)
	RF (1)	4.54	4.54		46.6586	10.7367	22.7107		2.57661	0.813245	1.40103		18.1085	13.2024	16.21		10.5983	3.73171		1.96451	5.93552	4.61185		14.0481	0	4.36146		5.18444	5.01873	5.07397		73.3011	21.0496	38.4667	2.82423
	AK (2)	4.65	4.88		72.4998	24.6166	40.5777		2.76244	1.02514	1.60424		26.2449	24.0128	25.294		19.04	0.97		3.76723	2.54805	2.95444		9.8445	0	2.84826		4.90419	5.89949	5.56772		57.943	-0.377612	19.0626	3.59393
	YS (3)	4.76	4.78		50.1985	26.2659	34.2434		2.64925	1.48234	1.87131		18.9482	17.7192	18.2992		22.0018	0.216848		1.58579	1.41367	1.47105		13.5012	5.29748	8.03205		5.49184	6.04984	5.86384		47.3505	15.0095	25.7898	3.78909
	AG (4)	5.343	5.33		97.912	32.5628	54.3459		7.69417	2.7862	4.42219		12.8507	11.77	12.2894		23.1306	0.386523		4.87	3.23	3.77667		29.52	22.5	24.84		22.16	11.7	15.1867		105.21	56.4	72.67	1.54854
	KG (5)	3.69	3.86		321.57	70.7092	154.33		10.3456	2.71738	5.26012		30.5679	26.0942	29.3396		28.8761	trace		6.68986	2.1445	3.65962		59.6281	10.8782	27.1282		39.7635	10.7856	20.4449		132.774	51.2077	78.3964	1.41239
	YD (6)	4.16062	4.31579		137.798	63.9562	88.5702		5.74847	2.96366	3.89193		23.1264	21.1288	22.7574		20.0001	0.287094		38.67	3.02	14.9033		23.76	40.3	34.7867		38.67	19.47	25.87		172.99	76.34	108.557	0.784198
	DS (7)	4.35	4.55		309.376	251.089	270.518		14.3983	10.4488	11.7653		21.487	24.0304	22.9929		37.2295	30.4621		12.3424	7.10762	8.85254		87.5616	73.5172	78.1987		34.7768	36.7293	36.0785		755.019	668.101	697.074	1.87623
	DM (8)	4.51	4.5		72.1033	35.4469	47.6657		4.06445	2.29551	2.88516		17.74	15.4418	16.521		13.1649	1.68479		4.16282	8.37333	6.96983		43.4335	12.9657	23.1216		59.4455	32.2795	41.3349		169.995	108.289	128.858	0.359253
	SB (9)	5.632	5.5975		87.7184	57.4015	67.5071		5.32091	3.58602	4.16432		16.5023	16.007	16.2108		18.1998	0.0917717		11.47	4.86	7.06333		58.62	54.31	55.7467		59	46.34	50.56		395.22	257.17	303.187	0.361779
	RZ (10)	4.465	4.5325		67.0507	49.8467	55.5813		4.34812	3.76337	3.95829		15.4097	13.1037	14.0418		13.2144	1.68201		1.21604	trace	0.405348		37.1723	15.1483	22.4896		68.2951	43.3049	51.6349		202.171	167.795	179.253	0.288494
	OG (11)	4.75	5.03		143.063	99.427	113.972		8.71657	4.89698	6.17018		16.7584	20.7002	18.4715		93.27	3.04		10.6898	4.46212	6.538		80.4402	45.8979	57.412		56.9941	64.3197	61.8779		410.846	401.07	404.329	1.55645
	KS (12)	5.23	5.17		131.094	91.2322	104.52		7.62154	5.72526	6.35735		17.2005	15.935	16.4407		14.3031	7.13175		13.9472	4.15236	7.41732		31.8957	34.5967	33.6964		59.9643	66.2705	64.1685		119.665	114.288	116.081	0.33404
	TM (13)	5.27	5.2		113.351	68.9226	83.7322		7.27955	4.7389	5.58578		15.5712	14.544	14.9902		12.463	18.3103		7.17835	3.31034	4.59968		33.0521	28.3668	29.9286		72.5496	84.6295	80.6029		307.238	210.515	242.756	0.381788
	TK (14)	5.23	4.98		120.407	80.5846	93.8586		7.63132	5.32061	6.09084		15.7779	15.1458	15.4098		12.1634	1.44416		12.9734	3.28623	6.51528		31.463	24.8236	27.0368		96.7747	115.833	109.481		291.729	162.376	205.494	0.124292
	KN (15)	4.9785	5.1485		263.253	188.539	213.443		13.8639	10.2861	11.4787		18.9867	18.3055	18.5948		24.213	1.04279		10.48	8.22	8.97333		91.21	62.19	71.8633		140.04	128.48	132.333		666.59	556.89	593.457	0.19085
	1) Inorganic nitrogen contents were measured only in the soil collected from the layer of 0 - 5 cm.
	2) The ratio of (NH4-N + NO3-N) to NaOH-Pi (0 -15 cm).

## Sheet: S4
	Table S4. Correlation coefficients between the Q. serrata plant and soil factors collected .
							pH	pH	Total C	Total C	Total C	Total N	Total N	Total N	C: N	C: N	C: N	NH4-N	NO3-N	Total	NaHCO3-Pi	NaHCO3-Pi	NaHCO3-Pi	NaHCO3-Po	NaHCO3-Po	NaHCO3-Po	NaOH-Pi	NaOH-Pi	NaOH-Pi	NaOH-Po	NaOH-Po	NaOH-Po	Inorganic N:
			Leaf N	Leaf P	Leaf N: P		(0-5 cm)	(5-15 cm)	(0-5 cm)	(5-15 cm)	(0-15 cm)	(0-5 cm)	(5-15 cm)	(0-15 cm)	(0-5 cm)	(5-15 cm)	(0-15 cm)	(0-5 cm)	(0-5 cm)	inorganic N	(0-5 cm)	(5-15 cm)	(0-15 cm)	(0-5 cm)	(5-15 cm)	(0-15 cm)	(0-5 cm)	(5-15 cm)	(0-15 cm)	(0-5 cm)	(5-15 cm)	(0-15 cm)	NaHCO3-Po
	Plant factor
		Leaf P	-0.095
		Leaf N: P	0.606	-0.814
	Soil factor
		pH (0-5 cm)	-0.404	0.204	-0.462
		pH (5-15 cm)	-0.349	0.25	-0.464		0.966
		Total C (0-5 cm)	0.149	0.103	0.153		-0.407	-0.329
		Total C (5-15 cm)	-0.163	0.501	-0.385		-0.069	0.027	0.789
		Total C (0-15 cm)	-0.037	0.356	-0.173		-0.219	-0.126	0.924	0.964
		Total N (0-5 cm)	0.01	0.294	-0.106		-0.068	0.014	0.903	0.901	0.952
		Total N (5-15 cm)	-0.206	0.537	-0.467		0.138	0.207	0.687	0.958	0.893	0.886
		Total N (0-15 cm)	-0.126	0.455	-0.336		0.059	0.136	0.792	0.962	0.942	0.956	0.983
		C: N (0-5 cm)	0.289	-0.333	0.506		-0.744	-0.675	0.516	0.095	0.283	0.129	-0.115	-0.021
		C: N (5-15 cm)	0.187	-0.03	0.231		-0.616	-0.48	0.653	0.403	0.534	0.38	0.182	0.266	0.877
		C: N (0-15 cm)	0.266	-0.217	0.415		-0.72	-0.622	0.602	0.235	0.407	0.251	0.01	0.106	0.978	0.956
		NH4-N (0-5 cm)	0.185	0.272	-0.063		-0.134	0.039	0.295	0.322	0.328	0.36	0.233	0.29	0.039	0.405	0.202
		NO3-N (0-5 cm)	-0.421	0.498	-0.508		-0.052	-0.025	0.421	0.671	0.6	0.498	0.585	0.567	-0.012	0.211	0.093	0.107
		Total inorganic N	0.012	0.425	-0.241		-0.139	0.026	0.416	0.532	0.512	0.503	0.421	0.466	0.03	0.439	0.214	0.932	0.46
		NaHCO3-Pi (0-5 cm)	0.346	0.224	-0.018		-0.114	-0.094	0.245	0.262	0.269	0.233	0.231	0.238	0.177	0.281	0.244	0.08	0.041	0.087
		NaHCO3-Pi (5-15 cm)	-0.162	0.302	-0.318		0.104	0.143	0.289	0.492	0.432	0.412	0.483	0.469	-0.102	0.008	-0.053	0.086	0.307	0.188	0.061
		NaHCO3-Pi (0-15 cm)	0.225	0.331	-0.161		-0.051	-0.016	0.343	0.45	0.429	0.389	0.419	0.419	0.107	0.246	0.187	0.108	0.175	0.161	0.891	0.507
		NaHCO3-Po (0-5 cm)	0.088	0.491	-0.233		-0.06	0.066	0.742	0.812	0.827	0.838	0.788	0.83	0.043	0.346	0.178	0.561	0.358	0.632	0.093	0.528	0.32
		NaHCO3-Po (5-15 cm)	-0.027	0.63	-0.456		0.232	0.338	0.566	0.844	0.77	0.762	0.853	0.841	-0.151	0.203	0.005	0.369	0.489	0.508	0.487	0.485	0.641	0.794
		NaHCO3-Po (0-15 cm)	0.017	0.609	-0.393		0.131	0.249	0.664	0.875	0.832	0.831	0.872	0.88	-0.085	0.267	0.071	0.462	0.463	0.581	0.36	0.525	0.549	0.915	0.972
		NaOH-Pi (0-5 cm)	0.002	0.393	-0.335		0.297	0.282	0.332	0.477	0.44	0.532	0.663	0.63	-0.281	-0.167	-0.25	0.003	-0.029	-0.008	0.173	0.335	0.302	0.564	0.517	0.563
		NaOH-Pi (5-15 cm)	-0.203	0.422	-0.479		0.461	0.44	0.253	0.501	0.421	0.514	0.693	0.641	-0.376	-0.191	-0.316	0.069	0.106	0.101	0.153	0.311	0.274	0.477	0.522	0.532	0.929
		NaOH-Pi (0-15 cm)	-0.141	0.419	-0.44		0.416	0.396	0.282	0.502	0.434	0.528	0.694	0.647	-0.352	-0.186	-0.3	0.049	0.064	0.067	0.162	0.324	0.287	0.513	0.528	0.551	0.966	0.993
		NaOH-Po (0-5 cm)	-0.132	0.608	-0.482		0.11	0.213	0.628	0.912	0.839	0.802	0.905	0.89	-0.091	0.243	0.054	0.361	0.573	0.531	0.194	0.566	0.425	0.875	0.893	0.931	0.579	0.588	0.595
		NaOH-Po (5-15 cm)	-0.15	0.632	-0.507		0.085	0.206	0.614	0.924	0.841	0.802	0.913	0.895	-0.121	0.241	0.033	0.452	0.601	0.623	0.142	0.555	0.375	0.889	0.881	0.929	0.537	0.556	0.559	0.984
		NaOH-Po (0-15 cm)	-0.144	0.626	-0.5		0.094	0.209	0.621	0.923	0.843	0.805	0.914	0.896	-0.111	0.242	0.041	0.422	0.593	0.593	0.161	0.561	0.394	0.888	0.888	0.933	0.554	0.569	0.573	0.993	0.998
		Inorg N: NaHCO3-Po	0.083	0.15	-0.058		-0.219	-0.183	-0.17	-0.099	-0.135	-0.172	-0.082	-0.12	-0.153	-0.119	-0.156	0.179	-0.035	0.147	-0.39	-0.584	-0.603	-0.003	-0.198	-0.131	-0.056	-0.13	-0.108	-0.078	0.007	-0.023
		Inorg N: NaOH-Pi	-0.172	-0.498	0.301		-0.268	-0.194	-0.199	-0.266	-0.252	-0.364	-0.443	-0.424	0.359	0.318	0.351	0.137	0.002	0.123	-0.347	-0.22	-0.4	-0.392	-0.458	-0.458	-0.803	-0.669	-0.722	-0.355	-0.305	-0.324	0.076

## Sheet: S5
	Table S5. Standardizd read numbers of all fungal operational taxonomic units detected in the all four Q. serrata root samples collected in the 15 field sites.
										Sample ID
	Operational taxonomic unit (OTU)	Phylum/subphylum	Class	Order	Family	Genus	Species	Primary_lifestyle	Accession	AG1	AG2	AG3	AG4	AK1	AK2	AK3	AK4	DM1	DM2	DM3	DM4	DS1	DS2	DS3	DS4	KG1	KG2	KG3	KG4	KN1	KN2	KN3	KN4	KS1	KS2	KS3	KS4	OG1	OG2	OG3	OG4	RF1	RF2	RF3	RF4	RZ1	RZ2	RZ3	RZ4
	Lactarius_sp|MW722807|	Basidiomycota	Agaricomycetes	Russulales	Russulaceae	Lactarius	Lactarius_sp	ectomycorrhizal	MW722807	2.1901	21.8794	22.6777	12.966	310.26	9633.14	38.1898	0	5970.61	5491.74	8199.66	5939.38	7814.49	913.65	2022.79	16457.7	7.71587	0	0.548938	0	3836.98	8833.86	4407.03	13048.6	0	1.29595	0	0	182.815	7325.03	242.578	0.731743	64.2516	54.1751	13389.3	2758.78	0	7443.43	2.48994	76.168
	Thelephoraceae_sp|AB587785|	Basidiomycota	Agaricomycetes	Thelephorales	Thelephoraceae	Thelephoraceae_gen_Incertae_sedis	Thelephoraceae_sp		AB587785	0.43802	0	0	0	0	6.32511	0	0	0.979672	3.81636	4.48682	0	2.65018	1.21335	0	0.74402	0	0	0	0	93.3679	0	0	0	0.382797	0	0	10956.1	0	0	0	1.46349	0	1.7063	0	2.00456	0	0	0	2.72029
	Russula_leucobrunnea|KU141305|	Basidiomycota	Agaricomycetes	Russulales	Russulaceae	Russula	Russula_leucobrunnea	ectomycorrhizal	KU141305	0	0	0	0	0	0	0	0	0	0	0	0	0	0	0	0	0	0	0	0	0	0	0	0	0	0	0	0	0	0	0	0	0	0	0	0	0	0	0	0
	Fungi_sp|LC623239|	Fungi_phy_Incertae_sedis	Fungi_cls_Incertae_sedis	Fungi_ord_Incertae_sedis	Fungi_fam_Incertae_sedis	Fungi_gen_Incertae_sedis	Fungi_sp		LC623239	0	0	0	0	0	0	0	0	0	0	0	0	0	0	0	0	0	0	0	0	0	0	0	0	0	0	0	0	1078.61	1987.62	5658.53	2126.45	0	0	0	0	7.32064	0	0	9.06762
	Russula_sp|AB507012|	Basidiomycota	Agaricomycetes	Russulales	Russulaceae	Russula	Russula_sp	ectomycorrhizal	AB507012	0	0	0	0	0	0	0	7.60577	0	0	0	0	0.883392	0.404449	0	6.69618	15092.7	9990.78	23.0554	4508.83	0	0	0	0	1.91399	0	0.914788	0	0	0	0	0	0	0	0	1.00228	0	0	0	0
	Cantharellales_sp|AB507054|	Basidiomycota	Agaricomycetes	Cantharellales	Cantharellales_fam_Incertae_sedis	Cantharellales_gen_Incertae_sedis	Cantharellales_sp		AB507054	0	0	0	0	1.23609	0	0	0	5158.95	0	3.73902	0	0	0	0	0	0	0	0	0	0	0.758466	0	0	0	0	0	0	0	0	0	0	0	0	0	0	0	3787.08	0	0
	Lactarius_parallelus|MH984997|	Basidiomycota	Agaricomycetes	Russulales	Russulaceae	Lactarius	Lactarius_parallelus	ectomycorrhizal	MH984997	0	0	0	0	0	1096.35	4452.39	8.8734	0	0	0	0	0	0	0	0.74402	0	0	0	3050.69	0	0	0	0	104.886	0	64.9499	0	2168.08	0.545301	2061.43	0	0	794.284	0	0	0	0	0	0.453381
	Russula_nobilis|KF002786|	Basidiomycota	Agaricomycetes	Russulales	Russulaceae	Russula	Russula_nobilis	ectomycorrhizal	KF002786	53.8765	204.459	5359.87	0	0	0	0	0	0	0	0	0	0	0	0.891882	0	0	0	0	0	0	0	0	0	0	0	0	0	0	0	0.489069	0	4047.47	1948.17	0	95.7178	0	0	0	0
	Russula_sp|LC711824|	Basidiomycota	Agaricomycetes	Russulales	Russulaceae	Russula	Russula_sp	ectomycorrhizal	LC711824	0	0	0	47.8743	0	0	1606.15	10875	0	0	0	0	0	0	53.5129	0	0	0	0	0	0	0	0	0	0	0	0	0	2.28519	0	0	413.435	0	0	0	0	8.05271	0	0	0
	Glutinomyces_vulgaris|LC096880|	Ascomycota	Leotiomycetes	Helotiales	Hyaloscyphaceae	Glutinomyces	Glutinomyces_vulgaris	root_endophyte	LC096880	0	0	0	0	2.47219	15.8128	0.545569	0	198.873	990.726	851.748	1434.48	53.8869	1231.14	371.469	75.89	4.99262	0	720.206	22.7336	0	0	1.25164	245.833	1.14839	0	0.914788	0	286.792	238.296	312.026	40.9776	470.548	521.275	456.889	22.0502	1165.45	30.1702	124.497	47.605
	Tomentella_sp|UDB05662965|	Basidiomycota	Agaricomycetes	Thelephorales	Thelephoraceae	Tomentella	Tomentella_sp	ectomycorrhizal	UDB05662965	0	0	0	0	263.288	0	245.506	0	0	0	0	0	2798.14	0	0	88.5384	0	0	0	0	0	0	0	0	0	2.15992	0	0	3706.01	329.362	430.381	6757.65	69.5429	2.13288	296.506	51.1163	68.082	0	0	0.453381
	Cladophialophora_sp|LC096596|	Ascomycota	Eurotiomycetes	Chaetothyriales	Herpotrichiellaceae	Cladophialophora	Cladophialophora_sp	soil_saprotroph	LC096596	0.43802	0	0	0	519.159	446.974	569.028	448.74	139.113	190.055	270.705	121.118	6.18375	82.5076	43.7022	0	89.8672	72.7683	1046.82	462.649	0	9.1016	0	0	0	0	0	0	13.1399	253.565	162.371	168.301	428.974	423.59	193.403	1001.78	0	127.864	0	0
	Russula_heterophylla|AB979725|	Basidiomycota	Agaricomycetes	Russulales	Russulaceae	Russula	Russula_heterophylla	ectomycorrhizal	AB979725	0	0	0	0	0	0	0	0	0	0	0	0	0	0	0	0	0	0	0	0	0	0	0	0	0	9107.09	0	0	0	0	0	0	0	0	0	0	0	0	0	0
	Russula_catillus|KX574686|	Basidiomycota	Agaricomycetes	Russulales	Russulaceae	Russula	Russula_catillus	ectomycorrhizal	KX574686	0	0	0	0	0	0	0	0	0	0	0	0	0	0	0	2.23206	0	0	0	0	0	0	1971.34	0	7053.04	5.18381	0.914788	0	0	0	0	0	0	2.13288	0	0	0	0	0	0
	Russula_sp|LC096341|	Basidiomycota	Agaricomycetes	Russulales	Russulaceae	Russula	Russula_sp	ectomycorrhizal	LC096341	0	0	0	0	0	0	0	0	450.649	8374.61	2075.9	2224.9	0	0	0	0	0	0	0	0	0	1466.87	0	0	0	0	0	0	0	3.27181	52.3304	0	0	0	0	0	0	99.1308	0.829979	0.453381
	Lactarius_alnicola|EF411121|	Basidiomycota	Agaricomycetes	Russulales	Russulaceae	Lactarius	Lactarius_alnicola	ectomycorrhizal	EF411121	0	0	0	0	0	0	2.72784	0	0	0	0	0	0.883392	0	0	0	0	0	0	0	0	1.51693	31.9169	0	540.127	2939.65	0	6454.75	0	0	0	0	0	4182.15	0	1.50342	0	0	0	0
	Tomentella_sp|LC096832|	Basidiomycota	Agaricomycetes	Thelephorales	Thelephoraceae	Tomentella	Tomentella_sp	ectomycorrhizal	LC096832	0	0	0	0	0	21.0837	0	0	0	0	0	0	4.41696	8.08898	10.7026	178.565	0.90775	0	8814.29	1374.39	0	0	0	1702.08	1.14839	0	0	0.831048	0	0	0	0	10.5826	1785.22	4.04326	0	0	0	0	0
	Helotiales_sp|HE814201|	Ascomycota	Leotiomycetes	Helotiales	Helotiales_fam_Incertae_sedis	Helotiales_gen_Incertae_sedis	Helotiales_sp		HE814201	0	0	59.5289	8.97644	0	0	0	0	0.489836	0	0	0	0.441696	0.404449	0	1.48804	0	0	0	0	77.0656	561.265	576.382	215.972	188.336	365.891	92.3935	312.059	168.533	60.5284	711.596	0	7.18106	588.248	0.673877	0	30.0146	399.397	19.0895	11.3345
	Russula_sp|LT602955|	Basidiomycota	Agaricomycetes	Russulales	Russulaceae	Russula	Russula_sp	ectomycorrhizal	LT602955	0	0	0	0	48.2077	1.05419	0	0	0	0	0	0	0	0	0	0	0	0	0	0	0	0	0	0	0	0	0	0	0	0	0	0	0	0	0	0	27.0864	0	4676.1	9001.88
	Helotiales_sp|LC096757|	Ascomycota	Leotiomycetes	Helotiales	Helotiales_fam_Incertae_sedis	Helotiales_gen_Incertae_sedis	Helotiales_sp		LC096757	1.75208	0	316.92	5.4856	0	7.3793	291.879	0	5.87803	95.4089	365.676	33.2932	5.74205	24.6714	4.01347	0	115.284	3149.02	363.397	528.856	0	96.3252	340.447	0	237.717	536.956	53.9725	0	173.675	130.327	75.8057	1049.32	0	0	0	0	96.6325	124.991	238.204	204.475
	Glutinomyces_sp|UDB03172907|	Ascomycota	Leotiomycetes	Helotiales	Hyaloscyphaceae	Glutinomyces	Glutinomyces_sp	root_endophyte	UDB03172907	631.625	2316.19	1063.02	1746.91	0	0	0	0	0	0	0	0	0	0	0	0	0	0	0	0	0	0	0	0	803.874	647.112	357.682	445.857	0	0	0	0	0	0	0	0	0	0	0	0.453381
	Lactarius_sp|UDB02464334|	Basidiomycota	Agaricomycetes	Russulales	Russulaceae	Lactarius	Lactarius_sp	ectomycorrhizal	UDB02464334	0	0	0	0	0	0	0	0	0	0	0	0	0	0	0	0	0	0	0	0	0	0	0	0	0	0	0	0	0	0	0	0	5650.74	0	0	2633.49	0	0	0	0
	Russula_sp|KY684514|	Basidiomycota	Agaricomycetes	Russulales	Russulaceae	Russula	Russula_sp	ectomycorrhizal	KY684514	0	0	0	0	0	0	0	0	0	0	0	0	0	0	0	0	0	0	0	0	0	0	0	0	0	0	0	0	0	0	0	0	0	0	0	0	0	0	0	0
	Mycena_sp|UDB05075296|	Basidiomycota	Agaricomycetes	Agaricales	Mycenaceae	Mycena	Mycena_sp	litter_saprotroph	UDB05075296	0	1272.78	396.292	119.686	0	0	0	0	8.32721	0	7.47803	0	0	0	0	0	0	0	0	0	0	0	0	0	133.979	564.171	1749.07	0.831048	0	0	0	0	34.7714	734.137	0	0	0	0	0	0
	Entoloma_rhodopolium|LC497705|	Basidiomycota	Agaricomycetes	Agaricales	Entolomataceae	Entoloma	Entoloma_rhodopolium	soil_saprotroph	LC497705	0	1364.82	0	7265.93	0	0	0	0	0	0	0	0	0	0	0	0	0	0	0	0	0	0	0	0	0	0	0	0	0	0	0	0	2949.9	1.27973	0	0	0	0	0	2.72029
	Russula_sp|LC096664|	Basidiomycota	Agaricomycetes	Russulales	Russulaceae	Russula	Russula_sp	ectomycorrhizal	LC096664	0	0	0	0	0	0	2217.19	0	0	0	0	0	0.883392	0	4897.32	10.4163	0	0	3194.82	1471.7	0	0	0	0	0	0	0	0	0	0	0	0	0	0	0	9.02052	0	0	0	0
	Glutinomyces_brunneus|LC218297|	Ascomycota	Leotiomycetes	Helotiales	Hyaloscyphaceae	Glutinomyces	Glutinomyces_brunneus	root_endophyte	LC218297	2.1901	0	0	0	252.163	1267.13	0	220.567	3.91869	0	0	95.2873	0	0	0	0	2667.88	0	1.09788	1.99418	0	0	0	0	0	0	0	0	1900.14	13.6325	60.1555	0	1728.75	517.436	592.338	641.459	0	0	0	0
	Russula_cerolens|MZ150246|	Basidiomycota	Agaricomycetes	Russulales	Russulaceae	Russula	Russula_cerolens	ectomycorrhizal	MZ150246	0	0	0	0	0	0	0	0	0	0	0	0	0	0	0	0	0	0	0	0	0	0	0	0	0	0	0	0	0	0	0	0	0	0	0	0	0	0	0	0
	Thelephora_papuae|UDB023790|	Basidiomycota	Agaricomycetes	Thelephorales	Thelephoraceae	Thelephora	Thelephora_papuae	ectomycorrhizal	UDB023790	51.6864	3600.29	0	522.129	0	0	0	6.97195	0	0	0	0	263.693	3.64004	0	4.46412	0	0	0	0	0	0	611.427	0	0	0	0	0	25.7084	13.6325	6.3579	0	34.3935	0	0	0	1959	0	0	3680.55
	Polyporales_sp|UDB05159041|	Basidiomycota	Agaricomycetes	Polyporales	Polyporales_fam_Incertae_sedis	Polyporales_gen_Incertae_sedis	Polyporales_sp		UDB05159041	0	0	0	0	0	0	0	0	0	0	0	0	0	0	0	0	0	0	0	0	1953.32	2.2754	0	0	539.744	2014.34	1878.97	0	0	0	0	0	0	0	0	0	0	0	1325.48	0
	Lactifluus_ochrogalactus|GU258280|	Basidiomycota	Agaricomycetes	Russulales	Russulaceae	Lactifluus	Lactifluus_ochrogalactus	ectomycorrhizal	GU258280	0	0	0	0	0	0	0	0	0	0	0	0	3623.67	7399.39	0.445941	7.4402	0	0	0	0	0	0	0	0	0	2.15992	0	0	0	0	0	0	0	2.13288	0	0	0	0	0	0
	Cryptosporiopsis_sp|UDB004105|	Ascomycota	Leotiomycetes	Helotiales	Dermateaceae	Cryptosporiopsis	Cryptosporiopsis_sp	unspecified_saprotroph	UDB004105	0	0	0	0	254.635	1288.21	75.2885	448.74	39.6767	20.6083	47.1116	88.3991	145.318	695.248	355.861	90.7704	44.4797	60.4694	159.192	0	0	0	0	0	0	0	0	0	197.669	63.2549	339.414	226.84	262.298	123.28	37.0632	549.751	683.748	222.685	10.7897	15.8683
	Lactarius_orientitorminosus|MH984996|	Basidiomycota	Agaricomycetes	Russulales	Russulaceae	Lactarius	Lactarius_orientitorminosus	ectomycorrhizal	MH984996	9926.85	53.5667	0	12.966	0	0	0	0	0	0	0	0	0	0	0	0	0	0	0	0	42.9789	3.03387	0	0	0	0	0	0	0	0	0	0	0	0	0	0	0	0	0	0
	Trechisporales_sp|MK770293|	Basidiomycota	Agaricomycetes	Trechisporales	Trechisporales_fam_Incertae_sedis	Trechisporales_gen_Incertae_sedis	Trechisporales_sp		MK770293	0	0	0	0	3217.55	0	2208.46	290.287	2.93902	0	0	8.03628	0	0	0	0	54.465	1.02491	1762.09	293.144	0	0	0	0	0	0	0	0	0	0	0	0	26.4565	0.853151	61.9967	1.00228	0	63.2138	222.434	501.439
	Cortinarius_sp|LC219754|	Basidiomycota	Agaricomycetes	Agaricales	Cortinariaceae	Cortinarius	Cortinarius_sp	ectomycorrhizal	LC219754	0	0	0	0	0	0	0	943.749	0	0	0	0	21.6431	0	140.917	20.0885	0	0	0	0	0	0	0	0	0	0	0	0	0	0	1526.87	14.6349	48.7556	1431.16	14.1514	42.0958	0	0	0	0
	Thelephora_sp|MZ338236|	Basidiomycota	Agaricomycetes	Thelephorales	Thelephoraceae	Thelephora	Thelephora_sp	ectomycorrhizal	MZ338236	0	0	0	0	0	0	0	0	0	0	0	0	51.2367	0	9320.16	0	0	0	0	0	0	0	0	0	0	0	0	0	0	0	0	0	0	0	0	0	0	0	0	0
	Amanita_pseudofritillaria|ON794274|	Basidiomycota	Agaricomycetes	Agaricales	Amanitaceae	Amanita	Amanita_pseudofritillaria	ectomycorrhizal	ON794274	0	0	0	0	0	0	0	0	0	0	0	0	0	0	0	0	0	0	0	0	0	0	0	0	0	0	0	0	0	0	0	0	0	0	0	0	0	0	0	0
	Tylopilus_sp|MN304777|	Basidiomycota	Agaricomycetes	Boletales	Boletaceae	Tylopilus	Tylopilus_sp	ectomycorrhizal	MN304777	0	0	0	0	5233.62	1161.71	68.7416	1.90144	0	0	0	0	0	0	0	0	0	157.835	0	0	0	0	0	0	0	0	0	0	0	0	0	0	1.88975	0	0	368.338	0	0	0	0
	Tomentella_sp|UDB014177|	Basidiomycota	Agaricomycetes	Thelephorales	Thelephoraceae	Tomentella	Tomentella_sp	ectomycorrhizal	UDB014177	0	0	16.4413	0	0	0	0	0	0	0	0	7366.97	0	0	0	0	0	0	0	0	0	0	0	0	0	0	0	0	0	0	0	0	0	0	0	0	0	0	0	0
	Tomentella_sp|UDB014152|	Basidiomycota	Agaricomycetes	Thelephorales	Thelephoraceae	Tomentella	Tomentella_sp	ectomycorrhizal	UDB014152	0	0	0	0	0	0	0	0	0	0	0	0	0	0	0	0	0	0	0	0	0	0	0	0	0.382797	288.997	6807.85	0	0	0	0	0	0	0	0	0	0	0	0	0
	Cantharellales_sp|UDB03674315|	Basidiomycota	Agaricomycetes	Cantharellales	Cantharellales_fam_Incertae_sedis	Cantharellales_gen_Incertae_sedis	Cantharellales_sp		UDB03674315	0	0	0	0	0	0	0	0	0	0	0	0	0	0	0	0	0	0	0	0	0	0	548.22	0	0	0	0	0	0	0	0	0	0	2.98603	0	0	0	0	0	0
	Russula_sp|AB594947|	Basidiomycota	Agaricomycetes	Russulales	Russulaceae	Russula	Russula_sp	ectomycorrhizal	AB594947	0	0	0	0	0	412.186	32.7341	0	0	0	0	0	0.441696	3608.49	0	0	0	0	0	45.8661	0	0	0	0	2.29678	0	2.74436	0	250.8	0	871.032	1.46349	0	6.39863	1207.59	1.50342	0	0	0	0
	Sebacina_sp|FR852371|	Basidiomycota	Agaricomycetes	Sebacinales	Sebacinaceae	Sebacina	Sebacina_sp	ectomycorrhizal	FR852371	0	0	0	0	0	0	0	0	0	0	0	0	0	0	0	0	0	0	0	0	0	0	0	0	0	0	6744.73	0	0	0	0	0	0	0	0	0	0	0	0	0
	Lactarius_vulgaris|OL770179|	Basidiomycota	Agaricomycetes	Russulales	Russulaceae	Lactarius	Lactarius_vulgaris	ectomycorrhizal	OL770179	0	0	0	0	0	0	0	0	0	0	0	0	0	0	0	0	0	0	0	0	0	0	0	0	0	0	0	0	0	0	0	4.39046	0	0	0	0	1459	0	371.831	4761.41
	Lactarius_sp|MH985010|	Basidiomycota	Agaricomycetes	Russulales	Russulaceae	Lactarius	Lactarius_sp	ectomycorrhizal	MH985010	0	0	6608.27	23.9372	0	0	0	0	0	0	0	0	0	0	0	0	0	0	0	0	0	0	0	0	0	0	0	0	0	0	0	0	0	0	0	0	0	0	0	0
	Agaricales_sp|JF519410|	Basidiomycota	Agaricomycetes	Agaricales	Agaricales_fam_Incertae_sedis	Agaricales_gen_Incertae_sedis	Agaricales_sp		JF519410	0	0	0	0	0	0	0	0	0	4.57963	0	33.8672	0	0.808898	0	0	0	0.512453	0	31.1092	0	70.5374	0	0	1258.64	617.737	0	0	46.2751	0	18.5846	0	0	0	0	0	0	0	0	0
	Cenococcum_sp|KP889670|	Ascomycota	Dothideomycetes	Gloniales	Gloniaceae	Cenococcum	Cenococcum_sp	ectomycorrhizal	KP889670	0	1050.21	325.424	1243.74	0	0	0	0	0.979672	0.763271	0	7.46226	0	0	0	0	0	0	52.698	7.57787	0	12.1355	0	0	35.2173	0	0	496.967	0	11.4513	0	0	0	13.6504	0	0.50114	0	0	0	0
	Fungi_sp|LC482573|	Fungi_phy_Incertae_sedis	Fungi_cls_Incertae_sedis	Fungi_ord_Incertae_sedis	Fungi_fam_Incertae_sedis	Fungi_gen_Incertae_sedis	Fungi_sp		LC482573	0	0	0	0	0	0	0	0	0	0	0	0	0	0	0	0	0	0	0	0	0	0	0	0	0	0	0	0	0	0	0	0	0	0	0	0	0	0	0	0
	Cladophialophora_cabanerensis|MN310213|	Ascomycota	Eurotiomycetes	Chaetothyriales	Herpotrichiellaceae	Cladophialophora	Cladophialophora_cabanerensis	soil_saprotroph	MN310213	0	32.4418	0	1.49607	0	225.596	546.66	45.0008	25.9613	0	88.9886	102.176	0	0	0	0	76.7049	223.942	83.9875	93.3275	606.15	88.7406	137.055	180.556	19.9054	0	0	0	164.534	4.90771	32.2786	0	27.2124	505.492	163.752	97.7223	0	232.742	67.2283	28.563
	Sebacina_sp|AB218181|	Basidiomycota	Agaricomycetes	Sebacinales	Sebacinaceae	Sebacina	Sebacina_sp	ectomycorrhizal	AB218181	0	0	0	0	0	0	0	0	0	0	0	0	0	0	0	0	0	0	0	0	2.96406	354.962	640.841	0	0	0	0	0	0	0	0	0	0	0	0	0	0	0	0	0
	Tomentella_sp|UDB05581667|	Basidiomycota	Agaricomycetes	Thelephorales	Thelephoraceae	Tomentella	Tomentella_sp	ectomycorrhizal	UDB05581667	0	0	0	0	70.4574	42.1674	0	0	0	0	0	0	3317.58	133.873	1.33782	5.20814	0	0	0	0	0	0	0	0	0	0.431984	0	0	467.322	251.929	309.092	0	0	0	163.078	0	1.46413	0	0	0
	Tomentella_sp|UDB05835023|	Basidiomycota	Agaricomycetes	Thelephorales	Thelephoraceae	Tomentella	Tomentella_sp	ectomycorrhizal	UDB05835023	0	0	0	0	0	0	0	0	1132.01	5.3429	3321.74	0	1.32509	0	1310.17	23.8086	0	0	0	0	0	0	0	0	0	0	0	0	0	0	0	0	0	0	0	0	0	0	0	0
	Cladophialophora_sp|UDB02959640|	Ascomycota	Eurotiomycetes	Chaetothyriales	Herpotrichiellaceae	Cladophialophora	Cladophialophora_sp	soil_saprotroph	UDB02959640	101.621	699.385	351.504	265.802	1.23609	4.21674	60.0125	2.53526	0	0	0.747803	0	0	19.4135	11.1485	0	0	2.04981	0.548938	0	806.225	140.316	242.193	179.167	63.9271	84.6689	4.57394	146.68	102.834	20.7214	33.7458	0	2.2677	40.5247	0	0	0	31.6069	59.7585	74.8079
	Boletus_reticulatus|UDB001113|	Basidiomycota	Agaricomycetes	Boletales	Boletaceae	Boletus	Boletus_reticulatus	ectomycorrhizal	UDB001113	0	0	0	0	0	0	0	0	0	0	0	0	0	0	0	0	0	0	0	0	0	0	0	0	0	0	0	0	0	0	0	0	961.506	0	0.673877	0	0	0	0	0
	Laccaria_araneosa|MG519548|	Basidiomycota	Agaricomycetes	Agaricales	Hydnangiaceae	Laccaria	Laccaria_araneosa	ectomycorrhizal	MG519548	0	0	0	0	0	0	0	0	0	0	0	0	0	0	0	0	0	0	0	0	0	0	0	0	0	0	0	0	0	0	572.211	0.731743	0	0	0	0	0	0	0	0
	Hydnodontaceae_sp|LC096842|	Basidiomycota	Agaricomycetes	Trechisporales	Hydnodontaceae	Hydnodontaceae_gen_Incertae_sedis	Hydnodontaceae_sp		LC096842	0	0	0	0	0	0	6.00125	1708.13	0	0	0	19.5167	0	0	13.8242	0	0	0	554.976	0.398835	0	0	0	0	0	0	0	0	0	0	0	0	0	0	0	0	918.009	17.2401	0	164.577
	Meliniomyces_sp|OR483812|	Ascomycota	Leotiomycetes	Helotiales	Hyaloscyphaceae	Meliniomyces	Meliniomyces_sp	root_endophyte	OR483812	9.63644	0	164.98	81.7853	0	101.202	211.135	0	63.6787	51.1392	266.218	88.3991	0	1.6178	2.2297	4.46412	0	0	0	60.623	0	0	0	0	0	0	0	0	0	0	0	0	13.6062	3.83918	0	39.0889	754.026	874.937	264.763	81.6086
	Rhizodermea_veluwensis|HM002555|	Ascomycota	Leotiomycetes	Helotiales	Dermateaceae	Rhizodermea	Rhizodermea_veluwensis	root_endophyte	HM002555	0	11.3169	0	8.47775	17.3053	0	191.495	218.032	37.2275	70.221	56.8331	193.445	2.65018	78.4631	6.68911	9.67226	34.0406	0.512453	107.043	19.1441	32.6047	50.8172	3.12911	88.8889	76.1766	15.1194	0	0	7.42687	187.038	76.7839	286.843	109.984	6.82521	15.4992	285.65	0	653.689	0	3.62705
	Elaphomyces_sp|UDB05285927|	Ascomycota	Eurotiomycetes	Eurotiales	Elaphomycetaceae	Elaphomyces	Elaphomyces_sp	ectomycorrhizal	UDB05285927	0	0	0	0	0	0	0	0	0	0	0	0	0	0	0	0	0	0	0	0	0	0	0	0	0	0	0	0	0	0	0	0	138.33	0	0	0	0	0	0	0
	Glutinomyces_takaragaikensis|LC218282|	Ascomycota	Leotiomycetes	Helotiales	Hyaloscyphaceae	Glutinomyces	Glutinomyces_takaragaikensis	root_endophyte	LC218282	0	0	0	0	18.5414	0	0	2086.52	658.339	62.5883	242.288	0	0	0	0	0	0	0	0	0	0	0	0	0	0	0	0	0	0	0	0	0	0	0	0	1371.12	0	0	0	0
	Cortinarius_sp|JF960736|	Basidiomycota	Agaricomycetes	Agaricales	Cortinariaceae	Cortinarius	Cortinarius_sp	ectomycorrhizal	JF960736	0	0	0	0	0	0	0	0	0	0	0	0	0	4.04449	0	887.616	0	9.7366	0	0	0	0	0	0	0.382797	0	0	0	0	0	0	0	0	0	12.1298	30.5695	0	0	0	0
	Tomentella_sp|UDB013771|	Basidiomycota	Agaricomycetes	Thelephorales	Thelephoraceae	Tomentella	Tomentella_sp	ectomycorrhizal	UDB013771	0	0	951.895	0	0	0	0	0	112.662	0	0	0	0	119.717	0	0	0	0	916.726	236.509	0	0	0	912.5	0	0	0	0	3.99909	1332.72	0	0	0	0	0	0	0	0	0	0
	Piloderma_sp|UDB04590907|	Basidiomycota	Agaricomycetes	Atheliales	Atheliaceae	Piloderma	Piloderma_sp	ectomycorrhizal	UDB04590907	0	0	0	0	4378.24	45.33	0	0	0	0	0	0	0	0	0	0	0	0	0	0	0	0	0	0	0	0	0	0	0	0	0	0	0	0	0	0	0	0	0	0
	Lachnellula_sp|MF971380|	Ascomycota	Leotiomycetes	Helotiales	Lachnaceae	Lachnellula	Lachnellula_sp	wood_saprotroph	MF971380	0	0	0	0	0	0	0	0.633814	0	0	0	0	0	0	0	0	0	0	0	0	0	0	0	0	0	0	0	0	0	0	0	0	0	0	0	0	4206.44	34.4803	18.2595	0
	Trichocomaceae_sp|JQ991841|	Ascomycota	Eurotiomycetes	Eurotiales	Trichocomaceae	Trichocomaceae_gen_Incertae_sedis	Trichocomaceae_sp		JQ991841	0	0	0	0	0	0	192.586	0	0	0	0	0	0	0	0	0	0	0	0	0	0	0	0	0	0	0	0	0	0	0	0	0	0	1967.79	638.836	461.55	0	0	0	0
	Leccinum_sp|KC552008|	Basidiomycota	Agaricomycetes	Boletales	Boletaceae	Leccinum	Leccinum_sp	ectomycorrhizal	KC552008	0	0	0	0	0	0	0	0	0	0	0	0	0	0	0	0	0	0	0	0	0	0	0	0	0	0	0	0	0	0	0	0	0	0	0	0	0	0	3954.85	9.06762
	Aureoboletus_sp|UDB024514|	Basidiomycota	Agaricomycetes	Boletales	Boletaceae	Aureoboletus	Aureoboletus_sp	ectomycorrhizal	UDB024514	0	0	0	0	0	0	0	448.106	0	0	0	0	0	0	0	0	0	0	0	3499.38	0	0	0	0	0	0	0	0	0	0	0	0	0	0	0	0	0	0	0	0
	Inocybe_sp|JF273522|	Basidiomycota	Agaricomycetes	Agaricales	Inocybaceae	Inocybe	Inocybe_sp	ectomycorrhizal	JF273522	0	0	0	0	1.23609	0	0	0	2459.96	0	0	0	0	0	0	0	0	0	0	0	0	0	0	65.9722	0	0	0	0	0	0	0	0	0	0	0	0	0	0	0	0
	Cortinarius_harvardensis|MZ663789|	Basidiomycota	Agaricomycetes	Agaricales	Cortinariaceae	Cortinarius	Cortinarius_harvardensis	ectomycorrhizal	MZ663789	0	0	0	0	0	0	0	0	0	0	0	0	882.067	1.21335	0	0	0	0	0	0	0	0	0	0	0	0.863968	0	0	2839.92	0	0	0	0	0	0	0	0	0	0	0
	Pezoloma_ericae|UDB04375859|	Ascomycota	Leotiomycetes	Helotiales	Discinellaceae	Pezoloma	Pezoloma_ericae	root_endophyte	UDB04375859	0	25.6517	69.1669	123.177	0	0	0	0	24.4918	43.5065	71.7891	67.1603	29.1519	40.4449	34.3374	2.97608	0	0	0	0	413.486	91.016	70.092	94.4444	4.97636	12.5275	19.2105	1.6621	125.686	25.0838	67.0025	2.92697	20.4093	0	10.1082	0	0	33.0436	31.5392	19.9488
	Sebacina_sp|AB218127|	Basidiomycota	Agaricomycetes	Sebacinales	Sebacinaceae	Sebacina	Sebacina_sp	ectomycorrhizal	AB218127	0	0	0	0	0	17.9211	0	0	0	0	0	0	0	0.404449	0	0	0	0	0	0	0	0	0	0	0	0	0	0	0	0	0	0	0	0	0	0	2188.87	0	131.137	0
	Tomentella_sp|JQ991888|	Basidiomycota	Agaricomycetes	Thelephorales	Thelephoraceae	Tomentella	Tomentella_sp	ectomycorrhizal	JQ991888	0	0	0	0	0	0	0	0	0	0	0	0	0	0	0	0	0	0	0	0	0	0	3417.61	0	0	0	0	0	0	0	0	0	0	0	0	0	0	0	0	0
	Helotiales_sp|UDB03304055|	Ascomycota	Leotiomycetes	Helotiales	Helotiales_fam_Incertae_sedis	Helotiales_gen_Incertae_sedis	Helotiales_sp		UDB03304055	0	0	0	0	0	0	0	0	0	0	0	0	0	0	0	0	0	0	0	0	0	0	0	0	0	0	0	0	0	0	0	0	0	0.426576	0	2330.8	0	0	0	0
	Rhytismataceae_sp|UDB06658779|	Ascomycota	Leotiomycetes	Rhytismatales	Rhytismataceae	Rhytismataceae_gen_Incertae_sedis	Rhytismataceae_sp		UDB06658779	0	0	0	0	16.0692	11.596	2.72784	0	2.44918	97.6987	71.0413	17.2206	3.97527	17.7958	2.2297	18.6005	14.0701	0	53.7959	33.1033	0	0	0	0	0	0	0	0	0	0	7.33604	59.2712	66.5193	22.6085	250.008	623.418	0	849.077	69.7182	121.506
	Thelephoraceae_sp|AB218124|	Basidiomycota	Agaricomycetes	Thelephorales	Thelephoraceae	Thelephoraceae_gen_Incertae_sedis	Thelephoraceae_sp		AB218124	0	0	0	0	0	0	0	0	0	0	0	0	0	0	0	0	0	0	0	0	0	0	0	0	0	0	0.914788	0	0	0	0	0	0	0	0	0	0	0	0	0
	Mycenaceae_sp|LC774055|	Basidiomycota	Agaricomycetes	Agaricales	Mycenaceae	Mycenaceae_gen_Incertae_sedis	Mycenaceae_sp		LC774055	0	0	0	0	0	0	0	0	0	0	0	0	0	1532.86	0	0	0	0	0	0	0	0	0	0	0	0	0	0	0	23.9932	25.9207	0	694.295	0	0	171.891	0	0	0	0.453381
	Sebacina_sp|AB218081|	Basidiomycota	Agaricomycetes	Sebacinales	Sebacinaceae	Sebacina	Sebacina_sp	ectomycorrhizal	AB218081	0	0	0	0	0	0	0	0	0	0	1999.63	0	0	0	0	0	0	0	0	0	0	0	16.2714	0	0	0	0	0	0	0	18.0956	0	3.7795	6.39863	0	0	184.48	415.2	401.71	14.5082
	Tomentella_sp|UDB05687912|	Basidiomycota	Agaricomycetes	Thelephorales	Thelephoraceae	Tomentella	Tomentella_sp	ectomycorrhizal	UDB05687912	0	0	0	0	0	0	0	0	0	0	0	0	0	0	0	0	0	0	4.3915	0	0	0	0	0	0	0	0	0	0	0	0	0	0	0	0	2997.32	0	0	0	0
	Tomentella_sp|UDB014131|	Basidiomycota	Agaricomycetes	Thelephorales	Thelephoraceae	Tomentella	Tomentella_sp	ectomycorrhizal	UDB014131	0	0	0	0	0	0	0	0	0	0	0	0	0	0	0	0	0	0	0	0	0	0	0	0	2959.02	1.29595	0	0	0	0	0	0	0	0	0	0	0	0	0	0
	Mycenaceae_sp|UDB05168136|	Basidiomycota	Agaricomycetes	Agaricales	Mycenaceae	Mycenaceae_gen_Incertae_sedis	Mycenaceae_sp		UDB05168136	0	0	0	0	0	0	0	0	4.40852	230.508	0	12.6284	23.4099	10.1112	4.90535	0	0	0	0	0	0	18.2032	491.896	197.917	0	0	0	0	99.9771	236.115	792.781	0	0	14.9301	0	0	0	0	0	0
	Podila_humilis|JN943793|	Mortierellomycota	Mortierellomycetes	Mortierellales	Mortierellaceae	Podila	Podila_humilis		JN943793	0	9.05353	61.7966	8.97644	0	167.615	77.4707	20.282	13.2256	23.6614	36.6424	0	5.74205	45.7027	25.8646	87.0503	19.9705	10.2491	97.162	0.797671	176.362	15.9278	52.569	13.8889	51.2948	27.215	1.82958	6.64838	51.9881	18.5402	41.5709	21.2205	18.1416	223.952	79.5175	134.807	0	1.43668	19.0895	18.5886
	Fungi_sp|LC096521|	Fungi_phy_Incertae_sedis	Fungi_cls_Incertae_sedis	Fungi_ord_Incertae_sedis	Fungi_fam_Incertae_sedis	Fungi_gen_Incertae_sedis	Fungi_sp		LC096521	3.50416	670.716	426.34	544.571	1.23609	0	26.7329	16.4792	3.91869	4.57963	0	0	0	0	0	0	0	5.12453	0	0	0	4.5508	133.3	19.4444	0	0	0	0	8.56947	0	2.44535	17.5618	0	0	0	0	19.7657	110.624	405.03	5.89395
	Tomentella_sp|LC219809|	Basidiomycota	Agaricomycetes	Thelephorales	Thelephoraceae	Tomentella	Tomentella_sp	ectomycorrhizal	LC219809	0	0	0	0	0	0	0	0	0	0	0	0	0	2476.44	0	187.493	0	0	0	0	0	0	0	0	0	0	0	0	0	0	0	0	0	0	0	0	0	0	0	0
	Sebacina_sp|AB506900|	Basidiomycota	Agaricomycetes	Sebacinales	Sebacinaceae	Sebacina	Sebacina_sp	ectomycorrhizal	AB506900	0	0	0	0	0	0	0	0	0	0	0	0	0	0	0	0	0	0	0	0	0	0	0	0	0	0	0	0	0	2489.3	0	0	28.3463	0	0	0	0	0	0	0.453381
	Laccaria_japonica|KU962988|	Basidiomycota	Agaricomycetes	Agaricales	Hydnangiaceae	Laccaria	Laccaria_japonica	ectomycorrhizal	KU962988	0	0	0	0	0	0	0	0	0	0	0	0	0	76.4408	0.445941	288.68	0	0	0	0	0	0	0	0	0	0	0	0	0	0	0	2234.74	0	0	0	0	0	0	0	0
	Thelephoraceae_sp|LC553309|	Basidiomycota	Agaricomycetes	Thelephorales	Thelephoraceae	Thelephoraceae_gen_Incertae_sedis	Thelephoraceae_sp		LC553309	2465.62	0	2.83471	0	0	0	0	0	0	0	0	0	0	0	0	0	0	0	0	0	0	0	0	0	0	0	0	0	0	0	0	0	0	0	0	0	0	0	0	0
	Chaetothyriales_sp|LC440259|	Ascomycota	Eurotiomycetes	Chaetothyriales	Chaetothyriales_fam_Incertae_sedis	Chaetothyriales_gen_Incertae_sedis	Chaetothyriales_sp		LC440259	0	0	0	0	17.3053	0	0	0	142.542	47.3228	0	0	27.3852	0	0	0	0	0	0	0	0	2.2754	587.646	0	0	0	0	0	0	9.27011	23.4753	0	0	0	0	0	0	0	0	0
	Tuber_sp|AB553471|	Ascomycota	Pezizomycetes	Pezizales	Tuberaceae	Tuber	Tuber_sp	ectomycorrhizal	AB553471	0	0	0	0	0	0	0	0	0	0	0	0	0	0	0	0	0	0	0	0	0	0	0	0	0	0	0	0	209.666	0	2121.09	0	0	84.0354	0	2.5057	0	0	0	0
	Russula_sp|LC096564|	Basidiomycota	Agaricomycetes	Russulales	Russulaceae	Russula	Russula_sp	ectomycorrhizal	LC096564	0	0	0	0	0	0	0	0	0	0	0	0	0	0	0	0	0	0	0	0	0	0	0	0	0	0	0	0	0	2400.96	0	0	0	0	0	0	0	0	0	0
	Cephalotheca_sp|UDB01672303|	Ascomycota	Sordariomycetes	Cephalothecales	Cephalothecaceae	Cephalotheca	Cephalotheca_sp	mycoparasite	UDB01672303	6.13228	0	0	0	0	197.133	0	0	7.34754	50.3759	61.3199	59.6981	10.6007	16.9869	32.5537	0.74402	3.631	0	21.9575	59.8253	514.265	130.456	120.158	49.3056	31.3894	19.0073	7.3183	7.89496	35.9918	24.5385	2.44535	8.04917	10.5826	64.8395	16.8469	21.549	63.6896	172.401	77.188	35.8171
	Russula_sp|JQ991813|	Basidiomycota	Agaricomycetes	Russulales	Russulaceae	Russula	Russula_sp	ectomycorrhizal	JQ991813	0	0	0	0	2351.05	0	0	0	0	0	0	0	0	0	0	0	0	0	0	0	0	0	0	0	0	0	0	0	0	0	0	0	0	0	0	0	0	0	0	0
	Boletellus_chrysenteroides|LC368027|	Basidiomycota	Agaricomycetes	Boletales	Boletaceae	Boletellus	Boletellus_chrysenteroides	ectomycorrhizal	LC368027	0.43802	347.052	167.248	534.098	0	0	0	0	0	0	0	0	0	0	0	0	0	0	0	0	254.909	204.786	555.729	180.556	0	0	0	0	0	8.17951	0	0	0	0	0	0	0	0	0	0
	Russula_sp|LC553325|	Basidiomycota	Agaricomycetes	Russulales	Russulaceae	Russula	Russula_sp	ectomycorrhizal	LC553325	0	0	0	0	0	0	0	0	0	0	0	0	0	0	0	0	0	0	0	0	0	0	0	0	0	0	0	0	14.2824	0	0	2220.84	0	0	0	0	0	0	0	0
	Mycena_sanguinolenta|AB512343|	Basidiomycota	Agaricomycetes	Agaricales	Mycenaceae	Mycena	Mycena_sanguinolenta	litter_saprotroph	AB512343	0	0	0	0	65.513	0	0	0	0	0	0	0	0	0	0	0	291.842	0	2.19575	0	0	21.2371	0	0	7.27314	0	0	0	0	0	479.777	0	0	0	0	0	0	0	0	0
	Thelephora_eucoerulea|UDB003329|	Basidiomycota	Agaricomycetes	Thelephorales	Thelephoraceae	Thelephora	Thelephora_eucoerulea	ectomycorrhizal	UDB003329	0	0	0	0	0	0	0	0	0	25.9512	0	0	0	0	0	0	0	828.123	0	0	0	0	0	0	0	0	0	0	0	0	0	0	0	0	0.673877	0	0	0	0	0
	Russula_sp|UDB05983051|	Basidiomycota	Agaricomycetes	Russulales	Russulaceae	Russula	Russula_sp	ectomycorrhizal	UDB05983051	0	0	0	0	0	0	0	0	0	0	0	0	0	0	0	0	0	0	0	0	0	0	0	0	2178.88	0.431984	0	0	0	0	0	0	0	0	0	0	0	0	0	0
	Thelephoraceae_sp|JF273547|	Basidiomycota	Agaricomycetes	Thelephorales	Thelephoraceae	Thelephoraceae_gen_Incertae_sedis	Thelephoraceae_sp		JF273547	1.75208	2126.07	0	0.997382	0	0	0	0	0	0	0	0	0	0	0	0	0	0	0	0	0	0	1.25164	0	0	0	0	0	0	0.545301	0	0	0.755901	0	0	0	7.32064	0	0	6.80072
	Tomentella_sp|UDB026356|	Basidiomycota	Agaricomycetes	Thelephorales	Thelephoraceae	Tomentella	Tomentella_sp	ectomycorrhizal	UDB026356	0	4.52676	482.467	769.48	0	0	0	0	0	0	0	0	0	0	0	0	0	0	0	0	0	0	0	0	0.382797	0	57.6316	0	0	0	0	0	0	0	0	0	0	0	0	0
	Trechisporales_sp|UDB06361551|	Basidiomycota	Agaricomycetes	Trechisporales	Trechisporales_fam_Incertae_sedis	Trechisporales_gen_Incertae_sedis	Trechisporales_sp		UDB06361551	0	0	0	0	0	0	0	0	0	0	0	0	0	0	0	0	0	0	0	0	0	0	0	0	0	0	0	0	0	0	0	0	0	0	0	0	0	0	0	0
	Trichoderma_harzianum|KC576691|	Ascomycota	Sordariomycetes	Hypocreales	Hypocreaceae	Trichoderma	Trichoderma_harzianum	mycoparasite	KC576691	18.8349	174.28	19.276	80.7879	0	0	16.3671	0	51.9226	0	7.47803	0.57402	0	0	0	0.74402	0	0.512453	0	0.797671	142.275	191.134	14.3939	7.63889	17.9915	3.45587	0.914788	4.15524	3.42779	0.545301	0	0	5.66926	12.3707	3.36939	0	0	66.0872	100.427	102.464
	Russula_rosea|AB597665|	Basidiomycota	Agaricomycetes	Russulales	Russulaceae	Russula	Russula_rosea	ectomycorrhizal	AB597665	0	0	0	0	0	0	0	0	0	0	0	0	0	0	0	0	0	0	0	0	0	0	0	0	0	0	0	0	0	0	0	0	0	0	0	0	0	0	0	0
	Fungi_sp|UDB0251377|	Fungi_phy_Incertae_sedis	Fungi_cls_Incertae_sedis	Fungi_ord_Incertae_sedis	Fungi_fam_Incertae_sedis	Fungi_gen_Incertae_sedis	Fungi_sp		UDB0251377	0.43802	12.8258	68.033	32.9136	0	4.21674	121.116	0	0	0	0	2.8701	0	1.21335	0.891882	0	0	0	0	1.99418	0	150.176	364.854	136.806	87.6605	0.431984	1.82958	0	15.425	15.2684	2.93442	0	0	0	0	0	0	132.174	39.839	3.17367
	Mycetinis_scorodonius|DQ450006|	Basidiomycota	Agaricomycetes	Agaricales	Omphalotaceae	Mycetinis	Mycetinis_scorodonius	litter_saprotroph	DQ450006	1910.21	0.754461	0	0	0	0	0	0	0	0	0	0	0	0	0	0	0	0	0	0	0	0	0	0	0	0	0	0	0	0	0	0	0	0	0	0	0	0	0	0
	Sclerococcum_sp|UDB06668696|	Ascomycota	Eurotiomycetes	Sclerococcales	Dactylosporaceae	Sclerococcum	Sclerococcum_sp	lichen_parasite	UDB06668696	1.31406	120.714	5.66942	0	106.304	0	20.186	13.3101	0	0	0	0	0	4.04449	0	0	0.453875	0	51.0512	13.9592	0	0	0	0	72.3487	0	0	0	0	5.99831	1.46721	69.5156	27.2124	184.281	2.02163	12.0274	0	99.1308	10.7897	11.3345
	Russula_sp|KX444314|	Basidiomycota	Agaricomycetes	Russulales	Russulaceae	Russula	Russula_sp	ectomycorrhizal	KX444314	1908.89	0	0	4.48822	0	0	0	0	0	0	0	0	0	0	0	0	0	0	0	0	0	0	0	0	0	0	0	0	0	0	0	0	0	0	0	0	0	0	0	0
	Meliniomyces_sp|KU550971|	Ascomycota	Leotiomycetes	Helotiales	Hyaloscyphaceae	Meliniomyces	Meliniomyces_sp	root_endophyte	KU550971	0	0	0	0	0	0	0	0	0	0	0	0	0	0	0	0	6.80812	0	0	0	0	0	0	0	0	0	0	0	0	0	0	0	0	0	0	0	0	0	0	0
	Laccaria_vinaceoavellanea|JN942784|	Basidiomycota	Agaricomycetes	Agaricales	Hydnangiaceae	Laccaria	Laccaria_vinaceoavellanea	ectomycorrhizal	JN942784	0	0	0	0	0	0	2.18227	0	0	0	0	0	0	0	0	0	0	0	0	0	50.389	1846.11	0	0	0	0	0	0	0	0	0	0	0	0	0	0	0	0	0	0
	Hyaloscyphaceae_sp|KU550109|	Ascomycota	Leotiomycetes	Helotiales	Hyaloscyphaceae	Hyaloscyphaceae_gen_Incertae_sedis	Hyaloscyphaceae_sp		KU550109	5.25624	0	0	1.49607	0	0	0	0	0	0	0	7.46226	0	0	2.2297	0	0	0	0	0	62.2453	6.8262	0	0	5.74196	1.29595	0	2.07762	12.5686	14.1778	0	3.65872	0	0	0	0	0	357.733	611.694	49.8719
	Tylopilus_himalayanus|MG799322|	Basidiomycota	Agaricomycetes	Boletales	Boletaceae	Tylopilus	Tylopilus_himalayanus	ectomycorrhizal	MG799322	0	0	0	0	0	0	0	0	0	0	0	0	0	0	0	0	0	0	0	0	0	0	0	0	1494.06	0	0.914788	0	0	0	0	0	0	0	0	0	0	0	0	0
	Rectipilus_sp|UDB06320349|	Basidiomycota	Agaricomycetes	Agaricales	Agaricales_fam_Incertae_sedis	Rectipilus	Rectipilus_sp	wood_saprotroph	UDB06320349	0	25.6517	0	0	0	0	0	0	0	0	0	0	0	0	0	0	0	0	0	0	437.199	0	0	83.3333	0	0	0	0	0	0	0	0	0	0	0	0	0	0	0	0
	Trichoderma_pubescens|MH862413|	Ascomycota	Sordariomycetes	Hypocreales	Hypocreaceae	Trichoderma	Trichoderma_pubescens	mycoparasite	MH862413	0	0	0	0	54.3881	70.6304	0	33.5921	81.8026	89.3028	35.1468	18.9427	10.159	1.21335	0	0	9.98525	0	0	0	31.1226	0	0	4.86111	0	0	0	0	25.7084	0	0	5.85394	4.15745	31.14	0	2.5057	0	0	0	0
	Inocybe_latibulosa|GQ892992|	Basidiomycota	Agaricomycetes	Agaricales	Inocybaceae	Inocybe	Inocybe_latibulosa	ectomycorrhizal	GQ892992	0	0	0	0	0	0	0	0	0	0	0	0	0	0	0	0	0	0	0	0	0	0	0	0	0	0	0	0	0	0	0	0	0	0	0	0	0	0	0	0
	Xenasmatella_sp|UDB07488334|	Basidiomycota	Agaricomycetes	Russulales	Xenasmataceae	Xenasmatella	Xenasmatella_sp	wood_saprotroph	UDB07488334	0	0	0	0	0	0	0	0	0	0	0	0	0	0	24.9727	0	0	0	0	0	730.641	145.626	0	56.25	0	0	0	0	0	0	0	0	0	0	0	0	0.732064	0	0	0
	Sordariales_sp|UDB07306790|	Ascomycota	Sordariomycetes	Sordariales	Sordariales_fam_Incertae_sedis	Sordariales_gen_Incertae_sedis	Sordariales_sp		UDB07306790	0	531.895	0	331.629	0	0	0	0	0	0	0	0	0	0	0	0	0	0	0	0	0	248.019	0	0	389.687	0.431984	0.914788	0	0	0	0	0	0	0	0	0	0	0	0	0
	Amanita_pantherina|KF964026|	Basidiomycota	Agaricomycetes	Agaricales	Amanitaceae	Amanita	Amanita_pantherina	ectomycorrhizal	KF964026	0	0	0	0	0	0	0	0	0	0	0	0	0	0	0	0	0	0	0	0	0	0	0	0	0	0	0	0	0	0	0	1391.04	0	0	0	0	0	0	0	0
	Cladophialophora_sp|UDB02864980|	Ascomycota	Eurotiomycetes	Chaetothyriales	Herpotrichiellaceae	Cladophialophora	Cladophialophora_sp	soil_saprotroph	UDB02864980	0	0	0	0	59.3325	3.16256	1275.54	0	0	0	0	0	0	0	0	0	0	0	0	0.398835	342.349	6.8262	1.25164	0	0	0	0	0	0	0	0	0	66.5193	0.853151	2.02163	0	0	0	0	0
	Pezicula_ericae|AY540126|	Ascomycota	Leotiomycetes	Helotiales	Dermateaceae	Pezicula	Pezicula_ericae	root_endophyte	AY540126	6.5703	79.9728	0	0	0	0	4.91012	0	0.979672	0	0	0	0	0	0	0	0	0	4.94044	0	0	28.8217	27.5361	0	0	0	0	0	0	0	0	16.8301	0	0	0	0	1430.45	0	13.2797	16.3217
	Tuber_sp|LC367796|	Ascomycota	Pezizomycetes	Pezizales	Tuberaceae	Tuber	Tuber_sp	ectomycorrhizal	LC367796	0	0	0.566942	0	14.8331	0	0	0	0	0	0	0	0.883392	0	0	0	0	0	0	0	0	0.758466	0	0	0	0	0	626.61	0	2.1812	0	0	0.755901	0	0	0	0	0	0	0
	Tomentella_sp|OQ612541|	Basidiomycota	Agaricomycetes	Thelephorales	Thelephoraceae	Tomentella	Tomentella_sp	ectomycorrhizal	OQ612541	1273.32	0	0	0	0	0	0	0	0	464.069	0	0	0	0	0	0	0	0	0	0	0	0	0	0	0	0	0	0	0	0	0	0	0	0	0	0	0	0	0	0
	Sebacina_sp|UDB06834322|	Basidiomycota	Agaricomycetes	Sebacinales	Sebacinaceae	Sebacina	Sebacina_sp	ectomycorrhizal	UDB06834322	56.9426	262.552	0	0	0	0	0	0	0	0	0	0	0	0	0	0	0	0	0	0	0	0	0	0	9.95272	0	0	0	0	0	0	0	140.975	0	0	0	0	0	0	0
	Thelephoraceae_sp|JQ991878|	Basidiomycota	Agaricomycetes	Thelephorales	Thelephoraceae	Thelephoraceae_gen_Incertae_sedis	Thelephoraceae_sp		JQ991878	0	0	0	0	0	0	0	0	0	0	0	0	0	0	0	0	0	0	0	0	0	0	0	0	0	0	0	0	0	0	0	0	0	0	0	0	0	0	0	0
	Sebacina_sp|AB506996|	Basidiomycota	Agaricomycetes	Sebacinales	Sebacinaceae	Sebacina	Sebacina_sp	ectomycorrhizal	AB506996	0	0	0	0	0	0	0	0	0	0	0	0	0	0	0	0	0	0	0	0	0	0	0	61.8056	0	0	0	0	0	0	0	0	0	0	0	0	1520.5	109.188	0	0
	Cytospora_sp|UDB05026788|	Ascomycota	Sordariomycetes	Diaporthales	Cytosporaceae	Cytospora	Cytospora_sp	plant_pathogen	UDB05026788	0	0	0	0	0	0	0	0	0	0	0	0	0	0	0	0	0	0	0	0	0	0	0	0	0	0	0	0	0	0	0	0	0	0	0	0	107.613	0	0	0
	Cortinariaceae_sp|LC096885|	Basidiomycota	Agaricomycetes	Agaricales	Cortinariaceae	Cortinariaceae_gen_Incertae_sedis	Cortinariaceae_sp		LC096885	0	0	0	0	0	0	0	0	0	0	0	0	0	0	0	0	0	0	0	0	0	0	0	0	0	0	0	0	0	0	0	0	0	0	0	0	0	0	0	0
	Sordariales_sp|UDB07294704|	Ascomycota	Sordariomycetes	Sordariales	Sordariales_fam_Incertae_sedis	Sordariales_gen_Incertae_sedis	Sordariales_sp		UDB07294704	0	0	0	0	0	0	0	0	0	0	0	0	0	0	0	61.7537	0	0	0	0	2.96406	288.217	309.156	904.167	0	0	0	0	4.57038	56.7113	0	0	0	0	0	0	0	0	0	0
	Sordariomycetes_sp|LC440280|	Ascomycota	Sordariomycetes	Sordariomycetes_ord_Incertae_sedis	Sordariomycetes_fam_Incertae_sedis	Sordariomycetes_gen_Incertae_sedis	Sordariomycetes_sp		LC440280	0	0	0	0	70.4574	336.285	0	1.90144	0.489836	0	0	0	0	0	0	0	480.2	2.56226	2.74469	0	0	0	0	0	0	0	0	0	0	0	0	7.31743	2.2677	0	3.36939	439.5	0	0	0	0
	Hyaloscyphaceae_sp|KU550119|	Ascomycota	Leotiomycetes	Helotiales	Hyaloscyphaceae	Hyaloscyphaceae_gen_Incertae_sedis	Hyaloscyphaceae_sp		KU550119	3.06614	0.754461	0.566942	0.498691	2.47219	0	664.503	0	0	67.1679	0	237.07	0	0	0	0	0	0	0	0	0	0	8.7615	0	583	0.863968	0.914788	0	0	2.7265	0	0	0	0	0	0	0	0	0.829979	0
	Mycena_sp|UDB0506542|	Basidiomycota	Agaricomycetes	Agaricales	Mycenaceae	Mycena	Mycena_sp	litter_saprotroph	UDB0506542	0	0	0	0	322.621	0	0	0	0	0	0	0	0	0	0	0	26.7786	1.02491	0	1191.72	0	0	0	0	0	0	0	0	0	0	0	0	0	0	0	0	0	0	0	0
	Thelephoraceae_sp|LC003262|	Basidiomycota	Agaricomycetes	Thelephorales	Thelephoraceae	Thelephoraceae_gen_Incertae_sedis	Thelephoraceae_sp		LC003262	0	0	0	0	0	0	0	0	0	0	0	0	0	0	0	0	0	0	0	0	0	1498.73	15.6455	6.94444	0	0	0	0	0	0	0	0	0	0	0	0	0	0	0	0
	Rhodocollybia_butyracea|UDB06524004|	Basidiomycota	Agaricomycetes	Agaricales	Omphalotaceae	Rhodocollybia	Rhodocollybia_butyracea	litter_saprotroph	UDB06524004	0	0	0	0	0	0	0	0	0	0	0	0	0	0	0	0	0	1519.93	0	0	0	0	0	0	0	0	0	0	0	0	0	0	0	0	0	0	0	0	0	0
	Cortinarius_sp|JQ991699|	Basidiomycota	Agaricomycetes	Agaricales	Cortinariaceae	Cortinarius	Cortinarius_sp	ectomycorrhizal	JQ991699	0	0	0.566942	0	0	0	891.459	0	133.725	0	0	0	0	0	0	0	0	0	0	0	0	0	0	0	0	0	0	0	0	0	0	0	0	0	0	0	0	0	0	0
	Entoloma_sp|UDB017534|	Basidiomycota	Agaricomycetes	Agaricales	Entolomataceae	Entoloma	Entoloma_sp	soil_saprotroph	UDB017534	0	0	0	0	0	0	0	0	0	0	0	0	0	0	0	0	0	0	0	0	0	0	0	0	0	0	0	0	0	0	0	0	0	0	0	0	0	0	1499.77	0
	Rectipilus_sp|AB847016|	Basidiomycota	Agaricomycetes	Agaricales	Agaricales_fam_Incertae_sedis	Rectipilus	Rectipilus_sp	wood_saprotroph	AB847016	0	0	0	0	0	0	0	0	0	0	0	0	0	0	0	0	0	0	0	0	65.2093	101.634	0	0	0	95.4685	0	0	0	0	0	0	0	0	0	0	0	0	0	0
	Luellia_sp|KF359630|	Basidiomycota	Agaricomycetes	Trechisporales	Hydnodontaceae	Luellia	Luellia_sp	wood_saprotroph	KF359630	0	0	0	0	0	0	338.798	1.26763	0	0	0	0	0	2.42669	0	0	1.36162	0	53.7959	0	0	0	0	0	0	0	0	0	0	0	0	42.4411	0.37795	0	0	0	0	0	0	0
	Cortinarius_mattiae|KX964424|	Basidiomycota	Agaricomycetes	Agaricales	Cortinariaceae	Cortinarius	Cortinarius_mattiae	ectomycorrhizal	KX964424	0	0	0	0	0	0	0	0	44.0852	0	0	0	0	0	0	0	0	0	0	0	0	0	0	0	0	0	0	0	0	0	0	0	0	0	0	0	0	0	0	0
	Cladophialophora_sp|UDB02833690|	Ascomycota	Eurotiomycetes	Chaetothyriales	Herpotrichiellaceae	Cladophialophora	Cladophialophora_sp	soil_saprotroph	UDB02833690	60.8848	43.0043	99.2148	144.122	0	0	0	0	0	28.241	0	0	0	0.404449	0	0	0	3.58717	0	5.98253	0	9.86006	3.75493	13.1944	17.6087	106.7	11.8922	29.0867	0	0	0	0	1.88975	21.3288	0	0	0	0	0	0
	Hyaloscyphaceae_sp|UDB03475974|	Ascomycota	Leotiomycetes	Helotiales	Hyaloscyphaceae	Hyaloscyphaceae_gen_Incertae_sedis	Hyaloscyphaceae_sp		UDB03475974	0	0	0	0	0	1.05419	72.5606	526.066	54.3718	115.254	0.747803	227.886	0	0	0	0	0	0	0	9.97089	0	0	0	0	0	0	0	0	0	42.5335	58.6883	0	0	0	0	0	0	261.475	0	23.5758
	Aureoboletus_sp|LC667051|	Basidiomycota	Agaricomycetes	Boletales	Boletaceae	Aureoboletus	Aureoboletus_sp	ectomycorrhizal	LC667051	0	0	17.0082	721.107	0	0	0	0	0	0	0	0	0	0	0	0	0	0	0	0	75.5835	237.4	329.808	7.63889	0	0	0	0	0	0	0	0	0	0	0	0	0	0	0	0
	Nagrajchalara_tropicalis|ON994110|	Ascomycota	Leotiomycetes	Helotiales	Pezizellaceae	Nagrajchalara	Nagrajchalara_tropicalis		ON994110	0	62.6202	0	0	0	0	13.6392	0	0.979672	0	166.76	0	0	0	0	0	0	235.216	0	141.587	0	0	0	0	0	0	0	0	0	0	0	0	0	6.39863	37.0632	0	160.322	0	170.146	0
	Cladophialophora_sp|UDB02767951|	Ascomycota	Eurotiomycetes	Chaetothyriales	Herpotrichiellaceae	Cladophialophora	Cladophialophora_sp	soil_saprotroph	UDB02767951	0	0	0	0	121.137	54.8176	79.1074	8.23958	14.6951	10.6858	47.8594	65.4383	7.95053	11.729	4.01347	1.48804	11.8007	103.003	112.532	17.9476	5.92812	25.7879	13.7681	25.6944	0.765594	0.863968	0	0.831048	0	0	1.95628	21.9523	10.9606	75.5039	14.8253	11.5262	0	18.6768	16.5996	10.8811
	Thelephora_sp|FJ440942|	Basidiomycota	Agaricomycetes	Thelephorales	Thelephoraceae	Thelephora	Thelephora_sp	ectomycorrhizal	FJ440942	0	215.776	44.2214	915.098	0	0	0	0	0	0	0	0	0	0	0	0	0	0	0	0	0	0	0	0	38.6625	40.6065	0	0.831048	0	0	0	0	0	0	0	0	0	0	0	0
	Leotia_lubrica|UDB0785033|	Ascomycota	Leotiomycetes	Leotiales	Leotiaceae	Leotia	Leotia_lubrica	ectomycorrhizal	UDB0785033	0	0	0	0	0	0	0	0	0	0	0	0	0	2.83114	0	0	0	0	0	0	0	0	0	0	0	0	0	0	0	0	1250.06	0	0	0	0	0	0	0	0	0
	Pezizales_sp|UDB014228|	Ascomycota	Pezizomycetes	Pezizales	Pezizales_fam_Incertae_sedis	Pezizales_gen_Incertae_sedis	Pezizales_sp		UDB014228	0	0	0	0	0	0	0	0	384.031	113.727	220.602	121.692	0	0	0	0	0	0	0	0	0	0	0	0	0	0	0	0	58.2724	18.5402	309.092	0	0	0	0	0	0	0	0	0
	Fungi_sp|KU902999|	Fungi_phy_Incertae_sedis	Fungi_cls_Incertae_sedis	Fungi_ord_Incertae_sedis	Fungi_fam_Incertae_sedis	Fungi_gen_Incertae_sedis	Fungi_sp		KU902999	0	5.28123	0	0	0	0	2.18227	0	26.4511	23.6614	32.9033	6.88824	0	0	0	1.48804	0	0	0	0	90.4039	65.9866	43.1817	43.0556	12.2495	1.29595	0.914788	7.47943	4.57038	25.6291	0.489069	1.46349	0	0	0	0	35.8712	126.428	17.4296	13.6014
	Pseudoclathrosphaerina_sp|UDB05323545|	Ascomycota	Ascomycota_cls_Incertae_sedis	Ascomycota_ord_Incertae_sedis	Ascomycota_fam_Incertae_sedis	Pseudoclathrosphaerina	Pseudoclathrosphaerina_sp	litter_saprotroph	UDB05323545	0	0	0	0	32.1384	98.0392	159.306	5.70433	1.46951	0	0	30.4231	0	0	2.67564	0	18.6089	26.1351	7.68513	15.1557	57.7992	8.34313	0	0	0	0	0	0	0	0	0	0	12.0944	21.7554	61.3228	0	191.801	272.969	82.9979	72.0876
	Thelephoraceae_sp|AB444645|	Basidiomycota	Agaricomycetes	Thelephorales	Thelephoraceae	Thelephoraceae_gen_Incertae_sedis	Thelephoraceae_sp		AB444645	0	0	0	0	0	0	0	0	415.381	783.116	0	0	0	0	0	0	0	0	0	0	0	0	0	0	0	0	0	0	0	0	0	0	0	0	0	0	0	0	0	0
	Cenococcum_sp|HE814146|	Ascomycota	Dothideomycetes	Gloniales	Gloniaceae	Cenococcum	Cenococcum_sp	ectomycorrhizal	HE814146	0	0	0	0	0	0	0	0	0	13.7389	2.24341	210.665	0	0	0	0	0	1.02491	0	952.818	0	0.758466	0	0	0	0	0	0	0	0	0	0	0	0	0	0	0	0	0	0
	Boletaceae_sp|OM236663|	Basidiomycota	Agaricomycetes	Boletales	Boletaceae	Boletaceae_gen_Incertae_sedis	Boletaceae_sp		OM236663	0	0	0	0	0	0	0	0	0	0	0	0	0	0	0	0	0	0	0	0	0	0	0	0	0	0	0	0	0	0	0	0	0	0	0	0	0	0	1161.14	0.453381
	Tylopilus_sp|LC315827|	Basidiomycota	Agaricomycetes	Boletales	Boletaceae	Tylopilus	Tylopilus_sp	ectomycorrhizal	LC315827	0	0	0	0	0	0	0	0	834.191	0	267.714	4.01814	0	0	0	0	0	0	0	0	0	0	0	0	0	0	0	0	0	0	0	0	0	0	0	0	0	0	0	0
	Elaphomycetaceae_sp|UDB05294866|	Ascomycota	Eurotiomycetes	Eurotiales	Elaphomycetaceae	Elaphomycetaceae_gen_Incertae_sedis	Elaphomycetaceae_sp		UDB05294866	0	1.50892	0	475.252	0	0	0	0	0	0	0	0	0	0	0	0	0	0	0	555.578	0	0	0	0	0	0	0	0	0	0	0	0	0.755901	0	0	0	0	0	0	0
	Russula_sp|LC436084|	Basidiomycota	Agaricomycetes	Russulales	Russulaceae	Russula	Russula_sp	ectomycorrhizal	LC436084	0.43802	0	0	0	0	0	0	0	0	0	0	0	0	0	0	0	0	0	0	0	0	0	0	0	0	0	0	0	0	0	0	0	0	0	0	0	114.934	113.498	738.681	0
	Cladophialophora_sp|UDB02741668|	Ascomycota	Eurotiomycetes	Chaetothyriales	Herpotrichiellaceae	Cladophialophora	Cladophialophora_sp	soil_saprotroph	UDB02741668	0	0	0	0	0	0	0	0	0	0	0	0	0	0	0	0	0	0	0	0	898.11	0	0	0	4.21077	0	1.82958	27.8401	0	0	0	0	1.5118	0	0	0	0	0	6.63983	0
	Russula_sp|LC219775|	Basidiomycota	Agaricomycetes	Russulales	Russulaceae	Russula	Russula_sp	ectomycorrhizal	LC219775	0	0	0	0	0	0	0	0	0	0	0	0	0	0	0	0	0	0	0	0	0	0	0	0	0	0	0	0	0	0	0	1012	0	0	0	0	0	0	0	0
	Tomentella_sp|LC712201|	Basidiomycota	Agaricomycetes	Thelephorales	Thelephoraceae	Tomentella	Tomentella_sp	ectomycorrhizal	LC712201	0	0	9.63801	0	0	0	0	0	0	0	0	0	0	0	0	0	0	0	0	0	0	0	0	0	0	0	0	0	0	0	0	0	0	0	0	0	0	0	0	0
	Dothideomycetes_sp|UDB05269419|	Ascomycota	Dothideomycetes	Dothideomycetes_ord_Incertae_sedis	Dothideomycetes_fam_Incertae_sedis	Dothideomycetes_gen_Incertae_sedis	Dothideomycetes_sp		UDB05269419	0	0	0	0	1.23609	0	0.545569	0	0	0	0	0	0	0	0	0	0	0	0	0	742.497	60.6773	167.72	4.86111	0.382797	0	0.914788	0	0	0	0	0	0.37795	0	0	0.50114	0	0	0.829979	0
	Hyaloscypha_sp|UDB03455830|	Ascomycota	Leotiomycetes	Helotiales	Hyaloscyphaceae	Hyaloscypha	Hyaloscypha_sp	litter_saprotroph	UDB03455830	0	0	0	0	0	0	0	0	0	0	0	0	0	0	0	0	0	0	0	0	0	0	0	0	0	0	0	0	0	2.1812	0	51.9538	0	0	0	0	0	0	921.277	2.26691
	Cortinarius_violaceus|OQ025141|	Basidiomycota	Agaricomycetes	Agaricales	Cortinariaceae	Cortinarius	Cortinarius_violaceus	ectomycorrhizal	OQ025141	0	0	0	0	0	976.175	0	0	0	0	0	0	0	0	0	0	0	0	0	0	0	0	0	0	0	0	0	0	0	0	0	0	0	0	0	0	0	0	0	0
	Fimetariella_sp|UDB02044645|	Ascomycota	Sordariomycetes	Sordariales	Bombardiaceae	Fimetariella	Fimetariella_sp	dung_saprotroph	UDB02044645	0	0	0	0	0	0	0	0	0	0	0	0	5.30035	114.459	77.1478	189.725	1.36162	0	0	0	0	0	0	0	0	0	0	0	2.85649	0.545301	0	8.78092	0	302.869	198.12	0	0	0	0	0
	Tympanidaceae_sp|UDB06884783|	Ascomycota	Leotiomycetes	Leotiales	Tympanidaceae	Tympanidaceae_gen_Incertae_sedis	Tympanidaceae_sp		UDB06884783	0	0	0	0.498691	0	0	0	0	0	0	0	0	0	0	0	0	1.36162	0	0	0	963.32	6.06773	0	0	0	0	0	0	0	0	0	0	0	0	0	0	0	0	0	0
	Mycena_pura|MW724253|	Basidiomycota	Agaricomycetes	Agaricales	Mycenaceae	Mycena	Mycena_pura	litter_saprotroph	MW724253	0	0	0	0	0	0	0	0	0	0	0	0	0	0	0	0	0	0	0	0	238.607	0	0	0	0	0	0	0	0	0	0	0	605.099	0	0	0	0	0	0	0
	Genea_hispidula|UDB001408|	Ascomycota	Pezizomycetes	Pezizales	Pyronemataceae	Genea	Genea_hispidula	ectomycorrhizal	UDB001408	0	0	0	0	0	0	0	0	0	967.065	0	0	0	0	0	0	0	0	0	0	0	0	0	0	0	0	0	0	0	0	0	0	0	0	0	0	0	0	0	0
	Thelephoraceae_sp|AB688993|	Basidiomycota	Agaricomycetes	Thelephorales	Thelephoraceae	Thelephoraceae_gen_Incertae_sedis	Thelephoraceae_sp		AB688993	0	0	0	0	0	0	0	0	0	0	0	0	0	0	0	0	0	0	0	0	0	0	0	0	1.14839	895.935	0.914788	0.415524	0	54.5301	13.6939	0	0	0	0	0	0	0	0	0
	Cladophialophora_sp|LC229674|	Ascomycota	Eurotiomycetes	Chaetothyriales	Herpotrichiellaceae	Cladophialophora	Cladophialophora_sp	soil_saprotroph	LC229674	0	0	27.2132	0	44.4994	9.48767	37.6442	0.633814	20.0833	1.52654	7.47803	0	0	24.6714	4.01347	0	7.262	26.1351	1.64681	43.4731	0	0	3.12911	0	0	0	0	0	0	0	0	8.04917	63.8736	127.973	5.39102	14.0319	0	0	4.14989	0
	Oidiodendron_sp|KP119492|	Ascomycota	Leotiomycetes	Helotiales	Myxotrichaceae	Oidiodendron	Oidiodendron_sp	soil_saprotroph	KP119492	33.2895	21.8794	184.256	272.784	0	0	281.513	25.9864	0	0	0	0	0	0	0	0	0	0	0	0	0	0	0	0	0	0	0	0	0	0	0	0	0	0	0	0	0	0	78.018	0
	Mycena_griseotincta|MK309783|	Basidiomycota	Agaricomycetes	Agaricales	Mycenaceae	Mycena	Mycena_griseotincta	litter_saprotroph	MK309783	0	0	0	0	24.7219	0	0	15.8453	0	0	0	38.4593	0	2.02224	11.1485	0	42.6642	0	0.548938	40.6812	41.4969	0	226.547	137.5	0.765594	0	0	0	150.251	1.0906	0	0	0	0	0	0	128.111	0	0	0
	Fungi_sp|UDB0784051|	Fungi_phy_Incertae_sedis	Fungi_cls_Incertae_sedis	Fungi_ord_Incertae_sedis	Fungi_fam_Incertae_sedis	Fungi_gen_Incertae_sedis	Fungi_sp		UDB0784051	0	0	0	0	0	0	288.06	649.659	0	0	0	0	0	0	0	0	0	0	0	0	0	0	0	0	0	0	0	0	0	0	5.86883	0	0	0	0	0	0	0	0	0
	Penicillium_adametzii|AF033401|	Ascomycota	Eurotiomycetes	Eurotiales	Aspergillaceae	Penicillium	Penicillium_adametzii	unspecified_saprotroph	AF033401	0	0	0	0	0	160.236	0	0	0.489836	0	0	5.7402	0	0	0	0	0	0	14.8213	0	0	0	0	0	0	0	0	0	0	0	0	0	0	0	0	0	0	0	0	0
	Amanita_virosa|UDB015173|	Basidiomycota	Agaricomycetes	Agaricales	Amanitaceae	Amanita	Amanita_virosa	ectomycorrhizal	UDB015173	0	0	0	0	0	0	0	0	0	0	0	0	0	0	0	0	0	0	0	0	0	0	0	0	0	0	0	0	934.644	0	0	0	0	0	0	0	0	0	0	0
	Agaricales_sp|UDB0894850|	Basidiomycota	Agaricomycetes	Agaricales	Agaricales_fam_Incertae_sedis	Agaricales_gen_Incertae_sedis	Agaricales_sp		UDB0894850	0	12.8258	69.1669	648.298	0	0	0	0	0	0	0	0	0	0	0	0	0	0	0	0	0	0	0	0	0	0	0	0	0	0	0	0	0	0	0	0	0	0	0	0
	Helotiales_sp|AY699668|	Ascomycota	Leotiomycetes	Helotiales	Helotiales_fam_Incertae_sedis	Helotiales_gen_Incertae_sedis	Helotiales_sp		AY699668	0	0	0	0	0	0	5.45569	0.633814	1.95934	0	0	4.01814	7.95053	9.30233	0.445941	0	0	8.71169	12.6256	9.97089	1.48203	0	0	0	0	2.15992	1.82958	0.415524	1.71389	2.7265	0	0	1.88975	0	0	315.217	186.676	0	48.9688	0
	Fungi_sp|MZ338198|	Fungi_phy_Incertae_sedis	Fungi_cls_Incertae_sedis	Fungi_ord_Incertae_sedis	Fungi_fam_Incertae_sedis	Fungi_gen_Incertae_sedis	Fungi_sp		MZ338198	0	0	0	0	0	0	0	0	0	0	0	0	0	0	0	0	0	0	0	0	0	0	0	0	0	0	0	0	0	0	0	0	0	0	0	0	0	679.549	0	221.25
	Helotiales_sp|UDB004138|	Ascomycota	Leotiomycetes	Helotiales	Helotiales_fam_Incertae_sedis	Helotiales_gen_Incertae_sedis	Helotiales_sp		UDB004138	0	0	0	0	0	0	0	0	0	0	0	0	0	0	0	0	0	0	0	0	890.7	12.1355	0	0	0	0	0	0	0	0	0	0	0	0	0	0	0	0	0	0
	Thelephoraceae_sp|MG761633|	Basidiomycota	Agaricomycetes	Thelephorales	Thelephoraceae	Thelephoraceae_gen_Incertae_sedis	Thelephoraceae_sp		MG761633	8.7604	0	1.13388	0	0	39.0048	0	0	0	0	0	0	0	0	0	0	0	0	0	0	0	0	0	0	31.3894	0	0	0	0	0	0	0	9.44876	253.386	0	0	0	0	0	0
	Glomeromycete_sp|EU747843|	Glomeromycotina	Glomeromycetes				Glomeromycete_sp	arbuscular_mycorrhizal	EU747843	0	0	0	0	0	71.6846	0	0	0	0	0	0	0	0	0	0	0	93.2664	0	0	0	0	0	0	0	0	0	0	0	0	0	0	155.716	0	0	75.6722	0	0	0	0
	Cortinarius_salor|MW911734|	Basidiomycota	Agaricomycetes	Agaricales	Cortinariaceae	Cortinarius	Cortinarius_salor	ectomycorrhizal	MW911734	0	0	0	0	0	0	0	0	0	0	0	0	0	0	0	0	0	0	0	0	0	0	0	0	0	0	0	0	884.941	0	0.489069	0	0	0	0	0	0	0	0	0
	Serendipita_sp|UDB06951409|	Basidiomycota	Agaricomycetes	Sebacinales	Serendipitaceae	Serendipita	Serendipita_sp	root_endophyte	UDB06951409	0	0	0	0	0	0	0	0	0	0	0	0	0	0	0	0	136.616	14.8611	0	0	0	0	0	0	0	0	0	0	0	0	0	0	0	0	714.984	0	0	0	0	0
	Chaetothyriales_sp|DQ309133|	Ascomycota	Eurotiomycetes	Chaetothyriales	Chaetothyriales_fam_Incertae_sedis	Chaetothyriales_gen_Incertae_sedis	Chaetothyriales_sp		DQ309133	0	0	0	0	0	0	0	0	0	0	0	0	0	0	0	0	8.62362	11.274	18.6639	0	0	0	0	0	0	0	0	0	0	0	0	0	0.37795	0	318.744	0	0	0	0	0
	Thelephoraceae_sp|UDB000034|	Basidiomycota	Agaricomycetes	Thelephorales	Thelephoraceae	Thelephoraceae_gen_Incertae_sedis	Thelephoraceae_sp		UDB000034	0	0	0	0	0	0	0	0	0	0	0	0	0	0	0	0	0	0	0	0	0	0	0	0	0	0	0	0	867.23	0	0	0	0	0	0	0	0	0	0	0
	Tomentella_sp|LC774061|	Basidiomycota	Agaricomycetes	Thelephorales	Thelephoraceae	Tomentella	Tomentella_sp	ectomycorrhizal	LC774061	0	0	0	0	0	0	0	0	0	0	0	0	0	0	0	0	0	820.437	0	0	0	0	0	0	0	0	0	0	2.28519	0	0	0	0	0	0	0	0	0	0	0
	Entoloma_sp|LC367800|	Basidiomycota	Agaricomycetes	Agaricales	Entolomataceae	Entoloma	Entoloma_sp	soil_saprotroph	LC367800	0	0	0	0	0	0	0	0	0	0	0	0	0	0	0	0	0	0	0	0	0	0	0	0	0	0	0	0	0	41.4429	206.876	0	0	0	0	0	0	0	0	0
	Rhizidium_sp|UDB06364417|	Chytridiomycota	Chytridiomycetes	Chytridiales	Chytriomycetaceae	Rhizidium	Rhizidium_sp	soil_saprotroph	UDB06364417	0	0	0	0	9.88875	2.10837	0	0	0.489836	0.763271	0	0	1.76678	22.6491	0	0	0	2.56226	0.548938	0	0	0	0	18.75	0	0	0	0	0	0	0	1.46349	5.66926	5.97206	0.673877	15.0342	0	0	0	0
	Helotiales_sp|HQ021771|	Ascomycota	Leotiomycetes	Helotiales	Helotiales_fam_Incertae_sedis	Helotiales_gen_Incertae_sedis	Helotiales_sp		HQ021771	0	0	0	0	9.88875	75.9013	252.053	5.07051	2.44918	5.3429	5.98243	21.8128	0.441696	7.68453	1.33782	0	83.513	5.12453	16.4681	69.3974	0	0	0	1.38889	0	0	0	0	5.14168	0.545301	0.489069	0.731743	33.2596	8.10494	4.71714	29.5673	3.66032	14.3668	3.31992	0.906762
	Trechispora_sp|UDB06336926|	Basidiomycota	Agaricomycetes	Trechisporales	Hydnodontaceae	Trechispora	Trechispora_sp	wood_saprotroph	UDB06336926	0	0	0	751.029	0	0	0	0	0	0	0	0	0	0	0	0	0	0	0	0	0	3.79233	3.12911	19.4444	0	0	0	0	0	0	0	0	0	0	0	0	0	0	0	0
	Thelephora_stuposa|UDB016174|	Basidiomycota	Agaricomycetes	Thelephorales	Thelephoraceae	Thelephora	Thelephora_stuposa	ectomycorrhizal	UDB016174	0	0	0	0	0	0	0	0	0	0	0	0	0	0	0	0	0	0	0	0	0	0	0	0	0	0	0	0	0	0	0	0	0	0	0	0	0	0	0	0
	Entoloma_rhodopolium|LC088040|	Basidiomycota	Agaricomycetes	Agaricales	Entolomataceae	Entoloma	Entoloma_rhodopolium	soil_saprotroph	LC088040	0	0	0	0	0	0	0	0	0	0	0	0	0	0	0	0	0	0	0	0	0	0	0	0	0	0	0	0	0	0	0	0	0	0	0	0	0	0	0	0
	Trechispora_sp|UDB0414389|	Basidiomycota	Agaricomycetes	Trechisporales	Hydnodontaceae	Trechispora	Trechispora_sp	wood_saprotroph	UDB0414389	0	0	0	0	0	0	0	0	54.3718	0	5.23462	68.3084	0	0	8.02693	0	0	0	0	0	29.6406	0	126.416	36.1111	0	0	0	0	1.71389	0	0	0	7.55901	300.309	0	0	0	0	0	0
	Cladophialophora_sp|UDB02696873|	Ascomycota	Eurotiomycetes	Chaetothyriales	Herpotrichiellaceae	Cladophialophora	Cladophialophora_sp	soil_saprotroph	UDB02696873	0	0	0	0	80.3461	365.802	2.72784	0	0	0	0	0	0	0	0	0	0	0	0	0.398835	1.48203	0	284.749	0	0	0	0	0	0	0	0	0	0.37795	0.426576	0	11.0251	0	0	0.829979	0
	Tomentella_sp|UDB05801651|	Basidiomycota	Agaricomycetes	Thelephorales	Thelephoraceae	Tomentella	Tomentella_sp	ectomycorrhizal	UDB05801651	0	0	0	0	0	0	0	0	0	0	0	0	0	0	0	0	0	0	0	0	0	0	0	0	0	0	0	0	0	0	0	0	0	0	0	0	0	189.642	0	0
	Mycenaceae_sp|UDB05030794|	Basidiomycota	Agaricomycetes	Agaricales	Mycenaceae	Mycenaceae_gen_Incertae_sedis	Mycenaceae_sp		UDB05030794	0	0	0	0	0	0	0	0	0	0	0	0	0	0	0	0	0	0	0	0	0	0	0	0	0	0	0	0	594.721	140.688	3.42349	7.31743	0	0	0	0	0	0	0	0
	Cenococcum_sp|GU997763|	Ascomycota	Dothideomycetes	Gloniales	Gloniaceae	Cenococcum	Cenococcum_sp	ectomycorrhizal	GU997763	0	0	0	3.98953	0	0	0	0	138.134	6.86944	1.49561	240.514	0	0	86.5125	5.20814	0	0.512453	0	0	0	0	0	0	0	0	0	0	0	0	0	0	0	0	0	0	0	0	0	0
	Annulatascales_sp|UDB01128410|	Ascomycota	Sordariomycetes	Annulatascales	Annulatascales_fam_Incertae_sedis	Annulatascales_gen_Incertae_sedis	Annulatascales_sp		UDB01128410	0	0	0	0	153.276	0	13.6392	8.8734	0	0	0	17.2206	6.62544	35.1871	17.8376	19.3445	0	392.026	8.23407	1.19651	2.96406	0	40.6784	0	0	0	0	0	0	0	0	0	0	9.38466	0	0	0	0	0	0
	Cortinarius_sp|LC373241|	Basidiomycota	Agaricomycetes	Agaricales	Cortinariaceae	Cortinarius	Cortinarius_sp	ectomycorrhizal	LC373241	0	0	0	0	0	0	0	0	0	0	0	0	0	0	0	0	0	0	0	0	0	0	0	0	0	0	0	0	0	0	0	0	94.8655	644.982	0	0	0	0	0	0
	Coniochaetales_sp|KU144667|	Ascomycota	Sordariomycetes	Coniochaetales	Coniochaetales_fam_Incertae_sedis	Coniochaetales_gen_Incertae_sedis	Coniochaetales_sp		KU144667	0	0	0	0	0	178.157	0	0	5.38819	12.2123	24.6775	11.4804	4.41696	0	12.9323	3.7201	1.36162	7.17434	0	0	0	0	0	0	0	0	0	0	0	0	0	0	17.3857	7.25179	10.782	316.219	0	0	0	0
	Astraeus_sp|AB507396|	Basidiomycota	Agaricomycetes	Boletales	Diplocystidiaceae	Astraeus	Astraeus_sp	ectomycorrhizal	AB507396	0	0	0	0	0	0	0	0	0	0	0	0	0	0	0	0	0	0	0	0	0	0	0	0	0	0	0	0	0	0	0	0	0	0	0	0	0	0	0	0
	Cladophialophora_sp|UDB02705669|	Ascomycota	Eurotiomycetes	Chaetothyriales	Herpotrichiellaceae	Cladophialophora	Cladophialophora_sp	soil_saprotroph	UDB02705669	0	0	2.26777	0	0	0	83.472	0	2.44918	0	0	26.4049	0	0	0	0	0.453875	518.09	34.5831	0.398835	0	0	0	0	0	0	0	0	0	0	0	0	9.07081	0	0	0	0	0	0	0
	Chytridiomycota_sp|UDB02294321|	Chytridiomycota	Chytridiomycota_cls_Incertae_sedis	Chytridiomycota_ord_Incertae_sedis	Chytridiomycota_fam_Incertae_sedis	Chytridiomycota_gen_Incertae_sedis	Chytridiomycota_sp		UDB02294321	1.31406	0	0	0	0	2.10837	0	1.90144	1.46951	6.86944	0	0	10.159	21.4358	0.445941	8.18422	0	3.07472	0	0	471.286	0.758466	0	0	0.382797	0	0	0	0	0.545301	0	38.7824	1.13385	14.5036	0	1.00228	51.9766	2.87336	8.29979	3.17367
	Leotiomycetes_sp|UDB06885739|	Ascomycota	Leotiomycetes	Leotiomycetes_ord_Incertae_sedis	Leotiomycetes_fam_Incertae_sedis	Leotiomycetes_gen_Incertae_sedis	Leotiomycetes_sp		UDB06885739	0	0	0	0	14.8331	168.67	0	0	0	0	0	0	0	0	0	0	0	0	0	0	0	0	0	0	0	0	0	0	0	0	0	1.46349	4.15745	0	24.9335	2.5057	0	0	0	0
	Russula_sp|FJ454988|	Basidiomycota	Agaricomycetes	Russulales	Russulaceae	Russula	Russula_sp	ectomycorrhizal	FJ454988	0	0	0	0	0	0	0	0	0	0	0	0	0	0	0	0	0	0	0	0	0	0	0	0	0	0	0	0	0	676.173	0	0	0	0	0	0	0	0	0	0
	Helotiales_sp|AY627810|	Ascomycota	Leotiomycetes	Helotiales	Helotiales_fam_Incertae_sedis	Helotiales_gen_Incertae_sedis	Helotiales_sp		AY627810	0	0	0	0	0	26.3546	233.503	15.2115	0	0	0	0	0	0	0	0	0	85.0671	247.022	13.5604	0	0	0	0	0	0	0	0	0	7.08891	0	0.731743	0	0	0	0	0	0	0	0
	Tomentella_sp|UDB05621751|	Basidiomycota	Agaricomycetes	Thelephorales	Thelephoraceae	Tomentella	Tomentella_sp	ectomycorrhizal	UDB05621751	0	657.135	0	0	0	0	0	0	0	0	0	0	0	0	0	0	0	0	0	0	0	0	0	0	0	0	0	0	0	0	0	0	0	0	0	0	0	0	0	0
	Clavicipitaceae_sp|UDB03207293|	Ascomycota	Sordariomycetes	Hypocreales	Clavicipitaceae	Clavicipitaceae_gen_Incertae_sedis	Clavicipitaceae_sp		UDB03207293	27.1572	21.1249	2.26777	8.97644	0	0	52.9202	0	6.36787	161.05	23.9297	2.29608	2.65018	11.729	3.12159	0	0	0	9.33194	0	51.8711	3.79233	0	52.0833	9.95272	3.45587	0	1.24657	0	0	0	2.92697	3.0236	0.853151	11.4559	8.01824	0	20.1135	52.2887	5.44057
	Sordariales_sp|UDB004070|	Ascomycota	Sordariomycetes	Sordariales	Sordariales_fam_Incertae_sedis	Sordariales_gen_Incertae_sedis	Sordariales_sp		UDB004070	0	0	0	0	0	0	0	0	0	0	0	0	1.32509	0	89.1882	0	0	0	0	0	0	0	0	0	0	0	0	0	494.173	0	10.2705	0	0	0	0	0	0	0	0	0
	Thelephoraceae_sp|KM595035|	Basidiomycota	Agaricomycetes	Thelephorales	Thelephoraceae	Thelephoraceae_gen_Incertae_sedis	Thelephoraceae_sp		KM595035	0	0	0	0	0	0	0	0	0	0	0	0	0	0	0	0	0	0	0	0	0	0	0	0	0	0	0	0	0	0	0	0	0	0	462.954	181.413	0	0	0	0
	Hyaloscypha_sp|UDB03462188|	Ascomycota	Leotiomycetes	Helotiales	Hyaloscyphaceae	Hyaloscypha	Hyaloscypha_sp	litter_saprotroph	UDB03462188	0	0	0	0	0	0	0	0	0	0	0	0	0	0	0	2.97608	0	0	0	0	0	136.524	38.1751	0	9.56993	25.919	0	0	0	15.8137	6.84697	130.25	0	0	0	0	174.963	11.4934	3.31992	46.6983
	Elaphomyces_sp|UDB05286498|	Ascomycota	Eurotiomycetes	Eurotiales	Elaphomycetaceae	Elaphomyces	Elaphomyces_sp	ectomycorrhizal	UDB05286498	0.43802	0	10.7719	0	0	0	0	0	0	0	0	0	0	0	0	0	0	0	0	0	0	0	0	0	0	0	0	0	0	0	0	0	0	0	0	0	0	0	0	0
	Russula_subatropurpurea|OP837465|	Basidiomycota	Agaricomycetes	Russulales	Russulaceae	Russula	Russula_subatropurpurea	ectomycorrhizal	OP837465	0	0	0	0	0	0	0	0	0	0	0	0	0	0	0	0	0	0	0	0	0	0	0	0	0	0	601.93	32.8264	0	0	0	0	0	0	0	0	0	0	0	0
	Amanita_rimosa|LC667041|	Basidiomycota	Agaricomycetes	Agaricales	Amanitaceae	Amanita	Amanita_rimosa	ectomycorrhizal	LC667041	0	0	26.0793	152.599	0	0	0	0	0	0	0	0	0	0	0	0	0	0	0	0	0	0	0	0	247.287	0	0	0	0	0	0	0	7.93696	0	0	0	0	0	0	0
	Pseudoclathrosphaerina_sp|UDB05323168|	Ascomycota	Ascomycota_cls_Incertae_sedis	Ascomycota_ord_Incertae_sedis	Ascomycota_fam_Incertae_sedis	Pseudoclathrosphaerina	Pseudoclathrosphaerina_sp	litter_saprotroph	UDB05323168	0	0	0	0	0	66.4137	133.664	0	1.95934	0	0	2.8701	0	14.5602	26.7564	14.1364	24.5092	0.512453	26.898	0	69.6554	0	0	0	0	0	0	0	19.9954	5.99831	16.1393	16.0983	6.04721	107.07	39.7588	3.00684	0	15.8035	0	6.80072
	Sistotrema_chloroporum|LC642034|	Basidiomycota	Agaricomycetes	Cantharellales	Hydnaceae	Sistotrema	Sistotrema_chloroporum	litter_saprotroph	LC642034	0	0	0	0	0	0	0	0	0	0	0	0	0	0	0	0	0	0	0	0	0	0	0	0	0	0	0	0	0	0	0	0	0	0	0	0	0	0	0	0
	Russula_nigricans|UDB011331|	Basidiomycota	Agaricomycetes	Russulales	Russulaceae	Russula	Russula_nigricans	ectomycorrhizal	UDB011331	0	0	0	0	0	0	0	0	0	0	0	0	0	0	0	0	0	0	0	0	0	0	603.292	0	0	0	0	0	0	0	0	0	0	0	0	0	0	0	0	0
	Helotiales_sp|AY699681|	Ascomycota	Leotiomycetes	Helotiales	Helotiales_fam_Incertae_sedis	Helotiales_gen_Incertae_sedis	Helotiales_sp		AY699681	0	0	0	0	0	0	0	0	0	0	0	0	0	0	0	0	0	0	0	0	103.742	0	360.473	0	0	33.2628	2.74436	0	0	0	0	0	0	0	0	0	34.407	7.18339	0	0.906762
	Trichoderma_theobromicola|DQ109525|	Ascomycota	Sordariomycetes	Hypocreales	Hypocreaceae	Trichoderma	Trichoderma_theobromicola	mycoparasite	DQ109525	0	0	0	0	51.9159	0	0	0.633814	0.489836	35.8738	0	1.14804	3.53357	9.70677	2.2297	0	0	1.02491	3.29363	1.19651	0	8.34313	0	0	8.03874	1.29595	0.914788	0	20.5667	21.2667	3.91255	9.51266	69.9208	0.426576	0	1.50342	0.732064	146.541	0	0
	Thelephoraceae_sp|LC367750|	Basidiomycota	Agaricomycetes	Thelephorales	Thelephoraceae	Thelephoraceae_gen_Incertae_sedis	Thelephoraceae_sp		LC367750	0	0	582.816	0	0	0	0	0	0	0	0	0	0	0	0	0	0	0	0	0	0	0	0	0	0	0	0	0	0	0	0	0	0	0	0	0	0	0	0	0
	Helotiaceae_sp|UDB03301741|	Ascomycota	Leotiomycetes	Helotiales	Helotiaceae	Helotiaceae_gen_Incertae_sedis	Helotiaceae_sp		UDB03301741	0	0	0	0	0	0	0	0	0	0	0	0	0	0	0	0	1.36162	0	1.09788	0	0	0	0	0	0	0	0	0	0	0	0	0	6.42516	0	0	515.172	0	0	0	0
	Sebacina_sp|FR852337|	Basidiomycota	Agaricomycetes	Sebacinales	Sebacinaceae	Sebacina	Sebacina_sp	ectomycorrhizal	FR852337	0	0	0	0	0	0	0	0	0	0	0	0	0	0	0	0	0	0	0	0	0	0	0	0	2.29678	0	0	0	0	0	0	0	0	0	0	0	0	0	0	0
	Scopuloides_hydnoides|MN944926|	Basidiomycota	Agaricomycetes	Polyporales	Meruliaceae	Scopuloides	Scopuloides_hydnoides	wood_saprotroph	MN944926	0	0	0	0	0	0	0	0	0	0	0	0	0	3.64004	0	0	0	0	0	0	527.603	7.58466	1.25164	32.6389	0	0	0	0	0	0	0	0	0	0	0	0	0	0	0	0
	Phaeohelotium_sp|UDB04404213|	Ascomycota	Leotiomycetes	Helotiales	Helotiaceae	Phaeohelotium	Phaeohelotium_sp	ectomycorrhizal	UDB04404213	0	0	0	0	0	0	0	0	0	0	0	0	0	0	0	0	0	0	0	0	0	256.362	15.0197	0	0	0	0	0	0	0	0	0	0	0	0	0	0	0	0.829979	0
	Lactarius_fuscozonarius|MH984968|	Basidiomycota	Agaricomycetes	Russulales	Russulaceae	Lactarius	Lactarius_fuscozonarius	ectomycorrhizal	MH984968	0	0	0	0	0	0	0	0	0	0	0	0	0	0	0	0	0	0	0	0	0	46.2664	0	0	0	0	0	0	0	49.0771	0	0	0	0	0	0	0	123.554	74.6981	0
	Capnodiales_sp|UDB01613441|	Ascomycota	Dothideomycetes	Capnodiales	Capnodiales_fam_Incertae_sedis	Capnodiales_gen_Incertae_sedis	Capnodiales_sp		UDB01613441	0	19.616	0	0	3.70828	0	6.00125	36.7612	6.8577	0	4.48682	41.9034	0	0	0	0	4.08487	10.2491	20.8596	32.3057	0	0	0	0	0	0	0	0	0	0	0	6.58569	0.37795	38.8184	8.08653	2.00456	139.092	0	20.7495	0
	Glomeromycotina_sp|MG664521|	Glomeromycotina				Glomeromycotina	Glomeromycotina_sp	arbuscular_mycorrhizal	MG664521	0	22.6338	0	5.98429	0	0	14.7304	0	0.979672	10.6858	0	16.0726	3.09187	12.1335	20.9592	19.3445	11.8007	2.56226	4.3915	10.7686	0	0.758466	0	0	3.06238	9.93563	6.40351	0	0	0	4.89069	8.78092	1.5118	0	0	103.736	59.2972	0	34.0291	5.89395
	Talaromyces_marneffei|L37406|	Ascomycota	Eurotiomycetes	Eurotiales	Trichocomaceae	Talaromyces	Talaromyces_marneffei	unspecified_saprotroph	L37406	0	0	0	0	0	0	0	0	0	0	0	0	0	0	0	0	0	0	0	0	0	423.224	0	0	0	0	0	0	0	0	0	0	0	0	0	0	0	114.934	0.829979	0
	Sordariomycetes_sp|UDB01458822|	Ascomycota	Sordariomycetes	Sordariomycetes_ord_Incertae_sedis	Sordariomycetes_fam_Incertae_sedis	Sordariomycetes_gen_Incertae_sedis	Sordariomycetes_sp		UDB01458822	0	0	0	0	0	0	0	0	0	0	0	0	0	0	0	0	0	0	0	0	0	0	0	0	5.74196	65.6616	26.5288	59.0044	0	0	0	0	0	0	0	0	0	0	0	0
	Mycena_sp|JX030278|	Basidiomycota	Agaricomycetes	Agaricales	Mycenaceae	Mycena	Mycena_sp	litter_saprotroph	JX030278	0	0	0	0	0	0	12.0025	0	0	0	0	0	0	0	0	0	0	0	0	0	161.541	204.027	15.6455	0	0	1.29595	24.6993	3.32419	0	0	0	0	0	0	0	0	0	0	0	0
	Agaricales_sp|MG324363|	Basidiomycota	Agaricomycetes	Agaricales	Agaricales_fam_Incertae_sedis	Agaricales_gen_Incertae_sedis	Agaricales_sp		MG324363	0	0	0	323.152	0	0	0	0	0	0	0	0	0	0	0	0	0	0	0	0	0	0	0	0	0	0	0	0	0	0	0	0	0	0	0	1.00228	0	0	0	0
	Sebacina_sp|UDB017195|	Basidiomycota	Agaricomycetes	Sebacinales	Sebacinaceae	Sebacina	Sebacina_sp	ectomycorrhizal	UDB017195	0	519.823	0.566942	0	0	0	0	0	0	0	0	0	0	0	0	0	0	0	0	0	0	0	0	0	0	0	0	0	0	0	0	0	0	0	0	0	0	0	0	0
	Sebacina_sp|LC553295|	Basidiomycota	Agaricomycetes	Sebacinales	Sebacinaceae	Sebacina	Sebacina_sp	ectomycorrhizal	LC553295	0	0	0	0	0	0	0	0	0	0	0	0	0	0	0	0	0	0	0	0	0	0	0	0	0	0	516.855	0	0	0	0	0	0	0	0	0	0	0	0	0
	Helotiales_sp|AB847059|	Ascomycota	Leotiomycetes	Helotiales	Helotiales_fam_Incertae_sedis	Helotiales_gen_Incertae_sedis	Helotiales_sp		AB847059	0	0	0	0	0	1.05419	0	0	2.44918	0	0	0	0	0	0	0	0	0	0	0	0	0	0	0	0	0	0	0	0	0	0	0	7.55901	0	0	289.158	193.997	0	0	0
	Tomentella_sp|UDB06007478|	Basidiomycota	Agaricomycetes	Thelephorales	Thelephoraceae	Tomentella	Tomentella_sp	ectomycorrhizal	UDB06007478	0	0	0	0	0	0	0	0	0	0	0	0	0	0	0	0	0	0	0	0	0	0	0	0	0	0	0	0	0	0	0	0	0	0	0	0	0	0	0	0
	Sebacinales_sp|LC553299|	Basidiomycota	Agaricomycetes	Sebacinales	Sebacinales_fam_Incertae_sedis	Sebacinales_gen_Incertae_sedis	Sebacinales_sp		LC553299	0	0	0	0	0	0	0	0	0	0	0	0	0	0	0	0	0	0	0	0	0	490.728	0.625821	0	0	0	0	0	0	0	0	0	0	0	0	0	0	0	0	0
	Cladophialophora_chaetospira|UDB02966803|	Ascomycota	Eurotiomycetes	Chaetothyriales	Herpotrichiellaceae	Cladophialophora	Cladophialophora_chaetospira	soil_saprotroph	UDB02966803	0	0	0	0	0	0	10.9114	0	2.93902	8.39599	45.616	45.9216	4.85866	4.85339	0.445941	0	4.99262	34.3343	18.6639	1.99418	0	0	2.50329	36.1111	0.382797	0	2.74436	0	10.8547	0	16.6284	18.2936	1.5118	31.5666	8.7604	4.51026	0	0	0	2.26691
	Helotiales_sp|DQ979757|	Ascomycota	Leotiomycetes	Helotiales	Helotiales_fam_Incertae_sedis	Helotiales_gen_Incertae_sedis	Helotiales_sp		DQ979757	0	0	0	0	0	0	0	0	0	0	0	0	0	0	0	0	0	0	0	0	0	0	0	0	0	95.4685	0	0	0	0	7.33604	0	0	0	0	0	0	0	0	0
	Hypocreales_sp|UDB03574082|	Ascomycota	Sordariomycetes	Hypocreales	Hypocreales_fam_Incertae_sedis	Hypocreales_gen_Incertae_sedis	Hypocreales_sp		UDB03574082	0	0	0	0	0	0	0	0	0	0	0	0	1.32509	4.85339	0.445941	0	0	4.61207	0	0	0	0	0	0	0	0	0	0	2.28519	0	27.877	0	0.755901	15.3567	12.1298	0	0	0	0	0
	Russula_luteotacta|KR082871|	Basidiomycota	Agaricomycetes	Russulales	Russulaceae	Russula	Russula_luteotacta	ectomycorrhizal	KR082871	489.269	0	0	4.48822	0	0	0	0	0	0	0	0	0	0	0	0	0	0	0	0	0	0	0	0	0	0	0	0	0	0	0	0	0	0	0	0	0	0	0	0
	Pachyphloeus_sp|LC711371|	Ascomycota	Pezizomycetes	Pezizales	Pezizaceae	Pachyphloeus	Pachyphloeus_sp	ectomycorrhizal	LC711371	0	0	0	0	0	0	0	0	0	0	0	0	0	0	0	0	0	0	0	0	0	0	0	0	0	485.55	0	0	0	0	0	0	0	0	0	0	0	0	0	0
	Rhytismataceae_sp|LC189026|	Ascomycota	Leotiomycetes	Rhytismatales	Rhytismataceae	Rhytismataceae_gen_Incertae_sedis	Rhytismataceae_sp		LC189026	0	0	0	0	148.331	0	0	219.933	23.0223	0	26.9209	51.6618	0	0	0	0	0	0	0	0	0	0	0	0	0	0	0	0	0	0	0	0	0	0	0	0	0	0	0	0
	Helotiales_sp|JQ991730|	Ascomycota	Leotiomycetes	Helotiales	Helotiales_fam_Incertae_sedis	Helotiales_gen_Incertae_sedis	Helotiales_sp		JQ991730	0	0	0	0	0	0	245.506	61.48	0	0	0	0	0	0	0	0	1.8155	0	0	175.488	0	0	0	0	0	0	0	0	0	0	0	0	0	0	0	0	0	0	0	0
	Hydropus_sp|UDB03491951|	Basidiomycota	Agaricomycetes	Agaricales	Mycenaceae	Hydropus	Hydropus_sp	litter_saprotroph	UDB03491951	0	0	0	0	473.424	0	0	0	0	0	0	0	0	0	0	0	0	0	0	0	0	0	0	0	0	0	0	0	0	0	0	0	0	0	0	0	0	0	0	0
	Cladophialophora_sp|UDB02869203|	Ascomycota	Eurotiomycetes	Chaetothyriales	Herpotrichiellaceae	Cladophialophora	Cladophialophora_sp	soil_saprotroph	UDB02869203	8.32238	9.05353	28.3471	28.4254	0	0	0	0	0	3.81636	0	1.72206	0	0	3.56753	0	0	1.02491	0	0	0	0	0	0	6.50755	1.72794	0	2.90867	0	0	0.489069	0	4.5354	131.385	10.782	9.02052	0	0	2.48994	6.80072
	Trichoderma_sp|EU263996|	Ascomycota	Sordariomycetes	Hypocreales	Hypocreaceae	Trichoderma	Trichoderma_sp	mycoparasite	EU263996	0	5.28123	0	0	0	0	36.5531	0	0	0	0	0	0	0	1.78376	0	4.53875	6.14943	0	9.57205	0	0	0	9.72222	0	0	0	0	0	0	0	0	0	5.11891	4.71714	0	0	0	9.95975	0
	Trichoderma_virens|KP671464|	Ascomycota	Sordariomycetes	Hypocreales	Hypocreaceae	Trichoderma	Trichoderma_virens	mycoparasite	KP671464	16.6448	302.539	17.5752	9.47513	0	0	0	0	0	0	0	0	0	0	0	0	0	0	0	0	0	0	0	2.77778	0	0	0	0	0	0	0	0	0	28.154	0	0	0	0	7.46981	0
	Ascomycota_sp|UDB05067360|	Ascomycota	Ascomycota_cls_Incertae_sedis	Ascomycota_ord_Incertae_sedis	Ascomycota_fam_Incertae_sedis	Ascomycota_gen_Incertae_sedis	Ascomycota_sp		UDB05067360	0	0	0	0	0	0	0	0	13.2256	32.0574	13.4605	0	0	0	0	0	10.4391	204.981	3.29363	0	0	0	0	0	0	0	0	2.49314	0	0	0	8.78092	14.3621	18.3428	0	0	0	0	0	0
	Helotiales_sp|AY699656|	Ascomycota	Leotiomycetes	Helotiales	Helotiales_fam_Incertae_sedis	Helotiales_gen_Incertae_sedis	Helotiales_sp		AY699656	0	0	0	0	0	0	0	0	1.95934	0	0	0	5.74205	10.5157	0.891882	2.23206	0	0	0	0	266.765	0	0	0	0	0	0	0	86.266	3.81711	7.82511	51.9538	0	0	0	3.50798	0	0	0	2.26691
	Cortinarius_sp|LC219756|	Basidiomycota	Agaricomycetes	Agaricales	Cortinariaceae	Cortinarius	Cortinarius_sp	ectomycorrhizal	LC219756	0	0	0	0	0	0	0	0	0	0	0	0	0	0	0.445941	0	0	0	0	0	0	0	0	0	0	0	0	0	0	442.239	0	0	0	5.97206	0	0	0	0	0	0
	Pezizaceae_sp|JN102467|	Ascomycota	Pezizomycetes	Pezizales	Pezizaceae	Pezizaceae_gen_Incertae_sedis	Pezizaceae_sp		JN102467	1.31406	0	0	0	0	0	0	0	0	0	0	0	0	0	0	0	0	0	0	0	0	6.8262	0	0	0	0	0	0	0	0	0	0	0	0	0	0	0	0	0	0
	Trechisporales_sp|LC096890|	Basidiomycota	Agaricomycetes	Trechisporales	Trechisporales_fam_Incertae_sedis	Trechisporales_gen_Incertae_sedis	Trechisporales_sp		LC096890	0	0	0	0	0	0	0	0	0	0	0	0	0	0	0	0	0	0	0	0	0	0	0	0	0	0	0	0	0	0	0	0	0	0	0	0	434.846	0	0	0
	Sordariales_sp|UDB07306872|	Ascomycota	Sordariomycetes	Sordariales	Sordariales_fam_Incertae_sedis	Sordariales_gen_Incertae_sedis	Sordariales_sp		UDB07306872	0.87604	35.4597	0	0	0	0	0	0	0	0	0	0	0	0	0	0	0	0	0	0	0	9.86006	0	66.6667	2.29678	1.29595	0.914788	30.7488	7.42687	0	0	0	5.66926	19.6225	0	0	0	0	0	0
	Sebacina_sp|UDB06809993|	Basidiomycota	Agaricomycetes	Sebacinales	Sebacinaceae	Sebacina	Sebacina_sp	ectomycorrhizal	UDB06809993	0	0	231.312	9.97382	0	0	0	0	178.79	0	3.73902	0	0	0	0	0	0	0	0	0	0	0	0	0	0	0	0	0	0	0	0	0	0	0	0	0	0	0	0	0
	Hyaloscypha_variabilis|AB847066|	Ascomycota	Leotiomycetes	Helotiales	Hyaloscyphaceae	Hyaloscypha	Hyaloscypha_variabilis	litter_saprotroph	AB847066	0	0	0	0	0	0	0	0	0	0.763271	15.7039	0	2.65018	32.3559	2.67564	0	0	0	0	0	0	0	0	0	0	0	0	0	2.85649	15.2684	4.89069	0	0	0	0	0	0	0	0	0
	Lecanicillium_fungicola|AF324876|	Ascomycota	Sordariomycetes	Hypocreales	Cordycipitaceae	Lecanicillium	Lecanicillium_fungicola	animal_parasite	AF324876	1.75208	70.9193	0	209.949	0	0	0	0	0	0	0	0	0	0	0	0	0	0	0	0	0	0	0	0	0	0	3.65915	0	0	0	0	0	0	0	0	0	0	0	0	0
	Agaricomycetes_sp|UDB06336375|	Basidiomycota	Agaricomycetes	Agaricomycetes_ord_Incertae_sedis	Agaricomycetes_fam_Incertae_sedis	Agaricomycetes_gen_Incertae_sedis	Agaricomycetes_sp		UDB06336375	0	0	0	0	0	0	1.63671	0	0	0	0	0	0	0	0	0	0	0	0	0	0	18.9617	0	12.5	0	0	0	0	0	0	0	0	0	0	0	0	149.341	0	50.6287	172.285
	Boletaceae_sp|UDB022957|	Basidiomycota	Agaricomycetes	Boletales	Boletaceae	Boletaceae_gen_Incertae_sedis	Boletaceae_sp		UDB022957	0	0	0	0	0	0	0	0	0	0	0	0	0.883392	2.42669	0.445941	244.039	0	0	0	0	0	0	0	0	0	0	0	0	6.28428	14.1778	87.0543	50.4903	0	0	0	0	0	0	0	0
	Herpotrichiellaceae_sp|UDB03375527|	Ascomycota	Eurotiomycetes	Chaetothyriales	Herpotrichiellaceae	Herpotrichiellaceae_gen_Incertae_sedis	Herpotrichiellaceae_sp		UDB03375527	0	0	0	0	0	0	0	0	9.79672	0	2.24341	0.57402	0	0	0	0	0	0	0	0	391.256	0	0	0	0	0	0	0	0	0	0	0	0	0	0	0	0	0	0	0
	Amanita_orientifulva|KF017940|	Basidiomycota	Agaricomycetes	Agaricales	Amanitaceae	Amanita	Amanita_orientifulva	ectomycorrhizal	KF017940	0	0	0	0	0	0	0	0	0	0	0	0	0	0	0	0	0	0	0	0	0	0	0	0	0	0	0	0	0	0	0	0	0	0	0	0	0	400.833	0	0
	Cladophialophora_sp|UDB03047277|	Ascomycota	Eurotiomycetes	Chaetothyriales	Herpotrichiellaceae	Cladophialophora	Cladophialophora_sp	soil_saprotroph	UDB03047277	0	0	0	0	0	0	11.4569	0	0	0	0	0	0.883392	3.64004	0	0	0	43.5585	0	0	0	0	0	0	0	0	0	0	35.4205	0	2.93442	10.9761	0.755901	52.4688	8.08653	2.00456	0	0	3.31992	3.62705
	Hyaloscyphaceae_sp|KU550978|	Ascomycota	Leotiomycetes	Helotiales	Hyaloscyphaceae	Hyaloscyphaceae_gen_Incertae_sedis	Hyaloscyphaceae_sp		KU550978	0	0	0	0	0	0	128.209	20.282	0	0	0	0	0	0	0	0	6.35425	0	0	126.431	0	0	0	0	0	0	0	0	0	0	0	0	113.007	0	0	0	0	0	2.48994	0
	Codinaea_sp|OL628301|	Ascomycota	Sordariomycetes	Chaetosphaeriales	Chaetosphaeriaceae	Codinaea	Codinaea_sp	wood_saprotroph	OL628301	0	365.913	0	0	0	0	0	0	0	0	0	0	0	0	0	0	9.98525	0	0	0	0	0	0	0	0	0	0	0	0	0	0	0	0	0	0	0	0	0	0	0
	Nagrajchalara_angustata|MH862574|	Ascomycota	Leotiomycetes	Helotiales	Pezizellaceae	Nagrajchalara	Nagrajchalara_angustata		MH862574	0	0	0	0	0	0	0	0	0	0	0	0	1.76678	6.47118	59.7561	2.97608	0	0	0	0	0	6.8262	0	0	0	0	0.914788	0	0	0	7.33604	0	0	0	0	0	0	0	0	0
	Oidiodendron_majus|PP049849|	Ascomycota	Leotiomycetes	Helotiales	Myxotrichaceae	Oidiodendron	Oidiodendron_majus	soil_saprotroph	PP049849	0	2.26338	6.23636	0.498691	7.41656	0	37.6442	0	0	6.86944	2.24341	0	0	0	0	0	0	1.02491	4.94044	0	0	2.2754	22.5296	0	0	0	0	0	39.4196	5.45301	19.0737	36.5872	0	0	0	0	0.732064	0	0.829979	0
	Sebacina_sp|LC623139|	Basidiomycota	Agaricomycetes	Sebacinales	Sebacinaceae	Sebacina	Sebacina_sp	ectomycorrhizal	LC623139	0	0	0	0	0	0	0	0	0	0	0	0	0	0	0	0	0	0	0	0	0	0	0	250	0	0	0	0	0	3.81711	0	16.8301	0	0	0	0	27.0864	0	0	0
	Paraboeremia_selaginellae|GU237762|	Ascomycota	Dothideomycetes	Pleosporales	Didymellaceae	Paraboeremia	Paraboeremia_selaginellae	unspecified_saprotroph	GU237762	8.7604	0	0	0	0	0	0	0	0	0	8.97364	0	0	0	0.445941	0	154.771	11.274	133.941	0	0	0	0	0	0	3.88786	15.5514	0	17.1389	0	0	0	0	0	0	0	0	0	0.829979	0
	Russula_poichilochroa|UDB024102|	Basidiomycota	Agaricomycetes	Russulales	Russulaceae	Russula	Russula_poichilochroa	ectomycorrhizal	UDB024102	0	0	0	0	0	0	0	0	0	0	0	0	0	0	0	0	0	0	0	0	0	0	0	0	0	0	0	0	0	0	0	0	0	0	0	0	114.202	0	0.829979	0
	Ascomycota_sp|UDB01602849|	Ascomycota	Ascomycota_cls_Incertae_sedis	Ascomycota_ord_Incertae_sedis	Ascomycota_fam_Incertae_sedis	Ascomycota_gen_Incertae_sedis	Ascomycota_sp		UDB01602849	0	15.8437	0	0	0	0	0	0	0	24.4247	3.73902	0	18.1095	8.49343	13.8242	3.7201	1.8155	0	29.0937	0	25.1945	0	9.38732	6.94444	13.7807	10.7996	17.381	3.32419	29.7075	3.27181	18.0956	0	0.755901	23.8882	0	0	0	0	0	8.16086
	Helotiales_sp|UDB03304339|	Ascomycota	Leotiomycetes	Helotiales	Helotiales_fam_Incertae_sedis	Helotiales_gen_Incertae_sedis	Helotiales_sp		UDB03304339	0	0	0	0	0	14.7586	320.794	0	0	0	0	0	0	0	0	0	0	25.6226	0	0	0	0	0	0	0	0	0	0	0	0	0	0	0	0	0	0	0	0	0	0
	Fungi_sp|KU551021|	Fungi_phy_Incertae_sedis	Fungi_cls_Incertae_sedis	Fungi_ord_Incertae_sedis	Fungi_fam_Incertae_sedis	Fungi_gen_Incertae_sedis	Fungi_sp		KU551021	0	7.54461	2.26777	3.49084	0	0	0	0	2.93902	9.15926	0	10.3324	0	0	0	0	0	0	0.548938	1.19651	0	0	7.50986	0	0	0	0	2.49314	0	0	0	0	0	9.81124	0	0	0	0	0	0
	Auriculariales_sp|UDB01469658|	Basidiomycota	Agaricomycetes	Auriculariales	Auriculariales_fam_Incertae_sedis	Auriculariales_gen_Incertae_sedis	Auriculariales_sp		UDB01469658	0	0	0	0	0	0	0	0	0	0	0	0	74.2049	3.23559	222.524	0	0	0	0	0	0	0	0	0	0	0	0	0	60.5576	0	0	0	0	0	0	0	0	0	0	0
	Hyaloscyphaceae_sp|JX317129|	Ascomycota	Leotiomycetes	Helotiales	Hyaloscyphaceae	Hyaloscyphaceae_gen_Incertae_sedis	Hyaloscyphaceae_sp		JX317129	0	0	0	0	28.4302	237.192	5.45569	0.633814	0	0	0.747803	4.01814	0	1.6178	0.891882	0	0	0	10.9788	0	1.48203	0	0.625821	0	0	0	0	0	3.42779	0.545301	0.978139	0	16.2519	4.26576	0.673877	0.50114	3.66032	0	0	0
	Castanediella_sp|JX987761|	Ascomycota	Sordariomycetes	Amphisphaeriales	Castanediellaceae	Castanediella	Castanediella_sp	plant_pathogen	JX987761	0	5.28123	0	12.4673	2.47219	0	0	0	0	0	0	0	0	0	0	0	0	0.512453	0	0	0	0	0	0	14.1635	18.1433	14.6366	0	0	5.45301	0	0	0	0	0	0	0	0	7.46981	0
	Hortiboletus_amygdalinus|LC367951|	Basidiomycota	Agaricomycetes	Boletales	Boletaceae	Hortiboletus	Hortiboletus_amygdalinus	ectomycorrhizal	LC367951	0	0	0	0	0	0	0	0	0	0	0	0	0	0	0	0	0	0	0	0	0	0	0	0	0	0	0	0	0	0	0	0	0	0	0	0	0	0	0	0
	Dissophora_globulifera|JN943800|	Mortierellomycota	Mortierellomycetes	Mortierellales	Mortierellaceae	Dissophora	Dissophora_globulifera	soil_saprotroph	JN943800	0	12.0714	0	0	0	0	0	0	0.979672	23.6614	26.9209	3.44412	0	1.6178	0.891882	5.95216	0	0	0	0	133.383	17.4447	0	9.72222	0.382797	0	0	0	35.4205	0	5.37976	0	0	1.7063	10.1082	4.00912	0	0	0	0
	Thelephoraceae_sp|AB507045|	Basidiomycota	Agaricomycetes	Thelephorales	Thelephoraceae	Thelephoraceae_gen_Incertae_sedis	Thelephoraceae_sp		AB507045	0	0	0	0	0	0	0	0	0	0	0	0	0	0	0	0	0	0	0	0	0	0	0	0	0	0	0	0	0	0	0	0	0	0	0	0	0	0	0	0
	Dichostereum_boidinii|MH538324|	Basidiomycota	Agaricomycetes	Russulales	Peniophoraceae	Dichostereum	Dichostereum_boidinii	wood_saprotroph	MH538324	0	0	0	0	0	0	271.693	0	0	0	71.7891	0	0	0	0	0	0	0	0	0	0	0	0	0	0	0	0	0	0	0	0	0	0	0	0	0	0	0	0	0
	Lactifluus_subquercicola|MN215395|	Basidiomycota	Agaricomycetes	Russulales	Russulaceae	Lactifluus	Lactifluus_subquercicola	ectomycorrhizal	MN215395	0	0	0	0	0	0	0	0	0	0	0	0	0	0	0	0	0	0	0	0	0	0	0	0	0	0	0	0	341.636	0	0	0	0	0	0	0	0	0	0	0
	Oidiodendron_pilicola|AF062787|	Ascomycota	Leotiomycetes	Helotiales	Myxotrichaceae	Oidiodendron	Oidiodendron_pilicola	soil_saprotroph	AF062787	0	281.414	0	0	23.4858	0	0	0	0	0	0	0	0	0	0	0	0	0	0.548938	0	0	0	0	0	0	0	0	0	8.56947	0	0	1.46349	0	0	0	0	0	0	0	0
	Lophiostoma_corticola|MW764124|	Ascomycota	Dothideomycetes	Pleosporales	Lophiostomataceae	Lophiostoma	Lophiostoma_corticola	wood_saprotroph	MW764124	0	0	0	0	0	0	0	0	9.30688	0	11.217	9.18432	5.74205	2.02224	3.56753	2.23206	4.53875	135.8	50.5023	0	0	1.51693	10.0131	0	0	0	0	0	1.1426	7.63421	0	0	0	5.11891	0	0	0	0	0	0.453381
	Cladophialophora_sp|AB986417|	Ascomycota	Eurotiomycetes	Chaetothyriales	Herpotrichiellaceae	Cladophialophora	Cladophialophora_sp	soil_saprotroph	AB986417	0	0	29.481	2.49345	0	0	0	13.9439	0	0	5.23462	12.0544	0	0	0	0	1.36162	0	48.8555	49.0568	0	0	0	0	0	0	0	0	0	0	0	13.9031	1.13385	1.27973	0	10.5239	0	0	2.48994	0.906762
	Pezizomycotina_sp|MF971144|	Ascomycota	Pezizomycotina_cls_Incertae_sedis	Pezizomycotina_ord_Incertae_sedis	Pezizomycotina_fam_Incertae_sedis	Pezizomycotina_gen_Incertae_sedis	Pezizomycotina_sp		MF971144	0	0	0	0	0	0	82.9264	0	0	0	37.3902	5.16618	0	0	0	4.46412	0.453875	0	18.1149	33.901	0	0	0	0	0	0	0	0	0	0	0	0	0	0	0	0	0	0	0	0
	Ascomycota_sp|UDB0405345|	Ascomycota	Ascomycota_cls_Incertae_sedis	Ascomycota_ord_Incertae_sedis	Ascomycota_fam_Incertae_sedis	Ascomycota_gen_Incertae_sedis	Ascomycota_sp		UDB0405345	6.13228	0	0	0	0	0	0	0	0	9.15926	1.49561	1.72206	1.32509	0	3.56753	0	0	2.56226	20.8596	0	158.577	18.9617	42.5559	7.63889	0	0	0	1.6621	8.56947	0	0	0	0	10.2378	0	0	0	0	0	0
	Sordariomycetes_sp|MH971270|	Ascomycota	Sordariomycetes	Sordariomycetes_ord_Incertae_sedis	Sordariomycetes_fam_Incertae_sedis	Sordariomycetes_gen_Incertae_sedis	Sordariomycetes_sp		MH971270	0	0	0	0	0	0	0	0	1.95934	0	0	0	6.62544	0	0	104.907	0	11.7864	4.3915	0	0	0	0	0	0	0	0	0	0	0	0	3.65872	3.40155	2.13288	0	4.00912	0	0	0	0
	Dothideomycetes_sp|JF519052|	Ascomycota	Dothideomycetes	Dothideomycetes_ord_Incertae_sedis	Dothideomycetes_fam_Incertae_sedis	Dothideomycetes_gen_Incertae_sedis	Dothideomycetes_sp		JF519052	10.0745	254.253	1.70082	25.4332	0	0	0	0	0	0	0	0	0	0	0	0	0	0	0	0	0	0	0	0	0	2.5919	1.82958	0	0	0	0	0	0	0	0	0	0	0	0	0
	Gymnopus_bicolor|AY263423|	Basidiomycota	Agaricomycetes	Agaricales	Omphalotaceae	Gymnopus	Gymnopus_bicolor	litter_saprotroph	AY263423	0	0	0	0	0	0	0	0	0	0	0	0	0	0	0	0	0	0	0	0	0	197.96	0	0	12.2495	0	109.775	0.831048	0	0	0	0	0	0	0	0	0	0	0	0
	Cladophialophora_chaetospira|EU035405|	Ascomycota	Eurotiomycetes	Chaetothyriales	Herpotrichiellaceae	Cladophialophora	Cladophialophora_chaetospira	soil_saprotroph	EU035405	0	0	0	0	0	0	0	0	2.93902	6.10617	9.72144	0	0	0.808898	0	0	0	0	0	0	2.96406	10.6185	1.25164	4.16667	0	3.45587	1.82958	0.415524	15.9963	0	0	0	12.8503	0	2.02163	0	0	0	0	0
	Hebeloma_sp|LC009707|	Basidiomycota	Agaricomycetes	Agaricales	Hymenogastraceae	Hebeloma	Hebeloma_sp	ectomycorrhizal	LC009707	0	0	0	0	0	0	0	0	317.904	4.57963	0	0	0	0	0	0	0	0	0	0	0	0	0	0	0	0	0	0	0	0	0	0	0	0	0	0	0	0	0	0
	Sordariales_sp|UDB07333499|	Ascomycota	Sordariomycetes	Sordariales	Sordariales_fam_Incertae_sedis	Sordariales_gen_Incertae_sedis	Sordariales_sp		UDB07333499	0	0	0	0	0	0	0	8.23958	3.42885	3.81636	7.47803	10.9064	0	0	0	0	12.7085	1.02491	0	0	0	0	0	0	0	0	0	0	0	0	0	0	0	36.2589	0	78.679	0	0	0	0
	Pezizomycotina_sp|UDB04338025|	Ascomycota	Pezizomycotina_cls_Incertae_sedis	Pezizomycotina_ord_Incertae_sedis	Pezizomycotina_fam_Incertae_sedis	Pezizomycotina_gen_Incertae_sedis	Pezizomycotina_sp		UDB04338025	0	0	0	0	103.832	203.458	0	0	0	0	0	0	0	0	0	0	0	0	0	0	0	0	0	0	0	0	0	0	0	0	0	0	0	4.69233	0	3.00684	0	0	4.14989	0
	Lactarius_quietus|UDB011494|	Basidiomycota	Agaricomycetes	Russulales	Russulaceae	Lactarius	Lactarius_quietus	ectomycorrhizal	UDB011494	0	0	0	0	0	1.05419	0	0	4.89836	82.4333	11.9649	14.3505	94.523	23.8625	45.486	4.46412	0	0	0	0	0	2.2754	3.75493	1.38889	0	0.431984	0	0	0	13.6325	0.978139	0	0.755901	1.7063	0.673877	0.50114	0	7.18339	0	0
	Amanita_fritillaria|KT894843|	Basidiomycota	Agaricomycetes	Agaricales	Amanitaceae	Amanita	Amanita_fritillaria	ectomycorrhizal	KT894843	0	0	0	0	0	0	0	0	0	0	0	0	0	0	199.781	119.043	0	0	0	0	0	0	0	0	0	0	0	0	0	0	0	0	0	0	0	0	0	0	0	0
	Entoloma_luteofuscum|KF698730|	Basidiomycota	Agaricomycetes	Agaricales	Entolomataceae	Entoloma	Entoloma_luteofuscum	soil_saprotroph	KF698730	0	0	0	0	0	0	0	0	0	0	1.49561	0	5.30035	271.385	0	0	0	0	0	0	20.7484	0	0	6.25	0	0	0	0	0	0	9.29232	2.19523	0	0	0	1.00228	0	0	0	0
	Dactylaria_fusiformis|UDB035109|	Ascomycota	Leotiomycetes	Helotiales	Helotiales_fam_Incertae_sedis	Dactylaria	Dactylaria_fusiformis	animal_parasite	UDB035109	0	0	0	0	0	0	0	0	0	0	0	0	0	0	0	0	0	0	0	0	253.427	3.79233	0	39.5833	1.14839	0	5.48873	0	0	4.90771	0	0	0	0	0	0	0	0	0	0
	Helotiales_sp|UDB04219310|	Ascomycota	Leotiomycetes	Helotiales	Helotiales_fam_Incertae_sedis	Helotiales_gen_Incertae_sedis	Helotiales_sp		UDB04219310	0	0	0	0	0	4.21674	0	0	1.95934	96.1722	0.747803	0	0	0	0	0	0	39.4589	152.056	0	0	0	0	0	0	0	0	0	1.1426	0	0	1.46349	0	0	0	0	0	11.4934	0	0
	Cladophialophora_sp|UDB02968418|	Ascomycota	Eurotiomycetes	Chaetothyriales	Herpotrichiellaceae	Cladophialophora	Cladophialophora_sp	soil_saprotroph	UDB02968418	3.94218	0	0	0	0	0	0	0	0.489836	1.52654	2.24341	1.14804	0	0	0	0	0	0	0	12.7627	0	126.664	116.403	0	2.29678	0	0	0	0	0	0	7.31743	0	0	0	0	0	10.0567	21.5794	7.2541
	Fungi_sp|LC623207|	Fungi_phy_Incertae_sedis	Fungi_cls_Incertae_sedis	Fungi_ord_Incertae_sedis	Fungi_fam_Incertae_sedis	Fungi_gen_Incertae_sedis	Fungi_sp		LC623207	0	0	312.952	0	0	0	0	0	0	0	0	0	0	0	0	0	0	0	0	0	0	0	0	0	0	0	0	0	0	0	0	0	0	0	0	0	0	0	0	0
	Chloridium_moratum|OP455421|	Ascomycota	Sordariomycetes	Chaetosphaeriales	Chaetosphaeriaceae	Chloridium	Chloridium_moratum	litter_saprotroph	OP455421	0	0	0	0	0	0	0	0	13.2256	108.385	6.73023	0	0.441696	24.2669	1.78376	0	0	0	0	0	0	0	0	0	0	0	0	0	26.2797	1.0906	9.29232	16.0983	0	0	0	0	73.2064	0	11.6197	11.7879
	Glomeromycotina_sp|MH469412|	Glomeromycotina				Glomeromycotina	Glomeromycotina_sp	arbuscular_mycorrhizal	MH469412	0	0	0	0	0	12.6502	8.18353	0	0	0	0	0	0.441696	0	0	0	0	0	0	0	75.5835	12.8939	8.7615	8.33333	0	0	0	0	0	0	0	0	6.04721	8.10494	2.02163	26.5604	43.9239	0	67.2283	7.70748
	Mycena_yuezhuoi|MW581491|	Basidiomycota	Agaricomycetes	Agaricales	Mycenaceae	Mycena	Mycena_yuezhuoi	litter_saprotroph	MW581491	0	36.2141	10.7719	0	0	0	0	0	0	0	0	0	0	0	0	0	0	0	0	0	0	0	0	47.9167	0	0	128.07	0.415524	0	0	15.6502	0	0	0	0	0	0	0	0	0
	Tomentella_sp|UDB05584469|	Basidiomycota	Agaricomycetes	Thelephorales	Thelephoraceae	Tomentella	Tomentella_sp	ectomycorrhizal	UDB05584469	0	7.54461	0	0	0	0	0	0	0	0	0	0	0	184.429	0	108.627	0	0	0	0	0	0	0	0	0	0	0	0	0	0	0	0	0	0	0	0	0	0	0	0
	Glomeromycotina_sp|MH469462|	Glomeromycotina				Glomeromycotina	Glomeromycotina_sp	arbuscular_mycorrhizal	MH469462	0	0	0	0	124.845	20.0295	0	0	0	0	0	0	0	3.64004	0	0	0	0	0	0	0	0	0	0	0	0	0	0	0	0	0	50.4903	12.8503	0	0	0	0	0	79.678	0
	Herpotrichiellaceae_sp|KU551008|	Ascomycota	Eurotiomycetes	Chaetothyriales	Herpotrichiellaceae	Herpotrichiellaceae_gen_Incertae_sedis	Herpotrichiellaceae_sp		KU551008	0	0	0	0	110.012	145.478	0	32.9583	0	0	0	0	0	0	0	0	0	0	0	0	0	0	0	0	0	0	0	0	0	0	0	0	3.0236	0	0	0	0	0	3.31992	0
	Cortinarius_sp|JQ991710|	Basidiomycota	Agaricomycetes	Agaricales	Cortinariaceae	Cortinarius	Cortinarius_sp	ectomycorrhizal	JQ991710	0	0	0	0	0	0	0	0	0	0	0	0	0	0	0	0	0	0	0	0	0	0	0	0	0	0	0	0	0	0	0	0	0	0	0	0	0	0	0	0
	Russula_sp|LC367777|	Basidiomycota	Agaricomycetes	Russulales	Russulaceae	Russula	Russula_sp	ectomycorrhizal	LC367777	0	0	0	0	0	0	0	0	0	0	0	0	0	0	0	0	0	0	0	0	0	0	0	0	0	0	0	0	0	0	0	0	0	0	0	0	0	0	0	0
	GS11_sp|UDB02334028|	Rozellomycota	Rozellomycotina_cls_Incertae_sedis	GS11	GS11_fam_Incertae_sedis	GS11_gen_Incertae_sedis	GS11_sp		UDB02334028	0	0	0	0	0	0	0	0	3.42885	7.63271	0	0	0	0	5.35129	4.46412	83.0591	6.66188	82.8896	27.1208	0	0	0	0	0	0	0	0	0	0	0	0	23.4329	0	5.39102	0	0	0	0	0
	Agaricales_sp|UDB0902543|	Basidiomycota	Agaricomycetes	Agaricales	Agaricales_fam_Incertae_sedis	Agaricales_gen_Incertae_sedis	Agaricales_sp		UDB0902543	0	0	0	0	0	0	0	0	0	0	0	0	0	0	0	0	4.99262	0	0	213.776	0	0	0	0	0	0	0	0	0	0	0	0	0	0	2.69551	0	0	0	0	0
	Mortierella_sp|FN391350|	Mortierellomycota	Mortierellomycetes	Mortierellales	Mortierellaceae	Mortierella	Mortierella_sp	soil_saprotroph	FN391350	0	41.4953	0	0.498691	0	0	0	0	0	0	0	0	0	0	0	10.4163	0	0	0	0	26.6765	6.8262	37.5493	4.86111	11.1011	15.5514	0	4.57076	0	0	0	0	0	0	0	0	0	1.43668	1.65996	2.26691
	Thelephoraceae_sp|LC200534|	Basidiomycota	Agaricomycetes	Thelephorales	Thelephoraceae	Thelephoraceae_gen_Incertae_sedis	Thelephoraceae_sp		LC200534	0	0	290.274	0	0	0	0	0	0	0	0	0	0	0	0	0	0	0	0	0	0	0	0	0	0	0	0	0	0	0	0	0	0	0	0	0	0	0	0	0
	Thelephoraceae_sp|JQ991895|	Basidiomycota	Agaricomycetes	Thelephorales	Thelephoraceae	Thelephoraceae_gen_Incertae_sedis	Thelephoraceae_sp		JQ991895	0	0	0	0	0	0	0	0	0	0	0	0	0	0	0	0	0	0	0	0	0	0	0	0	0	0	0	0	0	0	0	0	0	0	0	0	0	0	0	0
	Lactifluus_stellatus|MN215376|	Basidiomycota	Agaricomycetes	Russulales	Russulaceae	Lactifluus	Lactifluus_stellatus	ectomycorrhizal	MN215376	0	0	0	0	0	0	0	0	0	0	0	0	0	0	0	0	0	0	0	0	0	0	0	0	0	0	0	0	0	0	0	0	0	0	0	0	0	0	0	0
	Inocybe_sp|UDB01990890|	Basidiomycota	Agaricomycetes	Agaricales	Inocybaceae	Inocybe	Inocybe_sp	ectomycorrhizal	UDB01990890	0	0	0	0	0	0	0	0	0	0	0	0	25.6184	0	0	0	0	0	0	0	0	0	21.2779	0	0	0	0	0	0	1.6359	10.7595	0	0	0	25.6073	0	138.36	0	0	56.6726
	Metapochonia_bulbillosa|AJ292410|	Ascomycota	Sordariomycetes	Hypocreales	Clavicipitaceae	Metapochonia	Metapochonia_bulbillosa	animal_parasite	AJ292410	0	11.3169	0	13.4647	0	9.48767	0	1.90144	13.2256	2.28981	2.24341	0	2.65018	1.6178	0	0	0	2.04981	3.84256	1.19651	25.1945	4.5508	0	37.5	0	0	1.82958	0	2.28519	0	2.44535	3.65872	1.13385	0.426576	6.06489	12.0274	0	0	5.80985	5.89395
	Sordariomycetes_sp|GQ996177|	Ascomycota	Sordariomycetes	Sordariomycetes_ord_Incertae_sedis	Sordariomycetes_fam_Incertae_sedis	Sordariomycetes_gen_Incertae_sedis	Sordariomycetes_sp		GQ996177	0	0	0	0	0	0	0	0	2.93902	7.63271	32.9033	1.72206	1.76678	21.8402	11.5945	5.95216	0	1.02491	0	0	75.5835	0	0	0	0	0	14.6366	0	0	0	0	10.2444	0	0.853151	0	0	0	0	0	0
	Glutinomyces_sp|KY711371|	Ascomycota	Leotiomycetes	Helotiales	Hyaloscyphaceae	Glutinomyces	Glutinomyces_sp	root_endophyte	KY711371	0	0	0	0	0	0	0	0	0	0	0	0	79.947	28.3114	5.35129	0.74402	0.90775	0	0	0	0	0	0	0	0	0	0	0	0	0	21.519	8.78092	0	0	3.36939	0	0	0	0	0
	Russula_sp|MN130113|	Basidiomycota	Agaricomycetes	Russulales	Russulaceae	Russula	Russula_sp	ectomycorrhizal	MN130113	0	0	0	0	0	0	0	0	0	0	0	0	0	0	0	260.407	0	0	0	0	0	0	0	0	0	0	0	0	0	0	0	0	0	0	0	0	0	0	0	0
	Delastria_sp|LC577915|	Ascomycota	Pezizomycetes	Pezizales	Pezizaceae	Delastria	Delastria_sp	ectomycorrhizal	LC577915	0	0	0	0	0	0	0	0	0	0	0	0	0	0	0	0	0	0	0	0	0	0	0	0	0.382797	0	0	0	0	19.6308	121.289	117.811	0	0	0	0	0	0	0	0
	Eurotiomycetes_sp|KU551025|	Ascomycota	Eurotiomycetes	Eurotiomycetes_ord_Incertae_sedis	Eurotiomycetes_fam_Incertae_sedis	Eurotiomycetes_gen_Incertae_sedis	Eurotiomycetes_sp		KU551025	0	0	0	0	38.3189	0	115.661	34.8598	0	0	0	2.29608	0	0	0	0	0	0	0	0	0	3.03387	0	0	0	0	0	0	0	0	0	16.8301	0	0	0	0	7.32064	0	29.8792	9.521
	Ascomycota_sp|UDB01348710|	Ascomycota	Ascomycota_cls_Incertae_sedis	Ascomycota_ord_Incertae_sedis	Ascomycota_fam_Incertae_sedis	Ascomycota_gen_Incertae_sedis	Ascomycota_sp		UDB01348710	0	0	0	0	0	0	1.63671	0	0	0	0	0	0	0	0	0	5.4465	1.02491	0	0	0	0	0	0	0	0	0	0	0	0	0	0	0	222.672	0	0	0	0	0	0
	Cortinarius_longicystidiatus|OQ955268|	Basidiomycota	Agaricomycetes	Agaricales	Cortinariaceae	Cortinarius	Cortinarius_longicystidiatus	ectomycorrhizal	OQ955268	0	0	0	0	0	0	0	0	0	0	0	0	0	0	0	0	0	0	0	0	0	0	0	0	0	0	0	0	0	0	0	8.04917	0	0	0	0	0	0	0	0
	Thelephoraceae_sp|AB587791|	Basidiomycota	Agaricomycetes	Thelephorales	Thelephoraceae	Thelephoraceae_gen_Incertae_sedis	Thelephoraceae_sp		AB587791	0	0	0	0	0	0	0	0	0	0	0	0	251.325	0.808898	0	0	0	0	0	0	0	0	0	0	0	0	0	0	0	0	0	0	0	0	0	0	0	0	0	0
	Simplicillium_sp|UDB07022474|	Ascomycota	Sordariomycetes	Hypocreales	Cordycipitaceae	Simplicillium	Simplicillium_sp	animal_parasite	UDB07022474	0	0	0	229.398	0	0	0	0	0	8.39599	0	0	0	0	0	0	0	11.7864	0	0	0	0	0	0	0	0	0	0	0	0	0	0	0	0	0	0	0	0	0	0
	Ilyonectria_mors-panacis|JF735288|	Ascomycota	Sordariomycetes	Hypocreales	Nectriaceae	Ilyonectria	Ilyonectria_mors-panacis	plant_pathogen	JF735288	0	0	0	0	21.0136	0	0	0	18.6138	27.4778	0.747803	51.6618	0	0	0	4.46412	0	0	0	0	0	0	0	0	0	6.47976	1.82958	0	0	3.27181	0	0	0	0	0	0	0	56.0305	0	7.70748
	Atractospora_sp|UDB01458555|	Ascomycota	Sordariomycetes	Atractosporales	Atractosporaceae	Atractospora	Atractospora_sp	wood_saprotroph	UDB01458555	0	0	0	0	0	0	0	0	0	3.81636	0	0	0	0	0	0	0	0	0	0	0	0	0	2.08333	3.44517	5.61579	5.48873	23.2693	0	0	0	0	0	0	0	0	0	0	0	0
	Glomeromycotina_sp|MH469414|	Glomeromycotina				Glomeromycotina	Glomeromycotina_sp	arbuscular_mycorrhizal	MH469414	0	1.50892	3.96859	0	0	10.5419	2.72784	0	0	0	0	0	0	0	0	0	0	0	0	0	103.742	13.6524	5.00657	0	0	0	0	0	0	0	0	5.1222	0.37795	0	0	1.50342	0.732064	0	77.188	9.97438
	Dothideomycetes_sp|AB986433|	Ascomycota	Dothideomycetes	Dothideomycetes_ord_Incertae_sedis	Dothideomycetes_fam_Incertae_sedis	Dothideomycetes_gen_Incertae_sedis	Dothideomycetes_sp		AB986433	0	0	0	0	0	0	26.1873	0	0	0	0	0	0	0	0	0	0	0	3.29363	0	72.6195	2.2754	137.681	0	0.765594	0	0	0	0	0	0	0	0	0	0	0	0	0	0	0
	Cistella_sp|UDB02666147|	Ascomycota	Leotiomycetes	Helotiales	Helotiales_fam_Incertae_sedis	Cistella	Cistella_sp	wood_saprotroph	UDB02666147	0	0	0	0	0	0	0	0	0	0	0	0	0	0	0	0	0	0	0	0	241.571	3.79233	0	0	0	0	0	0	0	0	0	0	0	0	0	0	0	0	0	0
	Russula_sp|MW554190|	Basidiomycota	Agaricomycetes	Russulales	Russulaceae	Russula	Russula_sp	ectomycorrhizal	MW554190	0	0	0	0	0	0	0	0	0	0	0	0	0	0	0	0	0	0	0	0	0	0	0	0	0	0	0	0	0	0	0	0	0	0	0	0	0	0	239.864	0
	Tomentella_sp|UDB05992514|	Basidiomycota	Agaricomycetes	Thelephorales	Thelephoraceae	Tomentella	Tomentella_sp	ectomycorrhizal	UDB05992514	0	14.3348	0	0	0	0	0	0	0	0	0	0	0	0	0	0	0	0	0	0	0	0	0	0	0	0	0	0	0	0	0	0	0	225.232	0	0	0	0	0	0
	Mortierella_kuhlmanii|HQ630294|	Mortierellomycota	Mortierellomycetes	Mortierellales	Mortierellaceae	Mortierella	Mortierella_kuhlmanii	soil_saprotroph	HQ630294	0	0	0	0	0	0	0	0	14.6951	4.57963	0	8.6103	2.20848	0.404449	1.78376	7.4402	11.8007	2.56226	7.68513	0	0	0	0	0	0	0	0	0	0	7.63421	20.5409	34.3919	0	0	0	31.5718	0	25.8602	0	1.81352
	Russula_dissimulans|GU289649|	Basidiomycota	Agaricomycetes	Russulales	Russulaceae	Russula	Russula_dissimulans	ectomycorrhizal	GU289649	0	0	0	0	0	0	0	0	0	0	0	0	0	0	0	0	0	0	0	0	0	0	235.935	0	0	0	0	0	0	0	0	0	0	0	0	0	0	0	0	0
	Ascomycota_sp|UDB05323520|	Ascomycota	Ascomycota_cls_Incertae_sedis	Ascomycota_ord_Incertae_sedis	Ascomycota_fam_Incertae_sedis	Ascomycota_gen_Incertae_sedis	Ascomycota_sp		UDB05323520	0	0	0	0	0	0	0	0	0	0	0	0	0	0	0	0	0	0	0	0	0	10.6185	7.50986	0	0	0	0	0	0	1.6359	0	0	0	0	0	0	30.0146	0	0	0
	Chaetothyriales_sp|MG670437|	Ascomycota	Eurotiomycetes	Chaetothyriales	Chaetothyriales_fam_Incertae_sedis	Chaetothyriales_gen_Incertae_sedis	Chaetothyriales_sp		MG670437	0	0	0	0	0	31.6256	0	0	0	0	0	4.59216	0	0	0	0	0	2.56226	54.8938	3.58952	0	0	0	0	0	0	0	0	0	0	0	0	1.13385	0.426576	0	0	0	0	0	0
	Chionosphaeraceae_sp|UDB01886694|	Basidiomycota	Agaricostilbomycetes	Agaricostilbales	Chionosphaeraceae	Chionosphaeraceae_gen_Incertae_sedis	Chionosphaeraceae_sp		UDB01886694	28.0333	0	1.70082	200.474	0	0	0	0	0	0	0	0	0	0	0	0	0	0	0	0	0	0	0	0	0	0	0	0	0	0	0	0	0	0	0	0	0	0	0	0
	Cortinariaceae_sp|OR725051|	Basidiomycota	Agaricomycetes	Agaricales	Cortinariaceae	Cortinariaceae_gen_Incertae_sedis	Cortinariaceae_sp		OR725051	0	0	230.178	0	0	0	0	0	0	0	0	0	0	0	0	0	0	0	0	0	0	0	0	0	0	0	0	0	0	0	0	0	0	0	0	0	0	0	0	0
	Hyaloscyphaceae_sp|FJ475732|	Ascomycota	Leotiomycetes	Helotiales	Hyaloscyphaceae	Hyaloscyphaceae_gen_Incertae_sedis	Hyaloscyphaceae_sp		FJ475732	0	0	0	0	0	0	0	6.97195	0	0	0	0	0	0	0	0	0.90775	0	13.1745	1.19651	0	0	0	0	0	0	0	0	0	0	0	0	0.755901	0	0	64.6471	0	0	0	0
	Hysterangiales_sp|LC013890|	Basidiomycota	Agaricomycetes	Hysterangiales	Hysterangiales_fam_Incertae_sedis	Hysterangiales_gen_Incertae_sedis	Hysterangiales_sp		LC013890	219.01	6.79015	0	0	0	0	0	0	0	0	0	0	0	0	0	0	0	0	0	0	0	0	0	0	0	0	0	0	0	0	0	0	0	0	0	0	0	0	0	0
	Agaricomycetes_sp|GU256964|	Basidiomycota	Agaricomycetes	Agaricomycetes_ord_Incertae_sedis	Agaricomycetes_fam_Incertae_sedis	Agaricomycetes_gen_Incertae_sedis	Agaricomycetes_sp		GU256964	0	0	0	0	0	0	0	0	0	0	0	0	0	0	0	0	0	0	0	0	0	0	0	0	0	0	0	0	0	0	0	0	0	0	0	0	221.083	0	0	0
	Sordariales_sp|UDB07300589|	Ascomycota	Sordariomycetes	Sordariales	Sordariales_fam_Incertae_sedis	Sordariales_gen_Incertae_sedis	Sordariales_sp		UDB07300589	0	0	0	0	0	0	0	0	0.489836	0	0	2.8701	0	0	0	0	0	0	35.132	5.5837	1.48203	9.1016	11.2648	9.72222	4.21077	1.72794	0	1.24657	0	0	0	0	0	51.6157	0	0	0	0	0	0
	Tomentella_sp|UDB06116450|	Basidiomycota	Agaricomycetes	Thelephorales	Thelephoraceae	Tomentella	Tomentella_sp	ectomycorrhizal	UDB06116450	0	0	0	0	0	0	0	0	0	1.52654	0	0	0	0	0	0	0	122.989	0	0	0	0	0	0	0	0	0	0	0	0	0	0	0	0	0	0	0	0	0	0
	Russula_sp|HE687098|	Basidiomycota	Agaricomycetes	Russulales	Russulaceae	Russula	Russula_sp	ectomycorrhizal	HE687098	0	0	0	0	0	0	0	0	0	0	0	0	0	0	0	0	0	0	0	0	0	0	0	0	0	0	0	0	0	0	0	0	0	0	0	0	0	0	219.114	0
	Sebacina_sp|UDB06853295|	Basidiomycota	Agaricomycetes	Sebacinales	Sebacinaceae	Sebacina	Sebacina_sp	ectomycorrhizal	UDB06853295	0	0	217.706	0	0	0	0	0	0	0	0	0	0	0	0	0	0	0	0	0	0	0	0	0	0	0	0	0	0	0	0	0	0	0	0	0	0	0	0	0
	Penicillium_sp|UDB04242206|	Ascomycota	Eurotiomycetes	Eurotiales	Aspergillaceae	Penicillium	Penicillium_sp	unspecified_saprotroph	UDB04242206	0	0	0	0	0	0	0	0	0	0	0	0	0	0	0	0	0	0	0	0	0	0	0	0	0	0	0	0	0	0	0	0	0	0	0	0	0	0	0	0
	Thelephoraceae_sp|AB507039|	Basidiomycota	Agaricomycetes	Thelephorales	Thelephoraceae	Thelephoraceae_gen_Incertae_sedis	Thelephoraceae_sp		AB507039	0	3.01784	34.5834	70.3154	0	0	0	0	0	0	0	0	0	0	0	0	0	0	0	0	0	0	0	0	0.382797	0	5.48873	0	0	0	0	0	0	0	0	0	0	0	0	0
	Dothideomycetes_sp|UDB0721088|	Ascomycota	Dothideomycetes	Dothideomycetes_ord_Incertae_sedis	Dothideomycetes_fam_Incertae_sedis	Dothideomycetes_gen_Incertae_sedis	Dothideomycetes_sp		UDB0721088	22.339	13.5803	23.8115	11.4699	0	0	0	0	0	0	0	0	0	0	0	0	0	0	0	0	0	0	0	0	9.95272	1.29595	0	0	0	0	0	0	0	12.7973	0	0	0	0	0	0
	Thelephoraceae_sp|EU529972|	Basidiomycota	Agaricomycetes	Thelephorales	Thelephoraceae	Thelephoraceae_gen_Incertae_sedis	Thelephoraceae_sp		EU529972	17.5208	33.9507	92.4115	0	0	0	0	0	0	0	0	0	0	0	0	0	0	0	0	0	0	0	0	0	2.29678	0	0	0	0	0	0	0	0	0	0	0	0	0	0	0
	Sebacina_sp|AB688992|	Basidiomycota	Agaricomycetes	Sebacinales	Sebacinaceae	Sebacina	Sebacina_sp	ectomycorrhizal	AB688992	0	0	0	0	0	0	0	0	0	0	0	0	0	0	0	0	0	0	0	0	0	0	0	0	0	148.603	60.376	0	0	0	0	0	0	0	0	0	0	0	0	0
	Pseudoplectania_sp|UDB05379204|	Ascomycota	Pezizomycetes	Pezizales	Sarcosomataceae	Pseudoplectania	Pseudoplectania_sp	litter_saprotroph	UDB05379204	0	0	4.53553	0	0	0	0	0	0	0	0	0	0	0	0	0	0	0	0	0	0	0	0	0	0	0	0	0	0	0	0	0	0	0	0	0	0	0	0	0
	Herpotrichiellaceae_sp|UDB03381408|	Ascomycota	Eurotiomycetes	Chaetothyriales	Herpotrichiellaceae	Herpotrichiellaceae_gen_Incertae_sedis	Herpotrichiellaceae_sp		UDB03381408	0	0	0	0	0	0	0	0	0	0	0	0	0	1.6178	0	0	0	0	0	0	0	0	0	0	0	0	0	0	0	0	0	0	0	0	0	0	0	0	0	0
	Oidiodendron_sp|KF617266|	Ascomycota	Leotiomycetes	Helotiales	Myxotrichaceae	Oidiodendron	Oidiodendron_sp	soil_saprotroph	KF617266	0	0	0	0	0	0	0	0	0	0	0	0	0	0	0	0	0	1.02491	133.392	0	0	0	0	0	0	0	0	0	0	0	0	0	0	3.41261	0	0	0	0	0	0
	Trichoderma_shangrilaense|MH287489|	Ascomycota	Sordariomycetes	Hypocreales	Hypocreaceae	Trichoderma	Trichoderma_shangrilaense	mycoparasite	MH287489	0	0	0	0	103.832	0	0	0	2.44918	0	37.3902	0	2.65018	0	0.445941	0	0	0	0	4.78602	0	0	0	0	0	0	0	0	21.7093	0	0.978139	0	0	0	0	1.00228	0	0	0	0
	Tricholomataceae_sp|LC547749|	Basidiomycota	Agaricomycetes	Agaricales	Tricholomataceae	Tricholomataceae_gen_Incertae_sedis	Tricholomataceae_sp		LC547749	0	0	0	0	0	0	3.81898	0.633814	0	0	0	0	0	0	0	0	0	0	0	0	0	0	16.2714	0	0	0	0	0	0	0	0	0	0	0	0	0	0	0	0	0
	Mariannaea_samuelsii|HQ843767|	Ascomycota	Sordariomycetes	Hypocreales	Nectriaceae	Mariannaea	Mariannaea_samuelsii	wood_saprotroph	HQ843767	9.19842	52.8123	0	0	0	0	0	0	0	0	3.73902	0	0	0	0	0	0	0	0	0	0	0	0	0	0	0	0	0	0	0	0	0	0	0	0	0	0	0	0	0
	Cladophialophora_sp|UDB02800284|	Ascomycota	Eurotiomycetes	Chaetothyriales	Herpotrichiellaceae	Cladophialophora	Cladophialophora_sp	soil_saprotroph	UDB02800284	0	0	0	1.99476	0	0	0	0	2.44918	3.81636	0	0	0	0	0	0	0.453875	23.5728	29.6426	2.39301	0	0	0	0	0	0	0	0	0	0	0	0	3.0236	17.9162	0	1.00228	0	0	0	0
	Cladophialophora_sp|UDB02735544|	Ascomycota	Eurotiomycetes	Chaetothyriales	Herpotrichiellaceae	Cladophialophora	Cladophialophora_sp	soil_saprotroph	UDB02735544	0	23.3883	0	76.7984	0	0	0	0	0	0	0	0	0	0	0	0	0	6.14943	3.84256	0	0	0	0	0	6.12475	0.431984	0	7.47943	0	0	0	0	1.88975	28.5806	0	0	0	0	0	0
	Cladophialophora_sp|KM580040|	Ascomycota	Eurotiomycetes	Chaetothyriales	Herpotrichiellaceae	Cladophialophora	Cladophialophora_sp	soil_saprotroph	KM580040	1.75208	6.79015	0	83.2814	0	0	0	0	0	0	0	0	0	0	0	0	0	0	0	0	0	0	19.4005	10.4167	3.82797	6.04778	2.74436	12.4657	0	0	0	0	0	6.39863	0	0	0	0	0	0
	Trichoderma_harzianum|HF569189|	Ascomycota	Sordariomycetes	Hypocreales	Hypocreaceae	Trichoderma	Trichoderma_harzianum	mycoparasite	HF569189	0	1.50892	0	0	0	0	0	0	9.30688	0	30.6599	22.3868	0	0.404449	0	0	0	0	0	0	0	0	0	0	0.382797	0.431984	0	0	11.426	1.6359	1.46721	16.0983	0.37795	0	0	0	0	0	4.97987	9.97438
	Mortierella_pulchella|JX976063|	Mortierellomycota	Mortierellomycetes	Mortierellales	Mortierellaceae	Mortierella	Mortierella_pulchella	soil_saprotroph	JX976063	0	0	0	0	0	0	0	10.7748	3.42885	0	0	0	1.76678	1.6178	0	2.23206	1.36162	5.63698	0	0	0	6.06773	0	0	0	0	0	0	8.56947	0	1.46721	5.85394	6.42516	6.82521	15.4992	29.0661	0	0	0	0
	Tomentella_sp|UDB05801665|	Basidiomycota	Agaricomycetes	Thelephorales	Thelephoraceae	Tomentella	Tomentella_sp	ectomycorrhizal	UDB05801665	0	0	0	0	0	0	0	0	107.274	0.763271	0	0	0	0	0	0	0	0	0	0	0	0	0	0	0	0	0	0	0	0.545301	0	0	0	0	0	0	0	0	0	0
	Penicillium_citrinum|AF033422|	Ascomycota	Eurotiomycetes	Eurotiales	Aspergillaceae	Penicillium	Penicillium_citrinum	unspecified_saprotroph	AF033422	0	0	0	0	0	0	0	0	0	0	0	0	0	0	0	0	0	0	1.09788	0	0	0	0	0	0	0	0	0	0	0	0	0	0	15.3567	0	0	0	0	0	0
	Pyrenochaeta_sp|UDB05784384|	Ascomycota	Dothideomycetes	Pleosporales	Cucurbitariaceae	Pyrenochaeta	Pyrenochaeta_sp	wood_saprotroph	UDB05784384	0	0	0	0	0	0	0	0	0	0	26.9209	0	0	0	0	0	0	0	3.84256	0	120.044	11.377	0	0	1.14839	0.863968	0	0	0	0	0	0.731743	0	1.7063	0	0	0	0	0	0
	Galerina_lubrica|AJ585471|	Basidiomycota	Agaricomycetes	Agaricales	Hymenogastraceae	Galerina	Galerina_lubrica	wood_saprotroph	AJ585471	0	0	0	0	0	0	0	0	0	0	0	0	0	0	0	0	0	0	0	0	0	0	0	0	0	0	0	0	0	0	0	0	0	0	0	0	0	193.952	0	0
	Penicillium_sp|KX640539|	Ascomycota	Eurotiomycetes	Eurotiales	Aspergillaceae	Penicillium	Penicillium_sp	unspecified_saprotroph	KX640539	2.62812	29.424	3.40165	8.47775	0	0	52.9202	0	0	0	0	0	0	0	0	0	0	0	0	0	0	0	0	0	0	0	0	0	0	0	0	0	0	0	0	0	0	0	37.349	4.53381
	Albophoma_yamanashiensis|LC228661|	Ascomycota	Sordariomycetes	Hypocreales	Ophiocordycipitaceae	Albophoma	Albophoma_yamanashiensis	soil_saprotroph	LC228661	0	0	9.63801	0	0	0	0	0	0.979672	0	17.9473	0	0	0	0	0	0	5.63698	17.566	0	0	7.58466	0	0	0	0	0	0	26.851	1.0906	4.40162	6.58569	0	0	0	0	0	0	0	8.16086
	Trichoderma_asperellum|KT601341|	Ascomycota	Sordariomycetes	Hypocreales	Hypocreaceae	Trichoderma	Trichoderma_asperellum	mycoparasite	KT601341	0	0	0	0	0	0	0	0.633814	0.489836	0.763271	0	0	0	0	0	0	0	0	0.548938	0	0	0.758466	0	0	0.382797	0	0	0	0.571298	0.545301	0	17.5618	1.88975	0.426576	0	0	0	2.87336	0	0
	Glutinomyces_sp|UDB03164731|	Ascomycota	Leotiomycetes	Helotiales	Hyaloscyphaceae	Glutinomyces	Glutinomyces_sp	root_endophyte	UDB03164731	0	0	0	0	0	0	0	0	0.979672	0	0	0	0	0	0	0	0	0	0	0	94.8499	0	78.8535	0	0	0	0	0	0	0	0	0	4.5354	1.7063	0	9.52166	0	0	0	0
	Clitopilus_prunulus|KX960794|	Basidiomycota	Agaricomycetes	Agaricales	Entolomataceae	Clitopilus	Clitopilus_prunulus	litter_saprotroph	KX960794	0	0	0	0	0	0	0	0	0	4.57963	0	0	0	0	0	0	0	0	0	0	0	3.03387	1.87746	0	2.67958	3.45587	0	0	0	1.0906	1.46721	0	0	0.853151	0	0	0	0	0	0
	Trichoderma_sp|MF109016|	Ascomycota	Sordariomycetes	Hypocreales	Hypocreaceae	Trichoderma	Trichoderma_sp	mycoparasite	MF109016	0	26.4061	0	0.997382	0	0	0	0	3.42885	0	0	0	0	0	0	0	0	3.07472	0	0	0	0.758466	0	0	0.382797	0.431984	0	1.24657	0	0	0	0	0	0	0.673877	0	0	0	21.5794	0
	Sebacina_sp|AB218064|	Basidiomycota	Agaricomycetes	Sebacinales	Sebacinaceae	Sebacina	Sebacina_sp	ectomycorrhizal	AB218064	0	0	0	0	0	0	0	0	0	0	0	0	0	0	0	0	0	0	0	0	0	0	0	0	0	0	0	0	0	179.949	4.40162	0	0	0	0	0	0	0	0	0
	Cladosporium_sp|MT906494|	Ascomycota	Dothideomycetes	Cladosporiales	Cladosporiaceae	Cladosporium	Cladosporium_sp	litter_saprotroph	MT906494	0	0	0	0	0	0	0	0	0.979672	0	4.48682	6.88824	0	1.6178	0	2.23206	0	0	1.64681	0	117.08	1.51693	0	0	0	0	0	0	6.85558	0	0	0.731743	0	1.27973	0	0	0	0	0	0
	Ceratobasidiaceae_sp|LC458876|	Basidiomycota	Agaricomycetes	Cantharellales	Ceratobasidiaceae	Ceratobasidiaceae_gen_Incertae_sedis	Ceratobasidiaceae_sp		LC458876	0	0	0	0	0	0	0	0	0	0	0	0	0	0	0	0	0	0	0	0	0	0	0	0	0	0	0	0	0	0	0	0	0	0	0	0	0	0	0	0
	Piloderma_sp|AB218102|	Basidiomycota	Agaricomycetes	Atheliales	Atheliaceae	Piloderma	Piloderma_sp	ectomycorrhizal	AB218102	0	0	0	0	0	0	0	0	0	0	0	0	0	0	0	0	0	0	0	0	0	5.30926	176.482	0	0	0	0	0	0	0	0	0	0	0	0	0	0	0	0	0
	Hyphodiscus_sp|UDB03551931|	Ascomycota	Leotiomycetes	Helotiales	Hyaloscyphaceae	Hyphodiscus	Hyphodiscus_sp	mycoparasite	UDB03551931	0	0	0	0	0	0	0	0	0	0	0	0	10.6007	0	0	0	0	0	0	0	0	0	0	0	0	0	0	0	0	0	0	0	10.2047	14.077	3.36939	96.2189	0	0	0	0
	Trechisporales_sp|UDB0939704|	Basidiomycota	Agaricomycetes	Trechisporales	Trechisporales_fam_Incertae_sedis	Trechisporales_gen_Incertae_sedis	Trechisporales_sp		UDB0939704	0	0	0	0	0	0	19.6405	0	0	0	0	0	0	0	2.67564	0	22.6937	0	0	0.398835	69.6554	0	0	40.2778	0	0	16.4662	0	0	0	2.44535	0	0	0	0	0	0	0	0	0
	Menispora_sp|OL628374|	Ascomycota	Sordariomycetes	Chaetosphaeriales	Chaetosphaeriaceae	Menispora	Menispora_sp	wood_saprotroph	OL628374	0	0	0	0	0	4.21674	0	0	0	1.52654	0	1.14804	0	1.6178	0	1.48804	0	0	0	0	0	0	0	0	0	0	0	0	0	0	0	0	20.0314	0	10.782	0	0	10.0567	0	0.453381
	Sphaerostilbella_toxica|MH795091|	Ascomycota	Sordariomycetes	Hypocreales	Hypocreaceae	Sphaerostilbella	Sphaerostilbella_toxica	mycoparasite	MH795091	0	0	0	0	0	0	0	0	0	0	0	0	0	0	0	0	0	0	0	0	0	0	0	0	0	0	0	0	0	0	0	0	0	0	0	0	0	0	0	0
	Chloridium_aseptatum|MH476571|	Ascomycota	Sordariomycetes	Chaetosphaeriales	Chaetosphaeriaceae	Chloridium	Chloridium_aseptatum	litter_saprotroph	MH476571	0	0	0	5.4856	0	0	0	0	0	40.4534	14.2083	0	0	0	0	0	0	0	2.19575	0	35.5687	0	0	0	1.14839	5.18381	7.3183	2.90867	0	0	0	0	0	0	0	0	0	0	0	0
	Sebacina_sp|AB506935|	Basidiomycota	Agaricomycetes	Sebacinales	Sebacinaceae	Sebacina	Sebacina_sp	ectomycorrhizal	AB506935	0	0	0	0	0	0	0	0	0	0	0	0	0	0	0	0	0	0	0	0	0	0	0	0	0	0	0	0	0	20.7214	0	3.65872	0	0	0	0	5.85652	0	0	0
	Inocybe_sp|UDB01990887|	Basidiomycota	Agaricomycetes	Agaricales	Inocybaceae	Inocybe	Inocybe_sp	ectomycorrhizal	UDB01990887	0	0	0	0	0	0	0	0	0.489836	0	173.49	0	0	0	0	2.97608	0	0	0	0	0	0	0	0	0	0	0	0	0	0	0	0	0	0	0	0	0	0	0	0
	Cladophialophora_sp|UDB03031176|	Ascomycota	Eurotiomycetes	Chaetothyriales	Herpotrichiellaceae	Cladophialophora	Cladophialophora_sp	soil_saprotroph	UDB03031176	3.94218	0	11.9058	23.4385	0	0	0	0	0	0	0	0	0	0	0	0	0	0	0	0	0	0	0	0	1.91399	1.29595	0	9.55705	0	0	0	0	7.93696	6.39863	0	0	0	0	0	0
	Cenococcum_geophilum|KC967379|	Ascomycota	Dothideomycetes	Gloniales	Gloniaceae	Cenococcum	Cenococcum_geophilum	ectomycorrhizal	KC967379	0	0	0	1.99476	0	0	0	0	0	0	0	0	0	0	0	0	0	63.0317	0.548938	0	0	0	0	0	0	0	0	0.831048	0	0	0	0	0	0.426576	0	0	0	0	0	0
	Lecanicillium_psalliotae|MN905789|	Ascomycota	Sordariomycetes	Hypocreales	Cordycipitaceae	Lecanicillium	Lecanicillium_psalliotae	animal_parasite	MN905789	5.69426	52.8123	0	93.7539	0	0	0	0	0.489836	4.57963	0	0	0	0	0	0	0	0	0	0	0	0	0	0	0	0	0	0	0	0	0	0	0	0	0	0	0	0	0	0
	Trechispora_sp|UDB06336535|	Basidiomycota	Agaricomycetes	Trechisporales	Hydnodontaceae	Trechispora	Trechispora_sp	wood_saprotroph	UDB06336535	0	0	0	0	0	0	0	0	0	0	0	0	0	0	0	0	0	0	0	0	0	0	0	0	0	0	0	0	0	0	0	0	0	0	0	0	0	0	0	0
	Glomeromycotina_sp|MH469315|	Glomeromycotina				Glomeromycotina	Glomeromycotina_sp	arbuscular_mycorrhizal	MH469315	0	0	0	0	39.555	5.27093	0	0	0	0	0	0	0	0	0	0	0	0	0	0	85.9578	0	0	4.86111	0	0	0	0	0	0	0	0	15.8739	0	2.02163	0	0	0	11.6197	0
	Mortierella_fluviae|KX227755|	Mortierellomycota	Mortierellomycetes	Mortierellales	Mortierellaceae	Mortierella	Mortierella_fluviae	soil_saprotroph	KX227755	0	0	0	0	0	0	0	0	2.93902	3.81636	7.47803	0	0	1.21335	1.33782	0	0	0	0	0	100.778	0	2.50329	0	0	0	0	0	0	1.0906	0	0	0	0	0	0	0	0	2.48994	1.81352
	Dendrochytridium_crassum|UDB02245240|	Chytridiomycota	Chytridiomycetes	Chytridiales	Chytridiaceae	Dendrochytridium	Dendrochytridium_crassum	pollen_saprotroph	UDB02245240	0	0	0	0	0	0	0	0	5.87803	3.81636	0	19.5167	0	0	0	1.48804	0	0	3.84256	0	91.8859	0	0	6.25	0	0	0	0	0	0	0	5.1222	2.2677	0	0	0	0	5.74671	0	0
	Cladophialophora_sp|UDB02742634|	Ascomycota	Eurotiomycetes	Chaetothyriales	Herpotrichiellaceae	Cladophialophora	Cladophialophora_sp	soil_saprotroph	UDB02742634	12.7026	64.8836	42.5206	25.4332	0	0	0	0	0	0	0	0	0	0	0	0	0	1.02491	0	1.19651	0	0	0	0	0.765594	0.863968	0	0	0	0	0	0	0	0	0	0	0	0	0	0
	Sebacina_sp|KC702643|	Basidiomycota	Agaricomycetes	Sebacinales	Sebacinaceae	Sebacina	Sebacina_sp	ectomycorrhizal	KC702643	0	0	0	0	0	0	0	0	0	0	0	0	0	0	0	0	0	0	0	0	0	0	0	0	0	0	0	0	162.82	0	0	0	0	0	0	0	0	0	0	0
	Ramicandelaber_sp|UDB06290974|	Kickxellomycota	Ramicandelaberomycetes	Ramicandelaberales	Ramicandelaberaceae	Ramicandelaber	Ramicandelaber_sp	soil_saprotroph	UDB06290974	0	0	0	0	161.928	0	0	0	0	0	0	0	0	0	0	0	0	0	0	0	0	0	0	0	0	0	0	0	0	0	0	0	0	0	0	0	0	0	0	0
	Geastrum_laneum|OP964640|	Basidiomycota	Agaricomycetes	Geastrales	Geastraceae	Geastrum	Geastrum_laneum	litter_saprotroph	OP964640	0	0	0	0	0	0	0	0	0	0	0	0	0	0	0	0	0	0	0	0	0	0	0	0	0	130.027	28.3584	0	0	0	0	0	0	0	0	0	0	0	0	0
	Cladophialophora_sp|UDB02855718|	Ascomycota	Eurotiomycetes	Chaetothyriales	Herpotrichiellaceae	Cladophialophora	Cladophialophora_sp	soil_saprotroph	UDB02855718	13.1406	104.116	1.70082	7.48036	0	0	0	0	0	0	0	0	0	0	0	0	0	17.9358	0	0.398835	0	0	0	0.694444	0	0.863968	0	0	0	0	0	0	0	0	0	0	0	0	0	0
	Russula_sp|LC315898|	Basidiomycota	Agaricomycetes	Russulales	Russulaceae	Russula	Russula_sp	ectomycorrhizal	LC315898	0	0	0	0	0	0	0	157.186	0	0	0	0	0	0	0	0	0	0	0	0	0	0	0	0	0	0	0	0	0	0	0	0	0	0	0	0	0	0	0	0
	Russula_sp|JF273536|	Basidiomycota	Agaricomycetes	Russulales	Russulaceae	Russula	Russula_sp	ectomycorrhizal	JF273536	0	0	0	0	0	0	0	0	0	0	0	0	0	0	0	0	68.5351	57.3947	0	28.3173	0	0	0	0	0	0	0	0	0	0	0	0	0	0	0	0	0	0	0	0
	Russula_cerolens|KF245486|	Basidiomycota	Agaricomycetes	Russulales	Russulaceae	Russula	Russula_cerolens	ectomycorrhizal	KF245486	0	0	0	0	0	0	0	0	0	0	0	0	0	0	0	0	0	0	0	0	0	0	0	0	0	0	0	0	0	0	0	0	0	0	0	0	0	0	0	0
	Chloridium_volubile|OP455446|	Ascomycota	Sordariomycetes	Chaetosphaeriales	Chaetosphaeriaceae	Chloridium	Chloridium_volubile	litter_saprotroph	OP455446	0	0	0	0	0	8.43348	0	0	2.44918	0	0	0	0	21.0313	4.90535	0	0	0	0	0	96.332	0	0	0	0	0	0	0	0	0	0	16.8301	0	0	2.69551	2.00456	0	0	0	0
	Agaricomycetes_sp|UDB0640544|	Basidiomycota	Agaricomycetes	Agaricomycetes_ord_Incertae_sedis	Agaricomycetes_fam_Incertae_sedis	Agaricomycetes_gen_Incertae_sedis	Agaricomycetes_sp		UDB0640544	0	0	0	0	0	0	0	0	0	0	10.4692	0	3.97527	0	0	0	44.4797	1.53736	0	93.3275	0	0	0	0	0	0	0	0	0	0	0	0	0	0	0	0	0	0	0	0
	Tricholoma_sp|UDB06614079|	Basidiomycota	Agaricomycetes	Agaricales	Tricholomataceae	Tricholoma	Tricholoma_sp	ectomycorrhizal	UDB06614079	0	0	0	0	0	0	0	0	0	0	0	0	0	0	0	0	0	0	0	0	0	0	0	0	0	0	0	0	0	141.233	0	11.7079	0	0	0	0	0	0	0	0
	Ascomycota_sp|JQ616776|	Ascomycota	Ascomycota_cls_Incertae_sedis	Ascomycota_ord_Incertae_sedis	Ascomycota_fam_Incertae_sedis	Ascomycota_gen_Incertae_sedis	Ascomycota_sp		JQ616776	0	0	0	0	0	0	16.3671	0	0	5.3429	5.23462	0	0	0.808898	0	0	0	3.07472	13.1745	0	0	20.4786	0	0	0	0	0	0	0	13.0872	0	13.1714	1.13385	18.3428	5.39102	0	23.4261	0	0	0
	Serendipita_sp|UDB06949439|	Basidiomycota	Agaricomycetes	Sebacinales	Serendipitaceae	Serendipita	Serendipita_sp	root_endophyte	UDB06949439	0	0	0	0	0	0	0	0	0	0	0	0	0	0	0	0	0	0	0	0	115.598	0	36.2976	0	0	0	0	0	0	0	0	0	0	0	0	0	0	0	0	0
	Boletellus_obscurecoccineus|AB973768|	Basidiomycota	Agaricomycetes	Boletales	Boletaceae	Boletellus	Boletellus_obscurecoccineus	ectomycorrhizal	AB973768	0	0	0	0	0	0	0	0	0	0	0	0	0	0	0	0	0	0	0	0	0	0	0	0	0	0	0	0	0	0	0	0	0	0	18.8686	9.52166	0	0	0	0
	Sporidiobolales_sp|UDB07550259|	Basidiomycota	Microbotryomycetes	Sporidiobolales	Sporidiobolales_fam_Incertae_sedis	Sporidiobolales_gen_Incertae_sedis	Sporidiobolales_sp		UDB07550259	0.87604	15.0892	22.1107	24.4359	0	0	0	3.80288	0	0	0	0	0	0	0	0	0	0	0	12.7627	0	0	0	0	11.8667	0	0	0	11.9973	0	0	0	0	0	0	0	0	0	0	0
	Thelephoraceae_sp|LC712148|	Basidiomycota	Agaricomycetes	Thelephorales	Thelephoraceae	Thelephoraceae_gen_Incertae_sedis	Thelephoraceae_sp		LC712148	0	0	0	0	0	0	0	0	0	0	0	0	0	0	0	0	0	0	0	0	32.6047	72.8128	43.1817	0	0	0	0	0	0	0	0	0	0	0	0	0	0	0	0	0
	Geoglossaceae_sp|UDB02928585|	Ascomycota	Geoglossomycetes	Geoglossales	Geoglossaceae	Geoglossaceae_gen_Incertae_sedis	Geoglossaceae_sp		UDB02928585	0	0	0	0	0	0	0	0	0	0	0	0	0	147.624	0	0	0	0	0	0	0	0	0	0	0	0	0	0	0	0	0	0	0	0	0	0	0	0	0	0
	Cistella_sp|UDB02655249|	Ascomycota	Leotiomycetes	Helotiales	Helotiales_fam_Incertae_sedis	Cistella	Cistella_sp	wood_saprotroph	UDB02655249	0	0	0	0	0	0	0	0	0	0	0	0	0.883392	0.808898	0.445941	0	0	0	0	0	0	0.758466	0	0	0	0.863968	0	0	0	0	0	0	1.13385	0	0	94.2143	6.58858	0	10.7897	0.453381
	Glomeromycotina_sp|MG664356|	Glomeromycotina				Glomeromycotina	Glomeromycotina_sp	arbuscular_mycorrhizal	MG664356	0	0	0	0	0	0	0	0	0	0	0	0	0	0	0	0	0	0	0	0	0	0	65.7112	81.25	0	0	0	0	0	0	0	0	0	0	0	0	0	0	0	0
	Geastrum_sp|UDB02716216|	Basidiomycota	Agaricomycetes	Geastrales	Geastraceae	Geastrum	Geastrum_sp	litter_saprotroph	UDB02716216	0	0	0	0	0	0	0	0	0	0	0	0	0	0	0	0	0	0	0	0	0	0	0	0	0	0	0	0	0	0	0	0	0	0	0	0	0	0	0	0
	Pezizaceae_sp|LC315914|	Ascomycota	Pezizomycetes	Pezizales	Pezizaceae	Pezizaceae_gen_Incertae_sedis	Pezizaceae_sp		LC315914	0	0	0	0	0	0	0	0	0	0	0	0	0	0	0	74.402	0	0	0	0	0	0	14.3939	0	0	0	0	0	0	0	0	0	0	0	0	0	0	0	0	0
	Hemimycena_sp|UDB03368114|	Basidiomycota	Agaricomycetes	Agaricales	Mycenaceae	Hemimycena	Hemimycena_sp	litter_saprotroph	UDB03368114	0	5.28123	0	0	0	0	0	0	0	0	0	0	0	0	0	0	0	0	0	0	0	0	0	0	0	0	0	0	0	0	0	0	0	0	0	0	0	0	0	0
	Pezizaceae_sp|LC315869|	Ascomycota	Pezizomycetes	Pezizales	Pezizaceae	Pezizaceae_gen_Incertae_sedis	Pezizaceae_sp		LC315869	0	0	0	0	6.18047	0	0	0	127.357	6.86944	0	0	0	0	0	0	0	0	0	0	0	0	0	0	0	0	0	0	0	0	0	0	0	0	0	0	0	0	0	0
	Mortierella_sp|UDB04814982|	Mortierellomycota	Mortierellomycetes	Mortierellales	Mortierellaceae	Mortierella	Mortierella_sp	soil_saprotroph	UDB04814982	0	0.754461	0	0	0	0	0	0	0.489836	12.2123	1.49561	20.6647	0	0	0	0	0	0	0	2.79185	0	0	0	0	0	0	0	0	0	0	0	0	0	0	0	0	47.5842	24.4235	23.2394	5.89395
	Russula_sp|UDB032631|	Basidiomycota	Agaricomycetes	Russulales	Russulaceae	Russula	Russula_sp	ectomycorrhizal	UDB032631	0	0	0	0	0	0	0	0	0	0	0	0	0	0	0	0	0	0	0	0	0	0	0	0	0	0	0	0	0	137.961	0	0	0	0	0	0	0	0	0	0
	Cortinarius_sp|AB807921|	Basidiomycota	Agaricomycetes	Agaricales	Cortinariaceae	Cortinarius	Cortinarius_sp	ectomycorrhizal	AB807921	0	0	0	0	0	0	0	0	0	0	0	0	0	0	0	0	0	0	0	0	0	0	0	0	0	0	0	0	0	0	0	0	0	0	0	0	0	0	0	0
	Orbiliales_sp|UDB02616642|	Ascomycota	Orbiliomycetes	Orbiliales	Orbiliales_fam_Incertae_sedis	Orbiliales_gen_Incertae_sedis	Orbiliales_sp		UDB02616642	0	0	0	0	0	0	0	0	0	0	0	17.2206	0	0	0	0	0	0	10.4298	1.99418	0	0	0	0	0	0	0	0	0	0	0	0	0	35.4058	0	0	0	0	0	0
	Thelephoraceae_sp|OM236657|	Basidiomycota	Agaricomycetes	Thelephorales	Thelephoraceae	Thelephoraceae_gen_Incertae_sedis	Thelephoraceae_sp		OM236657	0	0	0	0	0	0	0	0	0	0	0	0	0	0	0	0	0	0	0	0	0	0	0	0	0	0	0	0	0	0	0	0	0	0	0	0	0	0	0	0
	Omphalotaceae_sp|MW554352|	Basidiomycota	Agaricomycetes	Agaricales	Omphalotaceae	Omphalotaceae_gen_Incertae_sedis	Omphalotaceae_sp		MW554352	0	0	0	0	0	0	0	0	0	0	0	0	0	0	0	0	0	0	0	0	0	134.249	0	0	0	0	0	0	0	0	0	0	0	0	0	0	0	0	0	0
	Agaricales_sp|UDB0782966|	Basidiomycota	Agaricomycetes	Agaricales	Agaricales_fam_Incertae_sedis	Agaricales_gen_Incertae_sedis	Agaricales_sp		UDB0782966	0	0	0	0	0	0	0	0	0	0	0	0	1.76678	0	0	0	0	0	0	0	0	0	0	0	0	0	0	0	31.4214	0	0	24.1475	0	0	28.9767	0	0	0	0	0
	Teratosphaeriaceae_sp|KU550984|	Ascomycota	Dothideomycetes	Mycosphaerellales	Teratosphaeriaceae	Teratosphaeriaceae_gen_Incertae_sedis	Teratosphaeriaceae_sp		KU550984	0	0	0	0	0	0	0	0	0	0	0	0	0	0	0	0	0	0	1.09788	3.98835	0	0	0	0	0	0	0	0	0	0	0	0	0	0	0	0	0	0	0	0
	Tomentella_sp|AB769928|	Basidiomycota	Agaricomycetes	Thelephorales	Thelephoraceae	Tomentella	Tomentella_sp	ectomycorrhizal	AB769928	0	0	0	0	0	0	0	0	0	0	0	0	0	0	0	0	0	0	0	0	0	0	0	0	0	0	0	0	0	0	131.071	0	0	0	0	0	0	0	0	0
	Linnemannia_amoeboidea|HQ630346|	Mortierellomycota	Mortierellomycetes	Mortierellales	Mortierellaceae	Linnemannia	Linnemannia_amoeboidea		HQ630346	7.00832	0	7.37024	15.9581	0	0	4.36455	0	0	15.2654	2.24341	0	0	0	0	0	0	0	0	0	0	7.58466	0	0	1.91399	2.15992	2.74436	3.73972	0	0	0	0	0	0	0	0	0	0	0	0.453381
	Dothideomycetes_sp|AY969790|	Ascomycota	Dothideomycetes	Dothideomycetes_ord_Incertae_sedis	Dothideomycetes_fam_Incertae_sedis	Dothideomycetes_gen_Incertae_sedis	Dothideomycetes_sp		AY969790	0	30.1784	0	48.373	0	0	0	0	0	0	0	0	0	0	0	0	0	0	0	0	0	0	0	0	0	0	0	0	0	0	0	0	0	0	1.34775	0	0	0	0	0
	Solicoccozyma_terricola|AF444350|	Basidiomycota	Tremellomycetes	Filobasidiales	Piskurozymaceae	Solicoccozyma	Solicoccozyma_terricola	soil_saprotroph	AF444350	0	0	0	0	0	0	0	0	0.979672	0.763271	4.48682	2.29608	5.30035	14.5602	3.56753	11.1603	0.90775	0	0	0	0	0	0	0	0	0	0	0	35.4205	3.27181	1.95628	5.85394	0	0	0	1.50342	0	8.62007	4.14989	4.98719
	Isaria_sp|UDB02236718|	Ascomycota	Sordariomycetes	Hypocreales	Cordycipitaceae	Isaria	Isaria_sp	animal_parasite	UDB02236718	21.025	6.79015	10.7719	0	0	0	0	0	0.979672	2.28981	0	0	0	0	0	0.74402	0	0	0	0	0	4.5508	0	0	0	1.29595	4.57394	0	0	0	0	0	0	0	0	0	0	8.62007	0	0
	Cladophialophora_sp|MW215279|	Ascomycota	Eurotiomycetes	Chaetothyriales	Herpotrichiellaceae	Cladophialophora	Cladophialophora_sp	soil_saprotroph	MW215279	0	0	0	0	0	0	0	0	0	0	0	0	0	2.42669	0	0	0	0	0	3.58952	0	0	0	0	0	0	0	0	6.85558	0	0	49.0268	0	0	0	0	0	58.9038	6.63983	0
	Leotiomycetes_sp|UDB0530275|	Ascomycota	Leotiomycetes	Leotiomycetes_ord_Incertae_sedis	Leotiomycetes_fam_Incertae_sedis	Leotiomycetes_gen_Incertae_sedis	Leotiomycetes_sp		UDB0530275	0	0	0	0	0	0	0	0	0.979672	3.05309	25.4253	4.01814	2.65018	17.7958	8.02693	2.97608	0	0	0	0	0	0	0	2.08333	0	0	0	0	5.71298	10.906	6.3579	0	0	0.426576	0	0	0	0	0	0
	Mycosphaerellales_sp|HE814233|	Ascomycota	Dothideomycetes	Mycosphaerellales	Mycosphaerellales_fam_Incertae_sedis	Mycosphaerellales_gen_Incertae_sedis	Mycosphaerellales_sp		HE814233	0	0	0	0	3.70828	0	0	0	0	2.28981	15.7039	0	0	0	0	0	2.72325	25.6226	18.1149	1.59534	0	0	0	0	0	0	0	0	0	0	0	0	0	0	0	15.0342	0	0	0	0
	Leotiales_sp|UDB02819647|	Ascomycota	Leotiomycetes	Leotiales	Leotiales_fam_Incertae_sedis	Leotiales_gen_Incertae_sedis	Leotiales_sp		UDB02819647	0	111.66	0	0	0	0	0	0	0	0	0	0	0	0	0	0	0	0	0	0	0	0	0	0	0	8.63968	2.74436	2.07762	0	0	0	0	0	0	0	0	0	0	0	0
	GS11_sp|UDB02340330|	Rozellomycota	Rozellomycotina_cls_Incertae_sedis	GS11	GS11_fam_Incertae_sedis	GS11_gen_Incertae_sedis	GS11_sp		UDB02340330	0	0	0	0	0	0	0	0	0	0	0	0	0	0	0	0	0	0	0	0	0	0	0	0	0	0	0	0	0	0	0	0	0	0	0	0	0	0	0	0
	Phialocephala_fortinii|AY033087|	Ascomycota	Leotiomycetes	Helotiales	Mollisiaceae	Phialocephala	Phialocephala_fortinii	soil_saprotroph	AY033087	0	10.5625	0	0	0	0	0	0	0	0	0	0	0	5.66229	5.35129	0	0	0	0	3.98835	0	0	0	0	0	0	0	0	0	0	0	0	0	0	0	0.50114	0	93.3841	0	0
	Diaporthe_sp|KF428605|	Ascomycota	Sordariomycetes	Diaporthales	Diaporthaceae	Diaporthe	Diaporthe_sp	plant_pathogen	KF428605	9.63644	33.1963	0.566942	0	0	0	0	0	0	0	0	0	0	0	0	0	0	0	0	0	0	56.885	15.6455	0	1.91399	4.31984	0	0.415524	0	0	0	0	0	0	0	0	0	0	0	0
	Podospora_fabiformis|DQ166958|	Ascomycota	Sordariomycetes	Sordariales	Podosporaceae	Podospora	Podospora_fabiformis	dung_saprotroph	DQ166958	0	0	0	0	0	0	0	0	0	0	0	0	0	0	0	0	0	0	0	0	0	0	0	0	0	0	0	0	0	0	0	0	0	0.853151	0	0	0	0	0	0
	Rhodocollybia_butyracea|MN258680|	Basidiomycota	Agaricomycetes	Agaricales	Omphalotaceae	Rhodocollybia	Rhodocollybia_butyracea	litter_saprotroph	MN258680	66.5791	0	0	0	0	0	0	0	0	53.429	0	0	0	0	0	0	0	0	0	0	0	0	0	0	0	0	0	0	0	0	0	0	0	0	0	0	0	0	0	0
	Mycena_sp|UDB05030799|	Basidiomycota	Agaricomycetes	Agaricales	Mycenaceae	Mycena	Mycena_sp	litter_saprotroph	UDB05030799	6.13228	103.361	0	0	0	0	0	0	0	0	0	0	0	0	0	0	0	0	0	0	0	0	0	0	0	0	0	0	0	0	0	0	0	0	0	0	0	0	0	0
	Pezizomycotina_sp|UDB04344240|	Ascomycota	Pezizomycotina_cls_Incertae_sedis	Pezizomycotina_ord_Incertae_sedis	Pezizomycotina_fam_Incertae_sedis	Pezizomycotina_gen_Incertae_sedis	Pezizomycotina_sp		UDB04344240	0	0	0	0	0	0	6.00125	0	0	0	0	0	0	0	0	0	0	0	22.5065	0	0	0	9.38732	0	12.2495	0	0	0	0	0	0	0	0	0	0	0	0	0	0	0
	Marasmius_sp|UDB0799725|	Basidiomycota	Agaricomycetes	Agaricales	Marasmiaceae	Marasmius	Marasmius_sp	litter_saprotroph	UDB0799725	0	0	0	0	0	0	0	0	0	0	0	0	0	0	0	0	0	0	0	0	0	0	0	0	88.4261	28.079	0	0	0	0	0	0	0	0	0	0	0	0	0	0
	Ceratobasidiaceae_sp|AB605648|	Basidiomycota	Agaricomycetes	Cantharellales	Ceratobasidiaceae	Ceratobasidiaceae_gen_Incertae_sedis	Ceratobasidiaceae_sp		AB605648	0	0	0	0	0	0	0	0	0	0	0	0	0	0	0	0	0	0	0	0	0	0	0	0	0	0	0	0	0	0	0	0	0	0	0	0	0	0	0	0
	Mortierella_sp|UDB04755074|	Mortierellomycota	Mortierellomycetes	Mortierellales	Mortierellaceae	Mortierella	Mortierella_sp	soil_saprotroph	UDB04755074	0	0	0	0	0	0	0	3.16907	0	0	0	0	0	0	0	0	0	15.886	0	0.797671	0	0	0	2.08333	0	0	0	0	0	0	0	0	0	6.82521	0	0	0	0	0	0
	Inocybe_sp|UDB03612713|	Basidiomycota	Agaricomycetes	Agaricales	Inocybaceae	Inocybe	Inocybe_sp	ectomycorrhizal	UDB03612713	0	0	0	0	0	0	0	0	0	0	0	0	0	0	0	0	0	0	0	0	0	0	0	0	0	0	0	0	0	0	0	0	0	0	0	0	0	112.061	0	0
	Tympanidaceae_sp|UDB06912202|	Ascomycota	Leotiomycetes	Leotiales	Tympanidaceae	Tympanidaceae_gen_Incertae_sedis	Tympanidaceae_sp		UDB06912202	0	0	0	0	0	28.463	33.8253	3.80288	0	0	0	0	0	0	0	0	0	1.02491	0	18.7453	0	0	0	0	0	0	0	0	0	0	0	0	0	0	0	0	0	0	0	0
	Hypocreales_sp|UDB03916226|	Ascomycota	Sordariomycetes	Hypocreales	Hypocreales_fam_Incertae_sedis	Hypocreales_gen_Incertae_sedis	Hypocreales_sp		UDB03916226	0	27.915	22.1107	0	0	0	0	0	0	0	0	0	0	0	0	0	0	0	0	0	0	0	0	0	6.12475	45.7903	0.914788	0	0	0	0	0	0	0	0	0	0	0	0	0.906762
	Ramariopsis_sp|UDB06283514|	Basidiomycota	Agaricomycetes	Agaricales	Clavariaceae	Ramariopsis	Ramariopsis_sp	soil_saprotroph	UDB06283514	0	0	0	0	0	0	0	0	0	0	0	0	0	0	0	0	0	0	0	0	0	0	108.267	0	0	0	0	0	0	0	0	0	0	0	0	0	0	0	0	0
	Clavicipitaceae_sp|MW760778|	Ascomycota	Sordariomycetes	Hypocreales	Clavicipitaceae	Clavicipitaceae_gen_Incertae_sedis	Clavicipitaceae_sp		MW760778	0.87604	38.4775	0	17.9529	0	0	0	0	0	0	0	0	0	0	0	0	0	0	0	0	0	0	0	0	0	0.431984	0	0	0	0	0	0	0	0	0	0	0	0	0	0
	Chaetosphaeria_sp|UDB01752239|	Ascomycota	Sordariomycetes	Chaetosphaeriales	Chaetosphaeriaceae	Chaetosphaeria	Chaetosphaeria_sp	litter_saprotroph	UDB01752239	2.62812	27.1606	13.6066	38.8979	0	0	0	0	0	0	0	0	0	0	0	0	0	0	0	0	0	0	0	0	0	0	0	0	0	0	0	0	0	0	0	0	0	0	0	0
	Ascomycota_sp|EU543254|	Ascomycota	Ascomycota_cls_Incertae_sedis	Ascomycota_ord_Incertae_sedis	Ascomycota_fam_Incertae_sedis	Ascomycota_gen_Incertae_sedis	Ascomycota_sp		EU543254	0	30.1784	0	0	0	0	0	0	0	0	0	0	0	0	0	0	0	0	0	0	0	0	0	0	0	0	0	0	0	0	0	0	0	2.98603	0	0	0	0	0	0
	Hyaloscyphaceae_sp|KU214528|	Ascomycota	Leotiomycetes	Helotiales	Hyaloscyphaceae	Hyaloscyphaceae_gen_Incertae_sedis	Hyaloscyphaceae_sp		KU214528	0	0	0	0	0	0	0	0	0	0	0	0	0	0	0	0	0	0	0	0	106.706	0	0	0	0	0	0	0	0	0	0	0	0	0	0	0	0	0	0	0
	Pezizomycotina_sp|UDB04337613|	Ascomycota	Pezizomycotina_cls_Incertae_sedis	Pezizomycotina_ord_Incertae_sedis	Pezizomycotina_fam_Incertae_sedis	Pezizomycotina_gen_Incertae_sedis	Pezizomycotina_sp		UDB04337613	0	0	0	0	0	0	0	0	0.979672	0.763271	0	0	0	0	0	0	0	0	0	0	0	0	0.625821	0	0	0	0	0	0	0	0	0	0	0	0	0	10.2489	0	0	0.906762
	Rhizidium_sp|UDB06364428|	Chytridiomycota	Chytridiomycetes	Chytridiales	Chytriomycetaceae	Rhizidium	Rhizidium_sp	soil_saprotroph	UDB06364428	0	0	0	0	0	29.5172	0	0	0	0	0	0	0	0	0	0	0	0	0	0	0	0	0	0	0	0	0	0	0	0	0	0	3.0236	0.853151	0	0.50114	0	0	0	0
	Tomentella_sp|UDB026942|	Basidiomycota	Agaricomycetes	Thelephorales	Thelephoraceae	Tomentella	Tomentella_sp	ectomycorrhizal	UDB026942	76.2155	0	0	0	0	0	0	0	0	27.4778	0	0	0	0	0	0	0	0	0	0	0	0	0	0	0	0	0	0	0	0	0	0	0	0	0	0	0	0	0	0
	Tympanidaceae_sp|UDB06885694|	Ascomycota	Leotiomycetes	Leotiales	Tympanidaceae	Tympanidaceae_gen_Incertae_sedis	Tympanidaceae_sp		UDB06885694	0	0	0	0	0	0	0	0	0	0	0	0	0	0	0	0	0	0	0	0	71.1375	28.0633	0	0	0	0	0	0	0	0	0	0	3.7795	0	0	0	0	0	0	0
	Glomeromycotina_sp|MF530817|	Glomeromycotina				Glomeromycotina	Glomeromycotina_sp	arbuscular_mycorrhizal	MF530817	0	0	0	0	0	0	0	0	0	0	0	0	0	0	0	0	0	0	0	0	0	0	0	0	0	0	0	0	0	0	0	0	0	0	0	0	0	0	0	0
	Glutinomyces_inflatus|LC218272|	Ascomycota	Leotiomycetes	Helotiales	Hyaloscyphaceae	Glutinomyces	Glutinomyces_inflatus	root_endophyte	LC218272	0	0	0	0	0	0	0	0	0	0	0	0	0	0	0	0	0	0	0	0	0	0	0	0	0	0	0	0	0	0	0	0	0	0	0	0	0	0	0	0
	Nagrajchalara_nawawii|ON994087|	Ascomycota	Leotiomycetes	Helotiales	Pezizellaceae	Nagrajchalara	Nagrajchalara_nawawii		ON994087	0	0	0	0	0	0	0	0	0	0	0	0	0	0	0	0	0	2.04981	0	0	0	0	0	0	0	0	0	0	0	0	0	0	0	0	0	0	0	0	0	0
	Boletellus_aurocontextus|AB989020|	Basidiomycota	Agaricomycetes	Boletales	Boletaceae	Boletellus	Boletellus_aurocontextus	ectomycorrhizal	AB989020	0	0	0	0	0	0	0	0	0	0	0	0	0	0	0	0	0	0	0	0	0	0	0	0	0	0	0	0	0	0	0	0	31.7478	10.2378	0	0	0	0	0	0
	Trechisporales_sp|UDB06389308|	Basidiomycota	Agaricomycetes	Trechisporales	Trechisporales_fam_Incertae_sedis	Trechisporales_gen_Incertae_sedis	Trechisporales_sp		UDB06389308	0	0	0	0	0	0	0	0	0	0	0	0	0	0	0	0	0	0	0	0	0	0	100.757	0	0	0	0	0	0	0	0	0	0	0	0	0	0	0	0	0
	Codinaeella_parvilobata|OL654100|	Ascomycota	Sordariomycetes	Chaetosphaeriales	Chaetosphaeriaceae	Codinaeella	Codinaeella_parvilobata		OL654100	0	0	0	0	0	0	0	0	0	10.6858	0	4.59216	13.6926	0	0	0	31.3174	0	0	0	0	0	0	0	0	0	0	0	0	0	0	0	0	0	0	0	0	0	0	0.453381
	Amanita_sinocitrina|MN647022|	Basidiomycota	Agaricomycetes	Agaricales	Amanitaceae	Amanita	Amanita_sinocitrina	ectomycorrhizal	MN647022	0	0	0	0	0	0	0	0	0	0	0	0	0	0	0	0	0	0	0	0	0	0	0	0	0	0	0	0	0	0	0	0	0	0	0	0	0	0	0	0
	Cladophialophora_sp|HQ873372|	Ascomycota	Eurotiomycetes	Chaetothyriales	Herpotrichiellaceae	Cladophialophora	Cladophialophora_sp	soil_saprotroph	HQ873372	0	0	0	0	0	0	0	0	0	0	0	1.14804	0	0	0	0	1.36162	4.61207	3.29363	0.398835	0	0	0	0	0	0	0	1.6621	0	0	0	0	6.42516	0.853151	0	0	0	0	0	0
	Polyscytalum_sp|OU953828|	Ascomycota	Sordariomycetes	Xylariales	Xylariales_fam_Incertae_sedis	Polyscytalum	Polyscytalum_sp	plant_pathogen	OU953828	0	1.50892	0	0	0	0	0	0	0	0	0	0	0	0	0	0	0	0	0	0	0	0	0	0	0	0	2.74436	3.32419	0	0	0	0	0	61.8535	0	0	0	0	0	0
	Thaxterogaster_sp|ON843433|	Basidiomycota	Agaricomycetes	Agaricales	Cortinariaceae	Thaxterogaster	Thaxterogaster_sp	ectomycorrhizal	ON843433	0	0	0	0	0	0	0	0	0	0	0	0	0	0	0	0	0	0	0	0	0	0	0	0	29.4754	0	0	0	0	0	0	49.7585	0	0	0	0	0	0	0	0
	Fungi_sp|MF971611|	Fungi_phy_Incertae_sedis	Fungi_cls_Incertae_sedis	Fungi_ord_Incertae_sedis	Fungi_fam_Incertae_sedis	Fungi_gen_Incertae_sedis	Fungi_sp		MF971611	0	0	1.13388	0	0	0	13.0936	0	0	4.57963	0	0	0	0	0	0	0	0	0	3.19068	0	0	0	0	0	0	0	0	0	0	0	0	0	0	0	0	0	14.3668	0	0
	Serendipita_sp|UDB06961387|	Basidiomycota	Agaricomycetes	Sebacinales	Serendipitaceae	Serendipita	Serendipita_sp	root_endophyte	UDB06961387	0	0	0	0	0	0	0	0	0	0	0	0	0	0	0	0	0	0	0	0	0	0	0	0	0	0	0	0	0	0	0	0	0	0	0	0	0	0	0	0
	Sebacinales_sp|LC553305|	Basidiomycota	Agaricomycetes	Sebacinales	Sebacinales_fam_Incertae_sedis	Sebacinales_gen_Incertae_sedis	Sebacinales_sp		LC553305	0	0	0	0	0	0	0	0	0	0	0	0	0	0	0	0	0	0	0	0	0	0	0	0	97.6133	0	0	0	0	0	0	0	0	0	0	0	0	0	0	0
	Sordariomycetes_sp|JQ991641|	Ascomycota	Sordariomycetes	Sordariomycetes_ord_Incertae_sedis	Sordariomycetes_fam_Incertae_sedis	Sordariomycetes_gen_Incertae_sedis	Sordariomycetes_sp		JQ991641	0	0	0	0	0	0	0	0	0	0	5.98243	11.4804	0	0	0	0	0	0	0	0	0	0	73.8469	0	0	0	0	0	0	0	0	0	0.755901	0	0	0	0	0	0	2.72029
	Chaetosphaeriaceae_sp|UDB01758504|	Ascomycota	Sordariomycetes	Chaetosphaeriales	Chaetosphaeriaceae	Chaetosphaeriaceae_gen_Incertae_sedis	Chaetosphaeriaceae_sp		UDB01758504	0	0	0	0	0	0	0	0	0	0	0	0	2.20848	2.02224	0	0	1.36162	0	0	0	0	0	0	1.38889	0	0	0	0	0	0	0	0	0	0	0	0	0	0	0	0
	Tympanidaceae_sp|UDB06889066|	Ascomycota	Leotiomycetes	Leotiales	Tympanidaceae	Tympanidaceae_gen_Incertae_sedis	Tympanidaceae_sp		UDB06889066	0	0	0	0	0	0	0	0	0	0	0	0	0	0	0	0	0	0	0	0	0	0	0	0	0	0	0	0	0	0	0	0	0	0	0	0	0	0	96.2775	0
	Mortierella_sp|HQ021860|	Mortierellomycota	Mortierellomycetes	Mortierellales	Mortierellaceae	Mortierella	Mortierella_sp	soil_saprotroph	HQ021860	0	21.1249	0	7.48036	0	0	0	0	0	3.05309	0	2.29608	0	0	0	0	0	0	0	0	0	0	0	0	0	0	0	0	5.14168	0	1.46721	0	0	0	0	0	37.3353	0	0	0
	Leotiales_sp|UDB0960554|	Ascomycota	Leotiomycetes	Leotiales	Leotiales_fam_Incertae_sedis	Leotiales_gen_Incertae_sedis	Leotiales_sp		UDB0960554	0	0	0	0	0	0	0	0	0	0	0	0	0	2.02224	6.24317	0	0	0	0	0	51.8711	3.03387	0	0	0	0	0	0	0	0	0	0	0	0	0	0	0	0	0	0
	Chaetosphaeriaceae_sp|UDB03850986|	Ascomycota	Sordariomycetes	Chaetosphaeriales	Chaetosphaeriaceae	Chaetosphaeriaceae_gen_Incertae_sedis	Chaetosphaeriaceae_sp		UDB03850986	0	0	0	0	0	0	40.3721	0	0	0	0	0	0	0	0	0	0	16.9109	0	0	0	11.377	25.6587	0	0	0	0	0	0	0	0	0	0	0	0	0	0	0	0	0
	Tremellodendropsidales_sp|UDB0761403|	Basidiomycota	Agaricomycetes	Tremellodendropsidales	Tremellodendropsidales_fam_Incertae_sedis	Tremellodendropsidales_gen_Incertae_sedis	Tremellodendropsidales_sp		UDB0761403	0	0	0	0	0	0	0	0	0	0	0	0	2.20848	0	0	0	0	0	0	0	0	0	0	0	0	0	0	0	0	0	0	0	0	0	0	0	0	0	86.3178	0
	Trichoderma_stellatum|DQ083011|	Ascomycota	Sordariomycetes	Hypocreales	Hypocreaceae	Trichoderma	Trichoderma_stellatum	mycoparasite	DQ083011	0	0	0	0	0	0	0	0	0.979672	5.3429	7.47803	0	0	1.6178	0	0	0	1.02491	4.3915	0	0	0	0	22.2222	0	0	0	0	18.2815	0	0	0	7.55901	4.26576	3.36939	0	0	0	0	6.80072
	Hypocreales_sp|AB986459|	Ascomycota	Sordariomycetes	Hypocreales	Hypocreales_fam_Incertae_sedis	Hypocreales_gen_Incertae_sedis	Hypocreales_sp		AB986459	0	0	0	0	0	0	0	0	0	0	0	0	0	0	0	0	0	0	0	0	0	0	0	0	0	0	0	0	0	0	0	0	0	0	0	0	0	0	0	0
	Dendrodacrys_rigoratum|AB712447|	Basidiomycota	Dacrymycetes	Dacrymycetales	Dacrymycetaceae	Dendrodacrys	Dendrodacrys_rigoratum		AB712447	0	0	0	0	0	0	0	0	0	0	0	0	0	0	0	0	0	0	0	0	0	0	0	0	0	0	0	0	0	0	0	0	0	0	0	0	93.7042	0	0	0
	Pezizellaceae_sp|UDB0281548|	Ascomycota	Leotiomycetes	Helotiales	Pezizellaceae	Pezizellaceae_gen_Incertae_sedis	Pezizellaceae_sp		UDB0281548	0	0	0	0	0	0	0	0	0	0	0	0	0	0	0	0	0	0	0	0	0	0	0	0	0	0	0	0	0	0	0	0	0	0	0	0	0	0	0.829979	0
	Platygloeales_sp|MW215094|	Basidiomycota	Pucciniomycetes	Platygloeales	Platygloeales_fam_Incertae_sedis	Platygloeales_gen_Incertae_sedis	Platygloeales_sp		MW215094	0	0	0	0	0	0	0	0	0	0	0	0	0	0	0	0	0	0	0	0	0	0	0	0	0	0	0	0	0	0	0	0	0	0	0	0	0	0	0	0
	Lepiota_sp|MK651637|	Basidiomycota	Agaricomycetes	Agaricales	Agaricaceae	Lepiota	Lepiota_sp	litter_saprotroph	MK651637	0	0	0	0	0	0	0	0	0	0	0	0	0	0	0	0	0	0	0	0	0	0	0	0	0	91.1486	0	0.831048	0	0	0	0	0	0	0	0	0	0	0	0
	Amanita_fulva|KU139519|	Basidiomycota	Agaricomycetes	Agaricales	Amanitaceae	Amanita	Amanita_fulva	ectomycorrhizal	KU139519	0	0	0	0	0	0	0	0	0	0	0	0	0	0	0	0	0	0	0	0	0	0	0	0	0	0	0	0	0	8.17951	24.4535	32.1967	23.8109	2.98603	0	0	0	0	0	0
	Sporidiobolales_sp|JN890288|	Basidiomycota	Microbotryomycetes	Sporidiobolales	Sporidiobolales_fam_Incertae_sedis	Sporidiobolales_gen_Incertae_sedis	Sporidiobolales_sp		JN890288	63.5129	0	0	0	0	0	0	0	0	0	0	0	0	0	0	0	0	0	0	0	0	0	0	0	0	0	0	0	0	0	0	0	0	0	0	0	0	0	0	0
	Helotiales_sp|UDB0732606|	Ascomycota	Leotiomycetes	Helotiales	Helotiales_fam_Incertae_sedis	Helotiales_gen_Incertae_sedis	Helotiales_sp		UDB0732606	0	0	0	0	0	0	0	0	0	0	0	0	0	0	0	0	0	0	0	0	0	1.51693	0	0	0	0	0	0	0	0	0	0	0	0	0	0	0	0	0	0
	Cortinarius_sp|ON254489|	Basidiomycota	Agaricomycetes	Agaricales	Cortinariaceae	Cortinarius	Cortinarius_sp	ectomycorrhizal	ON254489	0	0	0	0	0	0	0	0	0	0	0	0	12.8092	0	74.9181	0	0	0	0	0	0	0	0	0	0	0	0	0	0	0	0.489069	0	0	0	0	0	0	0	0	0
	Hypocreales_sp|UDB03559582|	Ascomycota	Sordariomycetes	Hypocreales	Hypocreales_fam_Incertae_sedis	Hypocreales_gen_Incertae_sedis	Hypocreales_sp		UDB03559582	0	0	0	0	0	28.463	1.63671	0	0	0	0	0	0	0	0	0	0.453875	0	0	1.19651	0	0	0	0	0	0	0	0	0	0	0	0	0	0	2.02163	19.5445	0	0	0	0
	Leotiomycetes_sp|UDB02826579|	Ascomycota	Leotiomycetes	Leotiomycetes_ord_Incertae_sedis	Leotiomycetes_fam_Incertae_sedis	Leotiomycetes_gen_Incertae_sedis	Leotiomycetes_sp		UDB02826579	0	0	0	0	0	0	0	0.633814	1.46951	0	0	0	0	4.44894	1.78376	0	0	0	0	0	1.48203	0	0	0	0	0	0	0	7.99817	0	2.44535	0	0	0	0.673877	14.5331	0	1.43668	1.65996	0
	Trechispora_sp|KY462586|	Basidiomycota	Agaricomycetes	Trechisporales	Hydnodontaceae	Trechispora	Trechispora_sp	wood_saprotroph	KY462586	0	0	0	0	0	0	0	0	0	0	0	0	0	0	0.445941	0	0	0	0	0	0	0	0	0	1.53119	0	16.4662	0	0	0	0	0	0	0	0	0	0	0	0	0
	Sporidiobolales_sp|UDB07549782|	Basidiomycota	Microbotryomycetes	Sporidiobolales	Sporidiobolales_fam_Incertae_sedis	Sporidiobolales_gen_Incertae_sedis	Sporidiobolales_sp		UDB07549782	0	0	0	0	0	0	0	0	0	0	0	0	0.883392	11.729	8.91882	58.7776	0	0	0	0	0	0	0	5.55556	0	0	0	0	0	0	0	0	0	0	0	0	0	0	0	0
	Xylariales_sp|HG995953|	Ascomycota	Sordariomycetes	Xylariales	Xylariales_fam_Incertae_sedis	Xylariales_gen_Incertae_sedis	Xylariales_sp		HG995953	4.3802	0	0	0	0	0	0	0	0	0	0	0	0	0	0	0	0	0	0	0	5.92812	3.79233	0	10.4167	0	0	0	0	0	0.545301	2.44535	0	0.755901	0.426576	37.0632	2.5057	0	0	0	0
	Calcarisporium_arbuscula|MH859249|	Ascomycota	Sordariomycetes	Hypocreales	Calcarisporiaceae	Calcarisporium	Calcarisporium_arbuscula	mycoparasite	MH859249	0	26.4061	2.83471	0	0	0	0	0	0.979672	35.1105	0	0	1.76678	0	0.445941	0	1.8155	4.09962	0	0	0	0	0	0	1.91399	0	0	0	0	0	0	0	1.88975	0	0	0	0	0	9.12977	0
	Calonectria_asiatica|GQ280550|	Ascomycota	Sordariomycetes	Hypocreales	Nectriaceae	Calonectria	Calonectria_asiatica	plant_pathogen	GQ280550	0	0	2.26777	0	0	0	0	0	0	0	0	0	0.883392	0.404449	1.33782	0	6.80812	0	0	0	0	0	0	26.3889	0	0	0	0	0	0	0	0	0.37795	0	0	0	0	0	0	0
	Agaricomycetes_sp|UDB0448208|	Basidiomycota	Agaricomycetes	Agaricomycetes_ord_Incertae_sedis	Agaricomycetes_fam_Incertae_sedis	Agaricomycetes_gen_Incertae_sedis	Agaricomycetes_sp		UDB0448208	0	0	0	0	0	0	0	0	0	0	0	0	0	0	1.33782	0	0	0	0	0	71.1375	0	0	0.694444	7.27314	4.75183	0	0	0	0	0	0	0	0	0	0	0	0	0	0
	Brocchiosphaera_bulbiformis|LC333005|	Ascomycota	Sordariomycetes	Pisorisporiales	Pisorisporiales_fam_Incertae_sedis	Brocchiosphaera	Brocchiosphaera_bulbiformis		LC333005	0	0	0	0	0	0	0	0	0	0	0	0	0	0	0	0	0	0	0	0	0	0	0	0	0	0	0	0	0	0	0	0	0	1.7063	0	0	0	0	0	0
	Oidiodendron_majus|AF062798|	Ascomycota	Leotiomycetes	Helotiales	Myxotrichaceae	Oidiodendron	Oidiodendron_majus	soil_saprotroph	AF062798	0	0	0	0	2.47219	0	0	40.5641	0	0	0	0	0	0	0	0	0	0.512453	0	0	0	0	0	0	0	0	0	0	4.57038	1.0906	4.89069	4.39046	0	0	0	0	0.732064	0	0	0
	Cladophialophora_sp|UDB03040975|	Ascomycota	Eurotiomycetes	Chaetothyriales	Herpotrichiellaceae	Cladophialophora	Cladophialophora_sp	soil_saprotroph	UDB03040975	0	0	0	0	0	0	0	0	0	0	16.4517	0	0.441696	0	4.01347	0.74402	0	0	0	0	0	0	0	0	0	0.431984	0	0	6.85558	2.1812	0	0	0	0	0	0	0	5.74671	0	0
	Trechispora_microspora|UDB038247|	Basidiomycota	Agaricomycetes	Trechisporales	Hydnodontaceae	Trechispora	Trechispora_microspora	wood_saprotroph	UDB038247	0	0	0	0	0	0	0	0	0	0	0	0	0	0	0	0	0	0	0	0	0	0.758466	0	0	0	0	0	0	84.5521	0	0	0	0	0	0	0	0	0	0	0
	Sporidiobolales_sp|UDB07548796|	Basidiomycota	Microbotryomycetes	Sporidiobolales	Sporidiobolales_fam_Incertae_sedis	Sporidiobolales_gen_Incertae_sedis	Sporidiobolales_sp		UDB07548796	0	0	0	0	0	0	0	0	0	0	0	0	0	0	0	0	0	0	0	0	0	0	0	0	0	0	0	0	0	0	0	0	0.755901	0	0	0	0	0	0	0
	Russula_kansaiensis|UDB05607442|	Basidiomycota	Agaricomycetes	Russulales	Russulaceae	Russula	Russula_kansaiensis	ectomycorrhizal	UDB05607442	0	0	0	0	0	0	0	0	0	0	0	0	0	0	0	0	0	0	0	0	0	0	83.8601	0	0	0	0	0	0	0	0	0	0	0	0	0	0	0	0	0
	Russula_sp|KU141311|	Basidiomycota	Agaricomycetes	Russulales	Russulaceae	Russula	Russula_sp	ectomycorrhizal	KU141311	0	0	0	0	0	0	0	0	0	0	0	0	0	0	0	0	0	0	0	0	0	0	0	0	0	0	0	0	0	0	0	0	0	0	0	0	0	0	0	0
	Oidiodendron_chlamydosporicum|AF062789|	Ascomycota	Leotiomycetes	Helotiales	Myxotrichaceae	Oidiodendron	Oidiodendron_chlamydosporicum	soil_saprotroph	AF062789	2.62812	0	5.10247	0	0	0	0	0	0	0	0	0	0	0	0	0	0	0	0	0	0	0	0	0	0	0	0	0	0	0	0	0	0	0	0	0	0	0	5.80985	0
	Amanita_fritillaria|KM052552|	Basidiomycota	Agaricomycetes	Agaricales	Amanitaceae	Amanita	Amanita_fritillaria	ectomycorrhizal	KM052552	0	0	0	0	0	0	0	0	0	0	0	0	0	0	0	0	0	0	0	0	0	0	0	0	1.91399	0	0	0	0	0	0	0	0	0	0	0	0	0	0	0
	Cladophialophora_sp|UDB02770363|	Ascomycota	Eurotiomycetes	Chaetothyriales	Herpotrichiellaceae	Cladophialophora	Cladophialophora_sp	soil_saprotroph	UDB02770363	0	0	0	0	0	0	0	0	0	0	0	0	1.76678	27.0981	9.8107	4.46412	0	0	0	0	0	0	0	0	0	0	0	0	5.71298	8.17951	0	25.611	0	0	0	0	0	0	0	0
	Atheliaceae_sp|MF101375|	Basidiomycota	Agaricomycetes	Atheliales	Atheliaceae	Atheliaceae_gen_Incertae_sedis	Atheliaceae_sp		MF101375	0	0	6.23636	0	0	0	0	0	0	0	0	0	0	0	0	0	0	0	0	0	0	0	0	0	0	0	0	0	0	7.63421	0	0	0	0	0	0	0	0	0	0
	Sebacina_sp|MZ338171|	Basidiomycota	Agaricomycetes	Sebacinales	Sebacinaceae	Sebacina	Sebacina_sp	ectomycorrhizal	MZ338171	0	0	0	0	0	0	0	0	0	0	0	0	0	0	0	0	0	0	0	0	0	0	0	0	0	0	0	0	0	0	0	0	0	0	0	0	24.1581	0	0	0
	Arachnopeziza_sp|UDB01255624|	Ascomycota	Leotiomycetes	Helotiales	Arachnopezizaceae	Arachnopeziza	Arachnopeziza_sp	wood_saprotroph	UDB01255624	0	0	0	0	0	0	0	0	0	0	0	0	4.85866	6.87563	0.445941	5.20814	0	0	0	0	0	0	0	0	0	0	0	0	4.57038	0	0	59.2712	0	0	0	0	0	0	0	0
	Tomentella_sp|UDB05619789|	Basidiomycota	Agaricomycetes	Thelephorales	Thelephoraceae	Tomentella	Tomentella_sp	ectomycorrhizal	UDB05619789	0	0	0	0	0	0	0	0	0	0	0	0	0	0	0	0	0	0	0	0	0	0	0	0	11.1011	0	0	0	0	0	0	0	0	0	0	0	0.732064	0	0	0
	Fungi_sp|MT533774|	Fungi_phy_Incertae_sedis	Fungi_cls_Incertae_sedis	Fungi_ord_Incertae_sedis	Fungi_fam_Incertae_sedis	Fungi_gen_Incertae_sedis	Fungi_sp		MT533774	0	0	0	0	0	0	0	0	0	0	0	0	0	0	0	0	0	0	0	0	0	2.2754	0	0	0.382797	3.45587	9.14788	0.415524	0	0	0	0	0	0	0	0	0	0	9.12977	0.906762
	Helotiales_sp|KT751030|	Ascomycota	Leotiomycetes	Helotiales	Helotiales_fam_Incertae_sedis	Helotiales_gen_Incertae_sedis	Helotiales_sp		KT751030	0	0	0	0	0	0	0	0	0	0	0	0	0	0	0	0	0	58.4196	0	0	0	0	0	0	0	0	0	0	0	0	0	0	0	0	0	0	0	0	0	0
	Ascomycota_sp|HF674573|	Ascomycota	Ascomycota_cls_Incertae_sedis	Ascomycota_ord_Incertae_sedis	Ascomycota_fam_Incertae_sedis	Ascomycota_gen_Incertae_sedis	Ascomycota_sp		HF674573	0	0	0	0	0	0	0	0	0	0	0	0	0	0	0	0	0	0	0	0	0	0	0	0	0	0	0	0	11.426	5.45301	25.9207	36.5872	0	0	0	0	0	0	0	0
	Cristinia_helvetica|UDB0640187|	Basidiomycota	Agaricomycetes	Agaricales	Stephanosporaceae	Cristinia	Cristinia_helvetica	wood_saprotroph	UDB0640187	0	0	0	0	0	0	0	0	0	0	0	0	0	0	0	0	0	0	0	0	0	0	0	0	0	0	0	0	0	0	0	0	0	0	0	0	0	0	0	0
	Thelephoraceae_sp|JQ991865|	Basidiomycota	Agaricomycetes	Thelephorales	Thelephoraceae	Thelephoraceae_gen_Incertae_sedis	Thelephoraceae_sp		JQ991865	0	0	0	0	0	0	0	0	0	0	0	0	0	0	0	0	0	0	0	0	0	0	78.8535	0	0	0	0	0	0	0	0	0	0	0	0	0	0	0	0	0
	Ascomycota_sp|KU977695|	Ascomycota	Ascomycota_cls_Incertae_sedis	Ascomycota_ord_Incertae_sedis	Ascomycota_fam_Incertae_sedis	Ascomycota_gen_Incertae_sedis	Ascomycota_sp		KU977695	0	76.955	0	0	0	0	0	0	0	0	0	0	0	0	0	0	0	0	0	0	0	0	0	0	0	1.29595	0	0	0	0	0	0	0	0	0	0	0	0	0	0
	GS11_sp|UDB02326886|	Rozellomycota	Rozellomycotina_cls_Incertae_sedis	GS11	GS11_fam_Incertae_sedis	GS11_gen_Incertae_sedis	GS11_sp		UDB02326886	0	0	0	0	0	0	0	0	0	0	0	0	0	0	0	0	0	0	0	0	0	0	0	0	0	0	0	0	0	0	0	0	0	0	0	0	0	0	0	0
	GS11_sp|UDB02326326|	Rozellomycota	Rozellomycotina_cls_Incertae_sedis	GS11	GS11_fam_Incertae_sedis	GS11_gen_Incertae_sedis	GS11_sp		UDB02326326	0	0	0	0	0	0	0	0	0	0	0	0	0	0	0	0	0	0	0	0	77.0656	0.758466	0	0	0	0	0	0	0	0	0	0	0	0	0	0	0	0	0	0
	Devriesia_sp|UDB05115054|	Ascomycota	Dothideomycetes	Mycosphaerellales	Teratosphaeriaceae	Devriesia	Devriesia_sp	plant_pathogen	UDB05115054	0	0	2.83471	0	0	0	0	0	0	0	0	0	0	1.21335	0	0	0	2.04981	0	0	0	0	0	0	0	0	0	0	1.1426	0	0	4.39046	0	3.41261	0	0	0	0	0	0
	Tomentella_sp|UDB05621749|	Basidiomycota	Agaricomycetes	Thelephorales	Thelephoraceae	Tomentella	Tomentella_sp	ectomycorrhizal	UDB05621749	0	0	0	0	0	0	0	0	0	0	0	0	0	0	0	0	0	0	0	0	0	0	0	0	0	0	0	0	0	0	0	0	0.37795	0	0	0	0	0	0	0
	Cortinariaceae_sp|AB922889|	Basidiomycota	Agaricomycetes	Agaricales	Cortinariaceae	Cortinariaceae_gen_Incertae_sedis	Cortinariaceae_sp		AB922889	0	0	0	0	0	0	0	0	0	0	0	0	0	0	0	0	0	0	0	0	0	0	0	0	0	0	0	0	0	0	0	0	72.9444	2.98603	1.34775	0	0	0	0	0
	Ascomycota_sp|UDB01344415|	Ascomycota	Ascomycota_cls_Incertae_sedis	Ascomycota_ord_Incertae_sedis	Ascomycota_fam_Incertae_sedis	Ascomycota_gen_Incertae_sedis	Ascomycota_sp		UDB01344415	0	0	0	0	0	26.3546	0	0	0	0	0	0	0	0	0	0	0	0	0	0	0	0	0	0	0	0	0	0	0	0	0	0	0	50.7625	0	0	0	0	0	0
	Hyaloscyphaceae_sp|LC189028|	Ascomycota	Leotiomycetes	Helotiales	Hyaloscyphaceae	Hyaloscyphaceae_gen_Incertae_sedis	Hyaloscyphaceae_sp		LC189028	0	0	0	0	0	0	0	0	0	0	0	0	0	0	0	0	0	0	0	0	0	0	0	0	0	0	0	0	0	0	0	0	0	0	0	0	0	0	0	0
	Chloridium_macleayae|OR122280|	Ascomycota	Sordariomycetes	Chaetosphaeriales	Chaetosphaeriaceae	Chloridium	Chloridium_macleayae	litter_saprotroph	OR122280	0	0	0	0	0	0	0	0	0	6.10617	0	0	0	0	0	0	0	0	0	0	0	3.79233	0	0	0	1.29595	0	0	0	0	0	0	0	0	0	0	0	0	0	0
	Hyaloscypha_sp|KJ173575|	Ascomycota	Leotiomycetes	Helotiales	Hyaloscyphaceae	Hyaloscypha	Hyaloscypha_sp	litter_saprotroph	KJ173575	0	0	0	0	0	0	0	0	0	0	0	0	0	0	0	0	0	0	0	0	0	0	0	0	0	0	0	0	0	0	0	0	0	0	0	0	0	0	0	0
	Agaricales_sp|UDB05056159|	Basidiomycota	Agaricomycetes	Agaricales	Agaricales_fam_Incertae_sedis	Agaricales_gen_Incertae_sedis	Agaricales_sp		UDB05056159	0	0	0	0	0	0	0	0	0	0	0	0	0	0	0	0	0	0	0	0	0	0	0	63.1944	0	0	0	0.415524	0	0	0	0	7.55901	0	0	0	0	0	0	0
	Phlegmacium_wiebeae|KF732479|	Basidiomycota	Agaricomycetes	Agaricales	Cortinariaceae	Phlegmacium	Phlegmacium_wiebeae		KF732479	0	0	74.2694	0	0	0	0	0	0	0	0	0	0	0	0	0	0	0	0	0	0	0	0	0	0	0	0	0	0	0	0	0	0	0	0	0	0	0	0	0
	Herpotrichiellaceae_sp|UDB03376714|	Ascomycota	Eurotiomycetes	Chaetothyriales	Herpotrichiellaceae	Herpotrichiellaceae_gen_Incertae_sedis	Herpotrichiellaceae_sp		UDB03376714	0.87604	42.2498	0	10.4725	0	0	0	0	0	0	0	0	0	0	0	0	0	0	0	0	0	0	0	0	1.91399	1.29595	0	1.24657	0	0	0	0	0	0	0	0	0	0	0	0
	Boletaceae_sp|LC367710|	Basidiomycota	Agaricomycetes	Boletales	Boletaceae	Boletaceae_gen_Incertae_sedis	Boletaceae_sp		LC367710	0	0	0	0	0	0	0	0	0	0	0	0	0	0	0	0	0	0	0	0	0	0	0	0	0	0	0	0	0	0	0	0	0	0	0	0	0	0	0	0
	Chloridium_elongatum|OP455403|	Ascomycota	Sordariomycetes	Chaetosphaeriales	Chaetosphaeriaceae	Chloridium	Chloridium_elongatum	litter_saprotroph	OP455403	3.50416	0	0	0	69.2213	0	0	0	0	0	0	0	0	0	0	0	0	0	0	0	0	0	0	0	0	0	0.914788	0	0	0	0	0	0	0	0	0	0	0	0	0
	Hyaloscypha_sp|UDB03472313|	Ascomycota	Leotiomycetes	Helotiales	Hyaloscyphaceae	Hyaloscypha	Hyaloscypha_sp	litter_saprotroph	UDB03472313	0	0	0	0	50.6799	22.1379	0	0	0	0	0	0	0	0	0	0	0	0	0	0	0	0	0	0	0	0	0	0	0	0	0	0	0	0	0	0.50114	0	0	0	0
	Capnodiales_sp|UDB01615960|	Ascomycota	Dothideomycetes	Capnodiales	Capnodiales_fam_Incertae_sedis	Capnodiales_gen_Incertae_sedis	Capnodiales_sp		UDB01615960	0	0	0	0	0	0	6.00125	0	0	0	0	0	0	0	0	0	0	2.04981	11.5277	2.39301	0	0	0	0	0	0	0	0	0	0	0	0	0	0	51.2147	0	0	0	0	0
	Chaetosphaeria_sp|UDB01755774|	Ascomycota	Sordariomycetes	Chaetosphaeriales	Chaetosphaeriaceae	Chaetosphaeria	Chaetosphaeria_sp	litter_saprotroph	UDB01755774	0	0	0	0	0	0	0	0	0	0	0	0	62.2792	2.42669	2.67564	0	0	0	0	0	0	0	0	0	0	0	0	0	5.71298	0	0	0	0	0	0	0	0	0	0	0
	Cladophialophora_sp|UDB02864977|	Ascomycota	Eurotiomycetes	Chaetothyriales	Herpotrichiellaceae	Cladophialophora	Cladophialophora_sp	soil_saprotroph	UDB02864977	0	0	0.566942	0	0	0	0	0	0	0	0	0	0	0	0	0	0	0	0	0	0	0	0	0	0	0	0	0	0	0	0	0	13.2283	46.0702	0	0	0	0	0	0
	Capnodiales_sp|UDB01615640|	Ascomycota	Dothideomycetes	Capnodiales	Capnodiales_fam_Incertae_sedis	Capnodiales_gen_Incertae_sedis	Capnodiales_sp		UDB01615640	0	0	0	0	30.9023	0	9.82024	0	0	0	0	0	0	0	0	0	0	0	1.64681	3.19068	0	0	0	0	0	0	0	0	0	0	0	0	0	0.426576	0	0	0	0	0	0
	Sebacina_sp|MZ338181|	Basidiomycota	Agaricomycetes	Sebacinales	Sebacinaceae	Sebacina	Sebacina_sp	ectomycorrhizal	MZ338181	0	0	0	0	0	0	0	0	0	0	0	0	0	0	0	0	0	0	0	0	0	0	0	0	0	0	72.2682	0	0	0	0	0	0	0	0	0	0	0	0	0
	Cistella_sp|LC064907|	Ascomycota	Leotiomycetes	Helotiales	Helotiales_fam_Incertae_sedis	Cistella	Cistella_sp	wood_saprotroph	LC064907	0	0	0	0	0	0	0	0	0	0	0	0	4.41696	0	0	18.6005	0.453875	0	0	0	0	0	0	0	0	0	0	0	0	0	23.9644	16.0983	0	0	0	0	0	0	0	0
	Trichothecium_crotocinigenum|AJ621773|	Ascomycota	Sordariomycetes	Hypocreales	Myrotheciomycetaceae	Trichothecium	Trichothecium_crotocinigenum	plant_pathogen	AJ621773	10.0745	26.4061	0	33.911	0	0	0	0	0	0	0	0	0	0	0	0	0	0	0	0	0	0	0	0	0	0	0	0	0	0	0	0	0	0	0	0	0	0	0	0
	Chaetothyriales_sp|KU838009|	Ascomycota	Eurotiomycetes	Chaetothyriales	Chaetothyriales_fam_Incertae_sedis	Chaetothyriales_gen_Incertae_sedis	Chaetothyriales_sp		KU838009	0	0	0	2.49345	0	0	0	0	0.979672	0	1.49561	0	0	0	0	0	0	0	0	0	0	0	0	0	0	0	0	8.31048	2.28519	0	0	0	0	26.4477	0	0	0	0	0	0
	Keithomyces_carneus|AY624171|	Ascomycota	Sordariomycetes	Hypocreales	Clavicipitaceae	Keithomyces	Keithomyces_carneus		AY624171	0	62.6202	0	0	0	0	0	0	0	0	0	0	0	0	0	0	0	0	0	0	0	0	0	0	0	0	0	0.415524	0	0	0	0	0	0	0	0	0	0	0	0
	Sordariales_sp|UDB07315851|	Ascomycota	Sordariomycetes	Sordariales	Sordariales_fam_Incertae_sedis	Sordariales_gen_Incertae_sedis	Sordariales_sp		UDB07315851	0	0	0	0	0	0	0	0	0	0	0	0	0	0	0	0	0	0	0	0	0	0	0	0	0	5.18381	1.82958	0	0	0	0	0	0	0	0	0	0	0	0	0
	Cladophialophora_sp|UDB02865009|	Ascomycota	Eurotiomycetes	Chaetothyriales	Herpotrichiellaceae	Cladophialophora	Cladophialophora_sp	soil_saprotroph	UDB02865009	0	0	0	0	0	0	0	0	0	0	0	0	0	0	0	0	0	0	0	0	0	28.8217	38.1751	0	0	0	0	0	0	0	0	0	0	0	0	0	0	0	1.65996	0
	Collybiopsis_ramealis|OL467260|	Basidiomycota	Agaricomycetes	Agaricales	Omphalotaceae	Collybiopsis	Collybiopsis_ramealis		OL467260	0	0	0	0	0	0	0	0	0	0	0	0	0	0	0	0	0	0	0	0	0	0	0	0	0	0	0	0	0	68.1626	0	0	0	0	0	0	0	0	0	0
	Russula_sp|KX095043|	Basidiomycota	Agaricomycetes	Russulales	Russulaceae	Russula	Russula_sp	ectomycorrhizal	KX095043	0	0	0	0	0	0	0	0	0	0	0	0	0	0	0	0	0	0	0	0	0	0	0	0	0	0	0	0	0	0	0	68.0521	0	0	0	0	0	0	0	0
	Cadophora_rotunda|MN873023|	Ascomycota	Leotiomycetes	Helotiales	Ploettnerulaceae	Cadophora	Cadophora_rotunda	litter_saprotroph	MN873023	0	0	0	0	0	0	0	0	0	0	0	0	0	0	0	0	0	0	0	0	0	0	0	0	0	0	0	0	0	0	0	0	0	0	0	0	0	0	0	0
	Helotiales_sp|MG018119|	Ascomycota	Leotiomycetes	Helotiales	Helotiales_fam_Incertae_sedis	Helotiales_gen_Incertae_sedis	Helotiales_sp		MG018119	0	0	0	0	0	1.05419	0	0	0	0	0.747803	0.57402	0	0	0.445941	0	1.36162	0	7.68513	0	0	0	0	0	0	0	0	0	0.571298	0.545301	0	0	0.755901	0.853151	0.673877	0	0	0	0	0.453381
	Tylopilus_sp|MN794909|	Basidiomycota	Agaricomycetes	Boletales	Boletaceae	Tylopilus	Tylopilus_sp	ectomycorrhizal	MN794909	0	0	0	0	0	0	0	0	0	0	0	0	0	0	0	0	0	67.6437	0	0	0	0	0	0	0	0	0	0	0	0	0	0	0	0	0	0	0	0	0	0
	Hyaloscyphaceae_sp|UDB06732173|	Ascomycota	Leotiomycetes	Helotiales	Hyaloscyphaceae	Hyaloscyphaceae_gen_Incertae_sedis	Hyaloscyphaceae_sp		UDB06732173	0	0	0	0	0	0	0	0	0	8.39599	17.9473	0	0.883392	0	0	0	0	0	0	0	0	0	0	0	0	0	0	3.73972	0	2.7265	0	0	0	0	0	0	0	0	0	0
	Glomeromycotina_sp|MH469381|	Glomeromycotina				Glomeromycotina	Glomeromycotina_sp	arbuscular_mycorrhizal	MH469381	0	0	0	0.997382	0	0	0	0	0	0	0	0	0	0	0	0	0	0	0	0	0	0	0	0	0	25.4871	5.48873	0.415524	0	0	0	8.04917	0	0	0	0	0	0	0.829979	0
	Cenococcum_sp|UDB01662373|	Ascomycota	Dothideomycetes	Gloniales	Gloniaceae	Cenococcum	Cenococcum_sp	ectomycorrhizal	UDB01662373	0	0	0	1.49607	0	0	0	0	0	9.15926	0	0	0	0	0	0	0	0	0.548938	2.79185	0	0	0	0	0	0	0	0.831048	0	0.545301	0	0	0	0	0	0	0	0	0	0
	Lactarius_sp|UDB013246|	Basidiomycota	Agaricomycetes	Russulales	Russulaceae	Lactarius	Lactarius_sp	ectomycorrhizal	UDB013246	0	0	0	0	0	0	0	0	0	0	0	0	0	0	0	0	0	0	0	0	0	0	0	0	0	0	0	0	0	0	4.40162	0	0	0	0	0	0	0	0	0
	Sebacina_sp|UDB06749859|	Basidiomycota	Agaricomycetes	Sebacinales	Sebacinaceae	Sebacina	Sebacina_sp	ectomycorrhizal	UDB06749859	0	0	0	0	0	0	0	0	0	0	0	0	0	0	0	0	0	0	0	0	0	0	0	0	0	0	0	0	0	0	0	0	0	0	0	0	0	0	0	0
	Hyaloscyphaceae_sp|LC096543|	Ascomycota	Leotiomycetes	Helotiales	Hyaloscyphaceae	Hyaloscyphaceae_gen_Incertae_sedis	Hyaloscyphaceae_sp		LC096543	0	0	0	0	0	0	0	0	1.95934	0	0	0	0	0	0	0	0	0	0	0	0	0	0	0	0	0	0	0	0	0	0	0	4.15745	0	0	2.5057	0	0	0	0
	Scleroderma_sp|LC367743|	Basidiomycota	Agaricomycetes	Boletales	Sclerodermataceae	Scleroderma	Scleroderma_sp	ectomycorrhizal	LC367743	0	0	0	0	0	0	0	0	0	0	0	0	0	0	0	0	0	0	0	0	65.2093	0	0	0	0	0	0	0	0	0	0	0	0	0	0	0	0	0	0	0
	Rhexodenticula_sp|UDB06353804|	Ascomycota	Sordariomycetes	Sordariales	Sordariales_fam_Incertae_sedis	Rhexodenticula	Rhexodenticula_sp	litter_saprotroph	UDB06353804	1.31406	0	0	19.9476	0	0	0	0	0	0	0	0	0	0	0	0	0	0	0	0	0	0	0	0	0	3.02389	0	6.23286	0	0	0	0	0	0	0	0	0	0	0	0
	Rhamphoria_sp|UDB06351562|	Ascomycota	Sordariomycetes	Diaporthomycetidae_ord_Incertae_sedis	Rhamphoriaceae	Rhamphoria	Rhamphoria_sp	wood_saprotroph	UDB06351562	0	0	0	0	0	0	0	0	0	0	0	0	0	0	0	0	0	0	0	0	0	0	0	0	0	0	0	0	4.57038	1.6359	58.6883	0	0	0	0	0	0	0	0	0
	Vanrija_sp|FJ153227|	Basidiomycota	Tremellomycetes	Trichosporonales	Trichosporonaceae	Vanrija	Vanrija_sp	wood_saprotroph	FJ153227	0	0	0	0	0	0	0	0	0	0	0	0	0	0	0	0	0	12.8113	0	0	0	0	0	0	0	0	0	0	0	0	0	0	0.755901	21.3288	0	0	0	0	0	0
	Basidiomycota_sp|UDB0951554|	Basidiomycota	Basidiomycota_cls_Incertae_sedis	Basidiomycota_ord_Incertae_sedis	Basidiomycota_fam_Incertae_sedis	Basidiomycota_gen_Incertae_sedis	Basidiomycota_sp		UDB0951554	0	0	0	0	0	0	0	0	0	0	0	0	0	0	0	0	0	0	0	0	0	0	0	0	0	0	0	0	0	0	0	0	0	0	0	0	0	0	0	0
	Glomeromycete_sp|EU747844|	Glomeromycotina	Glomeromycetes				Glomeromycete_sp	arbuscular_mycorrhizal	EU747844	0	0	0	0	0	39.0048	0	0	0	0	0	0	0	0	0	0	0	2.04981	0	0	0	0	0	0	0	0	0	0	0	0	0	0	14.7401	0	0	0.50114	0	0	0	0
	Agaricomycetes_sp|UDB032623|	Basidiomycota	Agaricomycetes	Agaricomycetes_ord_Incertae_sedis	Agaricomycetes_fam_Incertae_sedis	Agaricomycetes_gen_Incertae_sedis	Agaricomycetes_sp		UDB032623	0	0	0	0	0	0	0	0	0	0	0	0	0	0	0	0	0	0	0	0	0	0	0	0	0	0	0	0	0	0	0	0	4.5354	0	0	7.5171	0	0	0	0
	Leotiales_sp|UDB02820164|	Ascomycota	Leotiomycetes	Leotiales	Leotiales_fam_Incertae_sedis	Leotiales_gen_Incertae_sedis	Leotiales_sp		UDB02820164	0	0	0	0	0	63.2511	0	0	0	0	0	0	0	0	0	0	0	0	0	0	0	0	0	0	0	0	0	0	0	0	0	0	0	0	0	0	0	0	0	0
	Cladochytriales_sp|UDB02677143|	Chytridiomycota	Cladochytriomycetes	Cladochytriales	Cladochytriales_fam_Incertae_sedis	Cladochytriales_gen_Incertae_sedis	Cladochytriales_sp		UDB02677143	0	0	19.276	0	0	0	0	0	0	0	0	0	0	0	0	0	0	0	0	0	0	0	0	0	0	0	3.65915	0	0	0	0	0	0	0	0	0	0	0	0	0
	Capronia_sp|UDB01621583|	Ascomycota	Eurotiomycetes	Chaetothyriales	Herpotrichiellaceae	Capronia	Capronia_sp	soil_saprotroph	UDB01621583	7.88436	45.2676	5.10247	5.4856	0	0	0	0	0	0	0	0	0	0	0	0	0	0	0	0	0	0	0	0	0	0	0	0	0	0	0	0	0	0	0	0	0	0	0	0
	Candolleomyces_sp|ON922567|	Basidiomycota	Agaricomycetes	Agaricales	Psathyrellaceae	Candolleomyces	Candolleomyces_sp		ON922567	0	0	0	0	0	0	0	0	0	62.5883	0	0	0	0	0	0	0	0	0	0	0	0	0	0	0	0	0	0	0	0	0	0	0	0	0	0	0	0	0	0
	Lophiostoma_sp|KU314945|	Ascomycota	Dothideomycetes	Pleosporales	Lophiostomataceae	Lophiostoma	Lophiostoma_sp	wood_saprotroph	KU314945	0	0	0	0	0	0	0	5.70433	0	0	0	0	0	0	1.33782	0	0	0	0	0	29.6406	0	0	0	0	0	0	0.415524	0	0	0	0	0	0.853151	0	0	0	0	0	0
	Mariannaea_submersa|MT496743|	Ascomycota	Sordariomycetes	Hypocreales	Nectriaceae	Mariannaea	Mariannaea_submersa	wood_saprotroph	MT496743	0	0	0	0	0	0	0	0	0	0.763271	0	0	0	0	0	0	0.453875	48.1705	0	0	0	0	0	0	1.14839	0	0	0	0	0	3.42349	0	0	0	0	0	0	0	0	0
	Mycena_rebaudengoi|JF908477|	Basidiomycota	Agaricomycetes	Agaricales	Mycenaceae	Mycena	Mycena_rebaudengoi	litter_saprotroph	JF908477	0	0	0	0	0	0	0	0	0	0	0	0	0	0	0	0	0	0	0	0	0	0	0	0	0	0	0	0	0	0	0	0	0	0	0	0	0	0	0	0
	Entoloma_silvae-frondosae|MH790432|	Basidiomycota	Agaricomycetes	Agaricales	Entolomataceae	Entoloma	Entoloma_silvae-frondosae	soil_saprotroph	MH790432	0	0	0	0	0	0	0	0	0	0	0	0	0	0	0	0	0	0	0	0	0	0	0	0	0	0	0	0	0	0	0	0	0	0	0	0	0	0	62.2484	0
	Penicillium_jensenii|MK367761|	Ascomycota	Eurotiomycetes	Eurotiales	Aspergillaceae	Penicillium	Penicillium_jensenii	unspecified_saprotroph	MK367761	0	0	0	0	0	0	0	0	0	0	0	0	0	0	0	0	0	0	0	0	0	0	0	0	0	0	0	0	0	0	0	0	0	0	0	0	0	0	3.31992	0
	Hyaloriaceae_sp|UDB03441516|	Basidiomycota	Agaricomycetes	Auriculariales	Hyaloriaceae	Hyaloriaceae_gen_Incertae_sedis	Hyaloriaceae_sp		UDB03441516	0	0	0	0	0	0	0	0	0	0	0	0	1.76678	3.23559	37.0131	5.95216	0	0	0	0	8.89218	0	0	0	0	0	0	0	2.85649	0	2.44535	0	0	0	0	0	0	0	0	0
	Hymenoscyphus_sp|UDB0188368|	Ascomycota	Leotiomycetes	Helotiales	Helotiaceae	Hymenoscyphus	Hymenoscyphus_sp	litter_saprotroph	UDB0188368	0	0	0	0	0	0	0	0	0	0	0	0	0	0	0	0	0	0	0	0	0	0	0	0	0	0	0	0	0	0	0	0	0	0	0	0	0	0	0	0
	Serendipita_sp|KU144660|	Basidiomycota	Agaricomycetes	Sebacinales	Serendipitaceae	Serendipita	Serendipita_sp	root_endophyte	KU144660	0	0	0	0	0	0	61.6493	0	0	0	0	0	0	0	0	0	0	0	0	0	0	0	0	0	0	0	0	0	0	0	0	0	0	0	0	0	0	0	0	0
	Ascomycota_sp|UDB01375642|	Ascomycota	Ascomycota_cls_Incertae_sedis	Ascomycota_ord_Incertae_sedis	Ascomycota_fam_Incertae_sedis	Ascomycota_gen_Incertae_sedis	Ascomycota_sp		UDB01375642	0	0	0	0	0	0	0	0	0	0	0	0	0	0	0	0	0.453875	0	4.3915	0	0	0	0	0	0	0	0	0	0	0	0	0	0	1.27973	0.673877	0	0	0	0	0
	Cryptodiscus_sp|UDB04468479|	Ascomycota	Lecanoromycetes	Ostropales	Stictidaceae	Cryptodiscus	Cryptodiscus_sp	lichen_parasite	UDB04468479	0	43.7587	0	3.98953	0	0	0	0	0	0	2.99121	0	0	0	0	0	0	0	0	0	0	0	0	0	0	0	0	0	0	0	0	0	0	0	0	0	0	0	0	0
	Lachnum_pygmaeum|AJ430219|	Ascomycota	Leotiomycetes	Helotiales	Lachnaceae	Lachnum	Lachnum_pygmaeum	litter_saprotroph	AJ430219	0	0	0	0	0	0	0	0	0	0	0	4.01814	0	0	0	0	0	0	0	0	0	0	0	0	56.654	0	0	0	0	0	0	0	0	0	0	0	0	0	0	0
	Cephalotheca_sp|UDB01672699|	Ascomycota	Sordariomycetes	Cephalothecales	Cephalothecaceae	Cephalotheca	Cephalotheca_sp	mycoparasite	UDB01672699	0	0	0	0	0	0	0	0	0	0	4.48682	0	0	0	0	0	0	0	0	0	0	0	0	29.1667	0	0	0.914788	0	1.1426	0	0	0	0	0	0	0	0	0	0	0
	Boletaceae_sp|LC667077|	Basidiomycota	Agaricomycetes	Boletales	Boletaceae	Boletaceae_gen_Incertae_sedis	Boletaceae_sp		LC667077	0	0	60.0958	0	0	0	0	0	0	0	0	0	0	0	0	0	0	0	0	0	0	0	0	0	0	0	0	0	0	0	0	0	0	0	0	0	0	0	0	0
	Lachnaceae_sp|UDB02443725|	Ascomycota	Leotiomycetes	Helotiales	Lachnaceae	Lachnaceae_gen_Incertae_sedis	Lachnaceae_sp		UDB02443725	0	0	0	0	0	12.6502	0	0	0	0	0	0	0	0	2.67564	0	0	0	8.23407	0.398835	0	0	3.12911	3.47222	0	0	0	0	0	0	0	0	2.64565	19.6225	4.71714	0	0	0	0	0
	Branch06_sp|UDB0751343|	Ascomycota	Sordariomycetes	Branch06	Branch06_fam_Incertae_sedis	Branch06_gen_Incertae_sedis	Branch06_sp		UDB0751343	0	59.6024	0	0	0	0	0	0	0	0	0	0	0	0	0	0	0	0	0	0	0	0	0	0	0	0	0	0	0	0	0	0	0	0	0	0	0	0	0	0
	Cephalothecaceae_sp|HM069420|	Ascomycota	Sordariomycetes	Cephalothecales	Cephalothecaceae	Cephalothecaceae_gen_Incertae_sedis	Cephalothecaceae_sp		HM069420	0	0	0	0	0	0	0	0	0	0	0	0	0	0	0	0	0	0	0	0	0	0	0	0	0	0	0	0	0	0	0	0	0	0	0	0	0	0	0	0
	Helotiales_sp|UDB03308658|	Ascomycota	Leotiomycetes	Helotiales	Helotiales_fam_Incertae_sedis	Helotiales_gen_Incertae_sedis	Helotiales_sp		UDB03308658	0	0	0	0	0	0	0	4.4367	0	0	0	0	0	0	0	0	0	0	0	0	0	0	0	0	0	0	0	0	0	0	0	0	0	6.82521	0	0	0	0	0	0
	Hyaloscyphaceae_sp|UDB06731960|	Ascomycota	Leotiomycetes	Helotiales	Hyaloscyphaceae	Hyaloscyphaceae_gen_Incertae_sedis	Hyaloscyphaceae_sp		UDB06731960	0	0	0	0	0	0	0	0	0	0	0	0	0	7.68453	24.9727	25.2967	0	0	0	0	0	0	0	0	0	0	0	0	0	0	0	0	0	0	0	0	0	0	0	0
	Penicillium_aquadulcis|OK356194|	Ascomycota	Eurotiomycetes	Eurotiales	Aspergillaceae	Penicillium	Penicillium_aquadulcis	unspecified_saprotroph	OK356194	0	0	0	0	0	0	0	0	0	6.86944	19.4429	0	0	0	0	0	0	1.53736	0	0	0	0	0	0	0	0	0	0	0	0	0	0	0	0	0	0	0	0	0	0
	Nagrajchalara_tsukairakuensis|ON994113|	Ascomycota	Leotiomycetes	Helotiales	Pezizellaceae	Nagrajchalara	Nagrajchalara_tsukairakuensis		ON994113	0	0	0	0	0	0	57.2847	0	0	0	0	0	0	0	0	0	0	0	0	0	0	0	0	0	0	0	0	0	0	0	0	0	0	0	0	0	0	0	0	0
	GS11_sp|UDB02382607|	Rozellomycota	Rozellomycotina_cls_Incertae_sedis	GS11	GS11_fam_Incertae_sedis	GS11_gen_Incertae_sedis	GS11_sp		UDB02382607	0	0	0	0	0	0	0	0	0	0	0	0	2.20848	9.30233	0	0	0	0	0	0.797671	0	0	0	0	0	0	0	0	0	0	0	0	0	0	4.04326	9.52166	0	0	0	0
	Agaricomycetes_sp|UDB03849348|	Basidiomycota	Agaricomycetes	Agaricomycetes_ord_Incertae_sedis	Agaricomycetes_fam_Incertae_sedis	Agaricomycetes_gen_Incertae_sedis	Agaricomycetes_sp		UDB03849348	0	0	0	0	0	0	0	0	0	0	0	0	0	0	0	0	0	0	0	0	0	0	56.9497	0	0	0	0	0	0	0	0	0	0	0	0	0	0	0	0	0
	Chaetosphaeriales_sp|LC180184|	Ascomycota	Sordariomycetes	Chaetosphaeriales	Chaetosphaeriales_fam_Incertae_sedis	Chaetosphaeriales_gen_Incertae_sedis	Chaetosphaeriales_sp		LC180184	0	0	0	0	0	0	0	0	0	0	0	0	0.883392	6.87563	1.78376	0	0	0	26.349	0.797671	0	0	0	0	0	0	0	0	0	0	11.2486	0	0	0	0	0	0	0	0	0
	Heimioporus_japonicus|UDB024526|	Basidiomycota	Agaricomycetes	Boletales	Boletaceae	Heimioporus	Heimioporus_japonicus	ectomycorrhizal	UDB024526	0	0	0	0	56.8603	0	0	0	0	0	0	0	0	0	0	0	0	0	0	0	0	0	0	0	0	0	0	0	0	0	0	0	0	0	0	0	0	0	0	0
	Basidiomycota_sp|EF434081|	Basidiomycota	Basidiomycota_cls_Incertae_sedis	Basidiomycota_ord_Incertae_sedis	Basidiomycota_fam_Incertae_sedis	Basidiomycota_gen_Incertae_sedis	Basidiomycota_sp		EF434081	6.5703	0	0	36.9031	0	0	0	0	0	0	0	0	0	0	0	0	0	0	0	0	0	0	0	0	10.7183	2.5919	0	0	0	0	0	0	0	0	0	0	0	0	0	0
	Byssocorticium_sp|LC711687|	Basidiomycota	Agaricomycetes	Atheliales	Byssocorticiaceae	Byssocorticium	Byssocorticium_sp	ectomycorrhizal	LC711687	0	0	0	0	0	0	0	0	0	0	0	0	0	0	0	0	0	0	0	0	0	0	0	0	0	0	0	0	0	0	56.732	0	0	0	0	0	0	0	0	0
	Ascomycota_sp|UDB01343654|	Ascomycota	Ascomycota_cls_Incertae_sedis	Ascomycota_ord_Incertae_sedis	Ascomycota_fam_Incertae_sedis	Ascomycota_gen_Incertae_sedis	Ascomycota_sp		UDB01343654	0	0	0	0	0	0	0	0	0	0	0	0	0	0	0	0	0	0	0	0	0	0	0	0	0	0	0	0	0	0	0	0	0	0	0	0	0	0	0	0
	Hyaloscyphaceae_sp|UDB03476040|	Ascomycota	Leotiomycetes	Helotiales	Hyaloscyphaceae	Hyaloscyphaceae_gen_Incertae_sedis	Hyaloscyphaceae_sp		UDB03476040	0	10.5625	0	0	0	0	0	0	0	0	0	0	0	0	0	0	0	0	9.33194	0	0	0	0	0	2.67958	3.45587	0.914788	9.14153	0	0	9.78139	0	0	5.97206	0	0	0	0	0	0
	Penicillium_arianeae|KC773833|	Ascomycota	Eurotiomycetes	Eurotiales	Aspergillaceae	Penicillium	Penicillium_arianeae	unspecified_saprotroph	KC773833	0	0	0	0	0	0	0	0	0	0	0	0	0	0	0	0	0	0	0	0	0	0	0	0	0	0	0	0	0	0	0	0	0	0	0	0	0	0	0	0
	Fusarium_babinda|MH862578|	Ascomycota	Sordariomycetes	Hypocreales	Nectriaceae	Fusarium	Fusarium_babinda	plant_pathogen	MH862578	0	0	0	0	0	0	0	0	1.95934	9.15926	0	0	0	3.64004	0.891882	0	0	4.09962	0	0	0	0	0	0	0	0	0	0	0	0	0	0	0	1.27973	0	0	0	0	0	0
	Glomeromycotina_sp|MH469397|	Glomeromycotina				Glomeromycotina	Glomeromycotina_sp	arbuscular_mycorrhizal	MH469397	0	0	0	0	0	0	0	0	0	0	0	0	0	0	0	0	0	0	0	0	5.92812	16.6863	4.38075	0.694444	0.382797	0	0	0	0	0	0	0	0	0	0	0	0	0	15.7696	0
	Thelephora_duplexa|MK211707|	Basidiomycota	Agaricomycetes	Thelephorales	Thelephoraceae	Thelephora	Thelephora_duplexa	ectomycorrhizal	MK211707	0	0	0	0	0	0	0	0	0	0	0	0	0	0	0	0	0	0	0	0	0	0	0	0	0	0	0	0	0	0	0	0	0	0	0	0	0	0	0	0
	Massarinaceae_sp|UDB03667106|	Ascomycota	Dothideomycetes	Pleosporales	Massarinaceae	Massarinaceae_gen_Incertae_sedis	Massarinaceae_sp		UDB03667106	0	0	0	0	0	0	0	0	0	0	0	0	0	0	0	0	0	0	0	0	0	0	0	0	0	0	0	0	0	0	0	0	0	0	0	0	0	0	0	0
	Tomentella_sp|UDB018512|	Basidiomycota	Agaricomycetes	Thelephorales	Thelephoraceae	Tomentella	Tomentella_sp	ectomycorrhizal	UDB018512	0	0	0	0	0	0	0	55.1418	0	0	0	0	0	0	0	0	0	0	0	0	0	0	0	0	0	0	0	0	0	0	0	0	0	0	0	0	0	0	0	0
	Russula_sp|AB972832|	Basidiomycota	Agaricomycetes	Russulales	Russulaceae	Russula	Russula_sp	ectomycorrhizal	AB972832	0	0	0	0	0	0	6.54682	0	0	0	0	0	0	0	39.6887	0	0	0	3.29363	5.5837	0	0	0	0	0	0	0	0	0	0	0	0	0	0	0	0	0	0	0	0
	Umbelopsis_dimorpha|JN206387|	Mucoromycota	Umbelopsidomycetes	Umbelopsidales	Umbelopsidaceae	Umbelopsis	Umbelopsis_dimorpha	soil_saprotroph	JN206387	0	6.03569	0	3.49084	0	0	1.09114	0	0	0	0	0	0	0	0	0	0	0	0	0	0	0	0	0	4.59357	0.863968	0	0	0	0	0	0	0	0	0	0	0	0	0	0
	Inocybe_sp|UDB01936390|	Basidiomycota	Agaricomycetes	Agaricales	Inocybaceae	Inocybe	Inocybe_sp	ectomycorrhizal	UDB01936390	0	0	0	0	0	0	0	0	0	0	0	0	0	0	0	0	0	0	0	0	0	0	0	0	0	0	0	0	0	0	0	0	0	0	0	0	0	54.5938	0	0
	Lactarius_yazooensis|OP643270|	Basidiomycota	Agaricomycetes	Russulales	Russulaceae	Lactarius	Lactarius_yazooensis	ectomycorrhizal	OP643270	0	0	0	0	0	0	0	0	0	0	0	0	0	0	0	0	0	0	0	0	0	0	0	0	3.82797	13.3915	0	14.1278	0	0	0	0	0	23.0351	0	0	0	0	0	0
	Thozetella_acerosa|AY330996|	Ascomycota	Sordariomycetes	Chaetosphaeriales	Chaetosphaeriaceae	Thozetella	Thozetella_acerosa	litter_saprotroph	AY330996	0	0	0	0	0	0	0	0	0	0	0	0	0	0	0	0	0	0	0	0	48.907	0	0	0	0	0	0	0	0	0	0	0	0	0	0	0	0	0	0	0
	Ceratobasidium_sp|UDB01680040|	Basidiomycota	Agaricomycetes	Cantharellales	Ceratobasidiaceae	Ceratobasidium	Ceratobasidium_sp	plant_pathogen	UDB01680040	0	0	0	0	0	0	0	0	0	0	0	0	0	0	0	0	0	0	0	0	0	0	0	0	0	0	0	0	0	0	0	0	0	0	0	0	0	0	0	0
	Agaricus_jingningensis|KX684877|	Basidiomycota	Agaricomycetes	Agaricales	Agaricaceae	Agaricus	Agaricus_jingningensis	soil_saprotroph	KX684877	0	0	0	0	0	0	0	0	0	0	0	0	0	0	0	0	0	0	0	0	0	53.0926	0	0	0	0	0	0	0	0	0	0	0	0	0	0	0	0	0	0
	Mortierella_sp|UDB04715518|	Mortierellomycota	Mortierellomycetes	Mortierellales	Mortierellaceae	Mortierella	Mortierella_sp	soil_saprotroph	UDB04715518	0	0	0	0	0	0	0	0	6.8577	1.52654	0	0	0	0	0	0	0	0	0	0	32.6047	1.51693	0	0	0	0	0	0	0	0	0.489069	0	0	0	0	0	0	0	4.97987	4.98719
	Cladophialophora_sp|AB986339|	Ascomycota	Eurotiomycetes	Chaetothyriales	Herpotrichiellaceae	Cladophialophora	Cladophialophora_sp	soil_saprotroph	AB986339	0	1.50892	0.566942	0.997382	0	0	0	0	0	0	0	0	0	0	0	0	0	0	0	0.398835	0	0	0	0.694444	0	1.72794	1.82958	0.415524	0	0	0	0	0	1.27973	0	0	0	0	0	0
	GS11_sp|UDB02332091|	Rozellomycota	Rozellomycotina_cls_Incertae_sedis	GS11	GS11_fam_Incertae_sedis	GS11_gen_Incertae_sedis	GS11_sp		UDB02332091	0	0	0	0	0	0	0	0	0	0	0	0	0	0	0	0	0	0	0	0	50.389	2.2754	0	0	0	0	0	0	0	0	0	0	0	0	0	0	0	0	0	0
	Coleophoma_paracylindrospora|KT309881|	Ascomycota	Leotiomycetes	Helotiales	Dermateaceae	Coleophoma	Coleophoma_paracylindrospora	plant_pathogen	KT309881	0	0	0	0	0	48.4925	0	0	0.489836	0	0.747803	0	0	0	0	0	0	0	0	0	0	0	0	0	0	1.29595	0	0	0	1.0906	0	0	0	0	0	0	0	0	0	0
	Flagelloscypha_sp|UDB02047070|	Basidiomycota	Agaricomycetes	Agaricales	Niaceae	Flagelloscypha	Flagelloscypha_sp	litter_saprotroph	UDB02047070	0	0	0	0	0	0	0	0	0	0	0	0	0	0	0	0	0	0	0	0	0	0	19.4005	0	0	12.9595	4.57394	0.415524	0	0	0	0	0	9.38466	0	0	0	0	0	0
	Amphisphaeriales_sp|UDB01115225|	Ascomycota	Sordariomycetes	Amphisphaeriales	Amphisphaeriales_fam_Incertae_sedis	Amphisphaeriales_gen_Incertae_sedis	Amphisphaeriales_sp		UDB01115225	0	0	0	0	0	0	0	0	0	0	0	0	1.32509	0.404449	0	0.74402	0	0	0	0	0	0	0	0	0	0	0	0	0	0	0	0	0	0	0	0	0	0	0	0
	Clavicipitaceae_sp|UDB03900841|	Ascomycota	Sordariomycetes	Hypocreales	Clavicipitaceae	Clavicipitaceae_gen_Incertae_sedis	Clavicipitaceae_sp		UDB03900841	0	0	0	0	0	0	0	0	0	13.7389	0	0	0	0	0	0	0	0	0	0	0	0	0	0	0	0	0	0	0	0	0	0	0	0	0	3.00684	0	0	0	0
	Chytridiomycota_sp|UDB02262943|	Chytridiomycota	Chytridiomycota_cls_Incertae_sedis	Chytridiomycota_ord_Incertae_sedis	Chytridiomycota_fam_Incertae_sedis	Chytridiomycota_gen_Incertae_sedis	Chytridiomycota_sp		UDB02262943	0	0	0	0	0	0	0	0	0	0	0	0	0	0	0	0	0	0	0	0	51.8711	0	0	0	0	0	0	0	0	0	0	0	0	0	0	0	0	0	0	0
	Vertexicola_confusa|AF177151|	Ascomycota	Sordariomycetes	Annulatascales	Annulatascaceae	Vertexicola	Vertexicola_confusa	wood_saprotroph	AF177151	0	0	0	0	0	0	0	0	0	0	0	0	0	0	0	0	0	51.7577	0	0	0	0	0	0	0	0	0	0	0	0	0	0	0	0	0	0	0	0	0	0
	Sordariomycetes_sp|EF619857|	Ascomycota	Sordariomycetes	Sordariomycetes_ord_Incertae_sedis	Sordariomycetes_fam_Incertae_sedis	Sordariomycetes_gen_Incertae_sedis	Sordariomycetes_sp		EF619857	0	0	0	0	0	0	5.45569	0	0	0.763271	0	12.6284	1.76678	0	0	5.20814	0	0	0	0	0	0	0	0	0	0	0	0	0	0	0	5.1222	0	0	15.4992	0	0	0	0	3.62705
	Penicillium_raistrickii|MT886820|	Ascomycota	Eurotiomycetes	Eurotiales	Aspergillaceae	Penicillium	Penicillium_raistrickii	unspecified_saprotroph	MT886820	14.4547	27.915	0	0	0	0	0	0	0	3.05309	0	0	0	0	0	0	0	0	0	0	0	0	0	0	0	0.431984	0	0	0	0	0	0	0	0	0	0	0	0	0	0
	Lepiota_sp|MK651613|	Basidiomycota	Agaricomycetes	Agaricales	Agaricaceae	Lepiota	Lepiota_sp	litter_saprotroph	MK651613	0	0	0	22.4411	0	0	0	0	0	0	0	0	0	0	0	0	0	0	0	0	0	0	0	0	0	0	0.914788	0	0	0	0	0	0	0	0	0	0	0	0	0
	Helotiales_sp|JN889843|	Ascomycota	Leotiomycetes	Helotiales	Helotiales_fam_Incertae_sedis	Helotiales_gen_Incertae_sedis	Helotiales_sp		JN889843	0	0	0	0	14.8331	0	0	22.1835	0	0	0	0	0	0	0	0	0	0	0	0	0	0	0	0	0	0	0	0	0	0	0	7.31743	0	0	0	0	0	1.43668	3.31992	0.906762
	Hypocreales_sp|UDB03559032|	Ascomycota	Sordariomycetes	Hypocreales	Hypocreales_fam_Incertae_sedis	Hypocreales_gen_Incertae_sedis	Hypocreales_sp		UDB03559032	0	0	0	0	0	0	0	0	0	0	0	0	0	0	0	0	0	0	0	0	0	0	0	0	1.91399	21.1672	25.6141	0	0	0	0	0	0	0	0	0	0	0	0	0
	Sepedonium_laevigatum|AF054858|	Ascomycota	Sordariomycetes	Hypocreales	Hypocreaceae	Sepedonium	Sepedonium_laevigatum	mycoparasite	AF054858	0	0	0	0	0	0	0	0	0	0	0	0	0	0	0	0	0	0	0	0	0	0	0	0	0	0	0	0.415524	0	0	0	0	0	0	0	0	0	0	0	0
	Apodus_sp|UDB01242675|	Ascomycota	Sordariomycetes	Sordariales	Neoschizotheciaceae	Apodus	Apodus_sp	dung_saprotroph	UDB01242675	0	36.9686	0	0	0	0	0	0	0	0	0	0	0	0	0	0	0	0	0	0	0	0	0	1.38889	0	0	10.9775	0	0	0	0	0	0	0	0	0	0	0	0	0
	Russula_sp|UDB013239|	Basidiomycota	Agaricomycetes	Russulales	Russulaceae	Russula	Russula_sp	ectomycorrhizal	UDB013239	0	0	0	0	0	0	0	0	0	0	0	0	0	0	0	0	0	0	0	0	0	0	0	0	0	0	0	0	0	0	0	0	0	0	0	0	0	0	0	0
	Cortinariaceae_sp|AB922876|	Basidiomycota	Agaricomycetes	Agaricales	Cortinariaceae	Cortinariaceae_gen_Incertae_sedis	Cortinariaceae_sp		AB922876	0	0	0	0	0	0	0	0	0	0	0	0	4.41696	0	0	0	0	0	0	0	0	0	0	0	0	0	0	0	6.28428	0	0	38.0506	0	0	0	0	0	0	0	0
	Pleosporales_sp|KT585719|	Ascomycota	Dothideomycetes	Pleosporales	Pleosporales_fam_Incertae_sedis	Pleosporales_gen_Incertae_sedis	Pleosporales_sp		KT585719	0	0	0	0	0	0	0	0	0	0	0	0	0	0	0	0	0	0	0	0	0	0	0	0	0	0	8.23309	0	0	0	0	0	0	0	0	0	0	0	0	0
	Archaeorhizomyces_sp|GU174280|	Ascomycota	Archaeorhizomycetes	Archaeorhizomycetales	Archaeorhizomycetaceae	Archaeorhizomyces	Archaeorhizomyces_sp	soil_saprotroph	GU174280	0	0	0	0	0	0	0	0	0	0	3.73902	2.29608	0	0	0	0	0	0	0	0	8.89218	33.3725	0	0	0	0	0	0	0	0	0	0	0	0	0	0	0	0	0	0
	Mortierella_sp|UDB04795097|	Mortierellomycota	Mortierellomycetes	Mortierellales	Mortierellaceae	Mortierella	Mortierella_sp	soil_saprotroph	UDB04795097	0	10.5625	0	0	0	0	0	0	0	0	0	0	0	0	0	0	0	0	0	0	0	0	0	0	0	1.72794	4.57394	1.24657	0	0	0	0	0	0	0	0	0	0	1.65996	0.906762
	Clavariaceae_sp|UDB03185779|	Basidiomycota	Agaricomycetes	Agaricales	Clavariaceae	Clavariaceae_gen_Incertae_sedis	Clavariaceae_sp		UDB03185779	0	0	0	0	0	0	0	0	0	0	0	0	0	0	0	0	0	11.274	0	0	0	0	24.407	0	0	0	11.8922	0	0	0	0	0	0	0	0	0	0	0	0	0
	Geastrum_triplex|JN845135|	Basidiomycota	Agaricomycetes	Geastrales	Geastraceae	Geastrum	Geastrum_triplex	litter_saprotroph	JN845135	0	0	0	0	0	0	0	0	0	0	0	0	0	0	0	0	0	0	0	0	0	0	0	0	0	0	0	47.3697	0	0	0	0	0	0	0	0	0	0	0	0
	Cortinarius_sp|KY548914|	Basidiomycota	Agaricomycetes	Agaricales	Cortinariaceae	Cortinarius	Cortinarius_sp	ectomycorrhizal	KY548914	0	0	0	0	0	0	0	0	0	0	0	0	0	0	0	2.23206	0	0	0	0	0	0	0	0	0	0	0	0	0	0	0	0	0	0	0	1.00228	0	0	0	0
	Scleroderma_sp|JF273540|	Basidiomycota	Agaricomycetes	Boletales	Sclerodermataceae	Scleroderma	Scleroderma_sp	ectomycorrhizal	JF273540	0	0	0	0	0	0	0	0	0	0	0	0	0	0	0	0	0	0	0	0	0	0	0	0	0	0	0	0	0	0	0	0	0	0	0	0	0	0	0	0
	Cladophialophora_sp|UDB02743643|	Ascomycota	Eurotiomycetes	Chaetothyriales	Herpotrichiellaceae	Cladophialophora	Cladophialophora_sp	soil_saprotroph	UDB02743643	0	0	5.10247	0	0	0	0	0	0	0	0	1.14804	0	0	0	0	0	0	0	0	0	0	0	0	0	0	0	0	0	0	0	0	0	0	0	0	0	0	0	0
	Phaeosphaeriaceae_sp|UDB04577166|	Ascomycota	Dothideomycetes	Pleosporales	Phaeosphaeriaceae	Phaeosphaeriaceae_gen_Incertae_sedis	Phaeosphaeriaceae_sp		UDB04577166	0	0	0	0	0	0	0	0	0	0	0	0	0	0	0	0	0	0	0	0	0	0	0	0	0	0	0	0	0	0	0	0	0	0	0	0	0	0	0	0
	Kappamyces_laurelensis|DQ536494|	Chytridiomycota	Rhizophydiomycetes	Rhizophydiales	Kappamycetaceae	Kappamyces	Kappamyces_laurelensis	pollen_saprotroph	DQ536494	0	0	0	0	0	0	0	0	0	0	0	0	0	0	0	0	0	0	0	0	37.0508	0	0	0	1.14839	0	4.57394	0	0	0	0	0	0.755901	0	0	0	0	0	0	0
	Helotiales_sp|UDB03317131|	Ascomycota	Leotiomycetes	Helotiales	Helotiales_fam_Incertae_sedis	Helotiales_gen_Incertae_sedis	Helotiales_sp		UDB03317131	0	0	0	0	0	0	0	0	0	6.10617	4.48682	0	0	0	0	0	0	0	0	0	0	0	0	0	2.29678	11.2316	0	0	0	2.1812	0	8.78092	0	7.25179	0	0	0	0	0	0
	Cutaneotrichosporon_moniliiforme|AF444415|	Basidiomycota	Tremellomycetes	Trichosporonales	Trichosporonaceae	Cutaneotrichosporon	Cutaneotrichosporon_moniliiforme	animal_parasite	AF444415	0	0	0	0	0	0	0	0	0	0	0	0	0	0	0	0	0	0	0	0	0	0	0	0	0	1.72794	11.8922	0	0	0	0	0	0	0	0	0	0	0	0	0
	Cephalotheca_sp|UDB01672464|	Ascomycota	Sordariomycetes	Cephalothecales	Cephalothecaceae	Cephalotheca	Cephalotheca_sp	mycoparasite	UDB01672464	0	0	0	0	0	1.05419	0	0	0	2.28981	4.48682	0	0	0	0.445941	0	0	0	0	0	1.48203	1.51693	26.2845	0	0	0.431984	0	0	0	0	0	0	0.37795	0.426576	0	0	0	1.43668	0	0
	Niesslia_sp|UDB02242729|	Ascomycota	Sordariomycetes	Hypocreales	Niessliaceae	Niesslia	Niesslia_sp	litter_saprotroph	UDB02242729	0	17.3526	0	0	0	0	0	0	0	0	26.1731	0	0	0	0	0	0	0	0	0	0	0	0	0	0	0	0	0	0	0	0	0	0	0	0	0	0	0	0	0
	Pestalotiopsis_yunnanensis|AY526872|	Ascomycota	Sordariomycetes	Amphisphaeriales	Sporocadaceae	Pestalotiopsis	Pestalotiopsis_yunnanensis	plant_pathogen	AY526872	0	0	0	0	0	0	0	0	0	3.81636	5.98243	0	1.32509	5.66229	3.12159	0	0	0	6.58725	0	0	0	0	0	0	0	2.74436	0	0	0	0	0	0.37795	2.13288	2.69551	0	0	0	0	0
	Hypocreales_sp|UDB0161704|	Ascomycota	Sordariomycetes	Hypocreales	Hypocreales_fam_Incertae_sedis	Hypocreales_gen_Incertae_sedis	Hypocreales_sp		UDB0161704	0	6.03569	0	0	0	0	0	0	0	0	19.4429	0	0	0	0	0	0	0	0	0	0	0	0	0	1.53119	0	0	0	0	0	0	0	0	0.853151	0	0	0	0	0	0
	Umbelopsis_dimorpha|MT365991|	Mucoromycota	Umbelopsidomycetes	Umbelopsidales	Umbelopsidaceae	Umbelopsis	Umbelopsis_dimorpha	soil_saprotroph	MT365991	0	0	0	0	0	0	0	0	0	0	0	0	0	0	0	0	0	0	2.19575	1.59534	0	0	0	0	0.382797	0	0	0	0	0	0	0	0.755901	2.13288	3.36939	0	0	0	0	0
	Cladophialophora_sp|UDB02852791|	Ascomycota	Eurotiomycetes	Chaetothyriales	Herpotrichiellaceae	Cladophialophora	Cladophialophora_sp	soil_saprotroph	UDB02852791	0	0	0	13.9633	0	0	0	0	0	0	0	0	0	0	0.445941	0	0	3.07472	8.783	0	0	4.5508	0	0	0	0	2.74436	0	0	0	0	0.731743	0	1.7063	1.34775	0	0	0	0	0
	Atheliaceae_sp|KC952693|	Basidiomycota	Agaricomycetes	Atheliales	Atheliaceae	Atheliaceae_gen_Incertae_sedis	Atheliaceae_sp		KC952693	0	0	0	0	0	0	0	0	0	0	0	0	0	0	0	0	0	0	0	0	0	0	0	0	0	0.863968	0	0	0	0	0.978139	0	0.37795	4.26576	0	0	0	0	0	0
	Knufia_tsunedae|HG003669|	Ascomycota	Eurotiomycetes	Chaetothyriales	Trichomeriaceae	Knufia	Knufia_tsunedae	soil_saprotroph	HG003669	0	0	0	0	0	0	0	0	0	0	0	0	0	0	0	0	0.90775	7.17434	27.9958	7.17904	0	0	0	0	0	0	0.914788	0	0	0	0	0	0	0	0	0	0	0	0	0
	Capronia_sp|UDB01624247|	Ascomycota	Eurotiomycetes	Chaetothyriales	Herpotrichiellaceae	Capronia	Capronia_sp	soil_saprotroph	UDB01624247	0	0	0	0	0	0	0	0	0	0	0	0	0	0	0	0	0	0	0	0	0	1.51693	0	0	0	0	0	0	0	0	0	0	0	0	0	0	0	0	15.7696	2.72029
	Hypocreales_sp|UDB03565421|	Ascomycota	Sordariomycetes	Hypocreales	Hypocreales_fam_Incertae_sedis	Hypocreales_gen_Incertae_sedis	Hypocreales_sp		UDB03565421	0	0	0	0	0	0	0	0	0	0	0	0	0	0	0	0	0	0	0	0	0	0	0	0	0	0	0	0	0	0	0	0	0	0	0	0	0	0	0	0
	GS11_sp|UDB02357120|	Rozellomycota	Rozellomycotina_cls_Incertae_sedis	GS11	GS11_fam_Incertae_sedis	GS11_gen_Incertae_sedis	GS11_sp		UDB02357120	0	0	0	0	0	0	0	0	0	0	13.4605	0	0	0	0	0	0	0	0	0	0	0	0	0	0	0	0	0	0	0	0	0	0	0	0	0	0	0	0	0
	Chaetosphaeriaceae_sp|UDB01761722|	Ascomycota	Sordariomycetes	Chaetosphaeriales	Chaetosphaeriaceae	Chaetosphaeriaceae_gen_Incertae_sedis	Chaetosphaeriaceae_sp		UDB01761722	0	0	0	0	0	0	0	0	0	3.81636	0.747803	39.0334	0	0	0	0	0	0	0	0	0	0	0	0	0	0	0	0	0	0	0	0	0	0	0	0	0	0	0	0
	Helotiaceae_sp|UDB03301766|	Ascomycota	Leotiomycetes	Helotiales	Helotiaceae	Helotiaceae_gen_Incertae_sedis	Helotiaceae_sp		UDB03301766	0	0	0	0	0	0	0	0	0	0	0	0	0	0	0	0	0	0	0	0	0	0	0	0	0	0	0	0	0	0	0	30.0015	0	0	0	8.01824	0	0	0	0
	Tomentella_sp|KX444327|	Basidiomycota	Agaricomycetes	Thelephorales	Thelephoraceae	Tomentella	Tomentella_sp	ectomycorrhizal	KX444327	0	0	0	0	0	0	0	0	0	0	0	0	0	0	0	0	0	0	0	0	0	0	0	0	0	0	0	0	0	15.2684	0	0	0	0	0	0	0	0	0	0
	Kalmusia_araucariae|MT223805|	Ascomycota	Dothideomycetes	Pleosporales	Didymosphaeriaceae	Kalmusia	Kalmusia_araucariae	wood_saprotroph	MT223805	0	0	0	0	0	0	19.6405	0	0	0	16.4517	0	0	0	0	0	0	0	0	0	0	0	0	0	0	0	0	0	0	0	0	0	0	0.853151	0	0	0	0	0	0
	Beauveria_varroae|HQ880800|	Ascomycota	Sordariomycetes	Hypocreales	Cordycipitaceae	Beauveria	Beauveria_varroae	animal_parasite	HQ880800	0	0	0	0	0	0	0	0	0	0	0	0	1.76678	0	0	0	0	3.07472	5.48938	0	0	0	0	0	0	4.31984	0	0	0	0	0	0	0	0	0	0	0	0	0	0
	Tolypocladium_sp|LC731698|	Ascomycota	Sordariomycetes	Hypocreales	Ophiocordycipitaceae	Tolypocladium	Tolypocladium_sp	animal_parasite	LC731698	0	0	0	0	42.0272	0	0	0	0	0	0	0	0	0	0	0	0	0	0	0	0	0	0	0	0	0	0	0	0	0	0	0	0	0	0	0	0	0	0	0
	Rhizophagus_sp|HE775280|	Glomeromycotina	Glomeromycetes	Glomerales	Glomeraceae	Rhizophagus	Rhizophagus_sp	arbuscular_mycorrhizal	HE775280	0	0	0	0	6.18047	0	10.3658	0	0	0	0	0	0	0	0	0	0	0	0	0	0	1.51693	0.625821	0	0	0	0	0	0	0	0	0	1.13385	4.26576	0.673877	11.5262	0	0	0	0
	Pleosporales_sp|MH866030|	Ascomycota	Dothideomycetes	Pleosporales	Pleosporales_fam_Incertae_sedis	Pleosporales_gen_Incertae_sedis	Pleosporales_sp		MH866030	0	0	0	0	0	0	0	0	0	0	5.23462	0	0	0	0	0	0	0	0	0	0	0	0	0	0	0	0	0	0	0	0	0	0	0	0	0	0	0	0	0
	Melanconiella_ellisii|MK371767|	Ascomycota	Sordariomycetes	Diaporthales	Melanconiellaceae	Melanconiella	Melanconiella_ellisii	wood_saprotroph	MK371767	0	0	0	0	0	0	0	0	0	0	0	0	0	0	0	0	0	0	0	0	0	0	0	0	0	0	2.74436	0	0	0	0	0	0	0	0	0	0	0	0	0
	Cystobasidium_sp|UDB05018534|	Basidiomycota	Cystobasidiomycetes	Cystobasidiales	Cystobasidiaceae	Cystobasidium	Cystobasidium_sp	mycoparasite	UDB05018534	0	0	0	0	0	0	0	0	0	0	0	0	0	0	0	0	0	0	0	0	0	0	0	0	0	0	0	0	0	0	0	0	1.13385	0	0	0	0	0	0	0
	Ilyonectria_robusta|JF735264|	Ascomycota	Sordariomycetes	Hypocreales	Nectriaceae	Ilyonectria	Ilyonectria_robusta	plant_pathogen	JF735264	0	0	0	0	0	0	0	0	0	0	0	0	0	0	0	0	0	0	0	0	0	0	0	0	0	6.04778	0.914788	0	0	0	0	0	0	0	0	0	0	0	0	0
	Devriesia_sp|UDB05110393|	Ascomycota	Dothideomycetes	Mycosphaerellales	Teratosphaeriaceae	Devriesia	Devriesia_sp	plant_pathogen	UDB05110393	0	0	0	0	0	0	0	0	0.979672	0	0	0	0	0	0	0	0	0	0	0	37.0508	0	0	0	0	0	0	0	0	0	0	0	0	2.98603	0	0	0	0	0	0
	Helotiales_sp|LC218735|	Ascomycota	Leotiomycetes	Helotiales	Helotiales_fam_Incertae_sedis	Helotiales_gen_Incertae_sedis	Helotiales_sp		LC218735	0	0	0	0	0	0	0	2.53526	0.489836	0.763271	1.49561	1.72206	0.441696	1.21335	0	0	0	0	0.548938	0	0	0.758466	0	8.33333	0	0	0	0	5.14168	0.545301	0.978139	0.731743	0	0	0	0	0	0	0	0
	Coleophoma_sp|UDB03977762|	Ascomycota	Leotiomycetes	Helotiales	Dermateaceae	Coleophoma	Coleophoma_sp	plant_pathogen	UDB03977762	0	3.7723	0	0	0	0	0	0	0.979672	0	0	0	0	0	0.445941	0	0	0	0	0	2.96406	0	0	0	0	0	2.74436	9.97258	0	0	0	0	0	0.853151	0	0	0	0	0	1.36014
	Oidiodendron_sp|UDB02347445|	Ascomycota	Leotiomycetes	Helotiales	Myxotrichaceae	Oidiodendron	Oidiodendron_sp	soil_saprotroph	UDB02347445	0	0	0	0	0	0	0	0	0	0	0	0	0	0	0	0	0	41.5087	0	0	0	0	0	0	0	0	0	0	0	0	0	0	0	0	0	0	0	0	0	0
	Sordariales_sp|UDB0787870|	Ascomycota	Sordariomycetes	Sordariales	Sordariales_fam_Incertae_sedis	Sordariales_gen_Incertae_sedis	Sordariales_sp		UDB0787870	0	0	0	0	0	0	0	0	1.95934	28.241	0	0	0	0	0	0	0	0	0	0	0	0	0	0	0	0	0	0	0	0	0	0	0	0	0	0	0	0	0	0
	GS21_sp|UDB02433197|	Mucoromycota	Endogonomycetes	GS21	GS21_fam_Incertae_sedis	GS21_gen_Incertae_sedis	GS21_sp		UDB02433197	0	0	0	0	0	0	0	0	0	0	0	0	0	0	0	0	0	0	0	0	0	0	0	0	0	0	0	0	0	0	0	0	0	0	0	0	0	0	0	0
	Chaetothyriales_sp|UDB01768296|	Ascomycota	Eurotiomycetes	Chaetothyriales	Chaetothyriales_fam_Incertae_sedis	Chaetothyriales_gen_Incertae_sedis	Chaetothyriales_sp		UDB01768296	0	0	0	0	0	0	0	1.90144	0	0	0	0	1.76678	3.64004	0	0	0	0	0	0	0	0	0	0	0	0	0	0	7.99817	0	7.33604	13.9031	0	0.426576	0	0	0	0	0	0
	Clonostachys_candelabrum|AF210668|	Ascomycota	Sordariomycetes	Hypocreales	Bionectriaceae	Clonostachys	Clonostachys_candelabrum	wood_saprotroph	AF210668	0	0	0	0	0	0	0	0	0	0	0	0	0	0	0	0	0	0	0	0	0	0	0	0	0	0	0	0	0	0	0	0	0	0	0	0	0	0	0	0
	Cladophialophora_nyingchiensis|MG012699|	Ascomycota	Eurotiomycetes	Chaetothyriales	Herpotrichiellaceae	Cladophialophora	Cladophialophora_nyingchiensis	soil_saprotroph	MG012699	0	0	0	0	0	0	0	0	0	4.57963	2.99121	4.59216	0	0	0	0	0	0	0	0	0	0	0	0	0	0	0	0	0	0	0	0	0	0	0	0	0	0	0	0
	Cladophialophora_sp|UDB03024491|	Ascomycota	Eurotiomycetes	Chaetothyriales	Herpotrichiellaceae	Cladophialophora	Cladophialophora_sp	soil_saprotroph	UDB03024491	0	0	0	0	0	0	0	0	3.42885	0	0	2.8701	5.30035	4.44894	1.78376	0	0	2.04981	1.09788	0	0	0	0	1.38889	0	0	0	0	0	0	0	0	0	2.55945	0	0	0	0	0	0
	Penicillium_sp|UDB04224800|	Ascomycota	Eurotiomycetes	Eurotiales	Aspergillaceae	Penicillium	Penicillium_sp	unspecified_saprotroph	UDB04224800	0	0	0	0	0	0	0	0	0	0	0	0	0	0	0	0	0	0	0	0	0	0	0	0	0	0	0	0	0	0	0	0	0	0	0	0	0	38.7903	0	0
	Pestalotiopsis_lijiangensis|MH880834|	Ascomycota	Sordariomycetes	Amphisphaeriales	Sporocadaceae	Pestalotiopsis	Pestalotiopsis_lijiangensis	plant_pathogen	MH880834	0	0	0	0	0	0	0	0	0	0	0	0	0	0.808898	0	0	0	0	0	0	0	0	0	0	0	0	0	0	0	0	0	0	0	2.55945	0	0	0	0	0	0
	Hyaloscyphaceae_sp|UDB03475414|	Ascomycota	Leotiomycetes	Helotiales	Hyaloscyphaceae	Hyaloscyphaceae_gen_Incertae_sedis	Hyaloscyphaceae_sp		UDB03475414	0	0	0	0	0	0	0	0	0	9.15926	0	0	0	0	0	0	0	0	1.64681	0.398835	0	0	0	0	0	0	0	0	0	2.7265	0	0	0	9.38466	0	0	3.66032	0	0	0.453381
	Pleosporales_sp|GU721359|	Ascomycota	Dothideomycetes	Pleosporales	Pleosporales_fam_Incertae_sedis	Pleosporales_gen_Incertae_sedis	Pleosporales_sp		GU721359	0	0	0	0	37.0828	0	0	0	0	0	0	0	0	0	0	0	0	0	0	0	0	0	0	0	0	0	0	0	0	0	0	0	0	0	0	0	0	0	0	0
	Sebacina_dimitica|UDB016422|	Basidiomycota	Agaricomycetes	Sebacinales	Sebacinaceae	Sebacina	Sebacina_dimitica	ectomycorrhizal	UDB016422	0	37.723	0	0	0	0	0	0	0	0	0	0	0	0	0	0	0	0	0	0	0	0	0	0	0	0	0	0	0	0	0	0	0	0	0	0	0	0	0	0
	Ascomycota_sp|UDB01364388|	Ascomycota	Ascomycota_cls_Incertae_sedis	Ascomycota_ord_Incertae_sedis	Ascomycota_fam_Incertae_sedis	Ascomycota_gen_Incertae_sedis	Ascomycota_sp		UDB01364388	0	0	0	0	0	0	0	0	0.979672	0	0	0	0	0	0	0	0	0	0	0	0	0	0	0	0	0	0	0	0	0	0	0	0	0	0	0	0	0	0	0
	Nectriaceae_sp|AJ009252|	Ascomycota	Sordariomycetes	Hypocreales	Nectriaceae	Nectriaceae_gen_Incertae_sedis	Nectriaceae_sp		AJ009252	0	0	0	0	0	0	0	0	0	0	0	0	0	0	0	0	0	37.409	0	0	0	0	0	0	0	0	0	0	0	0	0	0	0	0	0	0	0	0	0	0
	Parabambusicola_sp|OP609715|	Ascomycota	Dothideomycetes	Pleosporales	Parabambusicolaceae	Parabambusicola	Parabambusicola_sp	wood_saprotroph	OP609715	0	0	0	0	0	0	0	0	0	0	0	0	0	0	0	0	0	0	0	0	0	0	0	0	0	0	0	0	0	0	0	0	0	0	0	0	0	0	0	0
	Mortierella_sp|UDB0116240|	Mortierellomycota	Mortierellomycetes	Mortierellales	Mortierellaceae	Mortierella	Mortierella_sp	soil_saprotroph	UDB0116240	0	0	0	0	0	0	0	0	0	0	0	0	0	0	0	0	0	0	0	0	0	7.58466	0	0	0	0	0	0	0	0	3.91255	0	0	0	0	14.0319	0	0	0	0
	Hyaloscyphaceae_sp|UDB03473773|	Ascomycota	Leotiomycetes	Helotiales	Hyaloscyphaceae	Hyaloscyphaceae_gen_Incertae_sedis	Hyaloscyphaceae_sp		UDB03473773	0	0	0	0	0	0	0	0	0	0	0	0	0	0	0	0	0	0	0	0	0	0	0	0	0	0	0	0	0	0	0	0	0	0	0	0	0	0	0	0
	Mortierella_rishikesha|HQ630308|	Mortierellomycota	Mortierellomycetes	Mortierellales	Mortierellaceae	Mortierella	Mortierella_rishikesha	soil_saprotroph	HQ630308	1.31406	20.3704	0	0	0	0	0	0	0	11.4491	0	0.57402	0	0	0	0	0	0	0	0	0	0	0	0	0	0.431984	0	0	0	0	0	0	0	0	0	0	0	0	0	0.453381
	Xenopolyscytalum_pinea|HQ599581|	Ascomycota	Leotiomycetes	Helotiales	Pezizellaceae	Xenopolyscytalum	Xenopolyscytalum_pinea	litter_saprotroph	HQ599581	0	1.50892	0	0	0	0	0	0	0	0	0	0	0	0	0	0	0	0	0	0	35.5687	0	0	0	0	0	0	0	0	0	0	0	0	0	0	0	0	0	0	0
	Trichoderma_sp|GU055648|	Ascomycota	Sordariomycetes	Hypocreales	Hypocreaceae	Trichoderma	Trichoderma_sp	mycoparasite	GU055648	0.43802	5.28123	0.566942	13.4647	0	0	0	0	0.979672	0	0	0	0	0	0	0	0	0	0	0	0	0	0	0	1.53119	0	0	0	0	0	0	0	0	0	0	0	0	0	1.65996	0
	Geastrales_sp|UDB02629414|	Basidiomycota	Agaricomycetes	Geastrales	Geastrales_fam_Incertae_sedis	Geastrales_gen_Incertae_sedis	Geastrales_sp		UDB02629414	0	0	0	0	0	0	0	0	0	0	0	0	0	0	0	0	0	0	0	0	0	0	0	0	0	0	0	0.415524	0	0	0	0	0	0	0	0	0	0	0	0
	Thelephoraceae_sp|AB972838|	Basidiomycota	Agaricomycetes	Thelephorales	Thelephoraceae	Thelephoraceae_gen_Incertae_sedis	Thelephoraceae_sp		AB972838	0	0	0	0	0	0	0	0	0	0	0	0	0	0	0	0	0	0	0	0	0	0	0	0	0	0	0	0	0	0	0	0	36.6612	0	0	0	0	0	0	0
	Lactarius_lutescens|MH984989|	Basidiomycota	Agaricomycetes	Russulales	Russulaceae	Lactarius	Lactarius_lutescens	ectomycorrhizal	MH984989	0	0	0	0	0	0	0	0	0	0	0	0	1.32509	26.6936	0	0	0	0	0	0	0	0	0	0	0	0	0	0	0	0	0	0	0	0	0	0	0	8.62007	0	0
	Herpotrichiellaceae_sp|JX857220|	Ascomycota	Eurotiomycetes	Chaetothyriales	Herpotrichiellaceae	Herpotrichiellaceae_gen_Incertae_sedis	Herpotrichiellaceae_sp		JX857220	0	0	0	0	0	0	33.8253	0	0	0	2.24341	0	0	0	0	0	0	0.512453	0	0	0	0	0	0	0	0	0	0	0	0	0	0	0	0	0	0	0	0	0	0
	Cryphonectriaceae_sp|AY697940|	Ascomycota	Sordariomycetes	Diaporthales	Cryphonectriaceae	Cryphonectriaceae_gen_Incertae_sedis	Cryphonectriaceae_sp		AY697940	0	0	0	0	0	0	0	0	0	0	0	0	0	0	0	0	0	0	36.2299	0	0	0	0	0	0	0	0	0	0	0	0	0	0	0	0	0	0	0	0	0
	Monochaetia_kansensis|MZ771272|	Ascomycota	Sordariomycetes	Amphisphaeriales	Sporocadaceae	Monochaetia	Monochaetia_kansensis	plant_pathogen	MZ771272	0	0	0	0	0	0	0	0	0	0	0	34.4412	0	0	0	0	0	0	0	0	0	0	0	0	0	0	0	0	0	0	0	0	0	0	0.673877	0	0	0	0	0
	Skeletocutis_cangshanensis|MZ327279|	Basidiomycota	Agaricomycetes	Polyporales	Incrustoporiaceae	Skeletocutis	Skeletocutis_cangshanensis	wood_saprotroph	MZ327279	0	0	0	0	0	0	0	0	0	0	0	0	0	0	0	0	0	0	0	0	0	0	0	0	0	0	0	0	0	0	0	0	0	0	0	0	0	0	0	0
	Chrysozymaceae_sp|UDB02240808|	Basidiomycota	Microbotryomycetes	Microbotryomycetes_ord_Incertae_sedis	Chrysozymaceae	Chrysozymaceae_gen_Incertae_sedis	Chrysozymaceae_sp		UDB02240808	0	0	0	0	0	0	0	0	0	0	0	0	0	20.6269	15.162	0	0	0	0	0	0	0	0	0	0	0	0	0	0	0	0	0	0	0	0	0	0	0	0	0
	Amanita_sp|UDB01047537|	Basidiomycota	Agaricomycetes	Agaricales	Amanitaceae	Amanita	Amanita_sp	ectomycorrhizal	UDB01047537	0	0	0	0	0	0	0	0	0.979672	0	0	1.72206	0	0	0	0	0	0	0	0	0	0	0	0	0	0	0	0	0	0	0	32.9284	0	0	0	0	0	0	0	0
	Amanita_brunneolimbata|MH508274|	Basidiomycota	Agaricomycetes	Agaricales	Amanitaceae	Amanita	Amanita_brunneolimbata	ectomycorrhizal	MH508274	0	0	0	0	0	0	0	0	0	0	0	0	0	0	0	0	0	0.512453	0	0	0	0	0	0	0	0	0	0	0	0	0	0	0	0	0	0	0	0	0	0
	Nectriopsis_didymii|OQ911251|	Ascomycota	Sordariomycetes	Hypocreales	Bionectriaceae	Nectriopsis	Nectriopsis_didymii	lichen_parasite	OQ911251	8.7604	0	0	0	0	0	0	0	0	0	0	0	0	0	0	0	0	0	0	0	0	0	0	0	0	1.29595	0	0	0	0	0	0	1.13385	0	0	7.01596	0	0	0	0
	Sordariomycetes_sp|EF619915|	Ascomycota	Sordariomycetes	Sordariomycetes_ord_Incertae_sedis	Sordariomycetes_fam_Incertae_sedis	Sordariomycetes_gen_Incertae_sedis	Sordariomycetes_sp		EF619915	0	26.4061	0	0	0	0	0	0	0	0	0	0	0	0	0	0	0	0	0	0	0	0	0	0	0	0	0	0	0	0	0	0	0	0	0	0	0	0	0	0
	Pezizomycotina_sp|UDB04338225|	Ascomycota	Pezizomycotina_cls_Incertae_sedis	Pezizomycotina_ord_Incertae_sedis	Pezizomycotina_fam_Incertae_sedis	Pezizomycotina_gen_Incertae_sedis	Pezizomycotina_sp		UDB04338225	0	0	0	0	0	0	0	0	0	0	0	12.6284	0	0	0	0	0	0	0	0	0	0	0	3.47222	8.80433	0	0	0	0	0	0	0	0	0	2.02163	0	0	0	0	0
	Mortierella_sp|JF340267|	Mortierellomycota	Mortierellomycetes	Mortierellales	Mortierellaceae	Mortierella	Mortierella_sp	soil_saprotroph	JF340267	0	0	0	0	0	0	0	0	0	9.92253	0	0	0.441696	0	0	0	0	0	0	0	0	0	0	0	0	0	0	0	0	0	0	0	0	0	0	0	0	0	0	0
	Basidiomycota_sp|UDB0951575|	Basidiomycota	Basidiomycota_cls_Incertae_sedis	Basidiomycota_ord_Incertae_sedis	Basidiomycota_fam_Incertae_sedis	Basidiomycota_gen_Incertae_sedis	Basidiomycota_sp		UDB0951575	0	0	0	0	0	0	0	0	1.95934	7.63271	17.9473	6.88824	0	0	0	0	0	0	0	0	0	0	0	0	0	0	0	0	0	0	0	0	0	0	0	0	0	0	0	0
	GS23_sp|AB846971|	Mucoromycota	Umbelopsidomycetes	GS23	GS23_fam_Incertae_sedis	GS23_gen_Incertae_sedis	GS23_sp		AB846971	0	0	0	31.9162	0	0	0	0	0	0	0	0	0	0	0	0	0	0	0	0	0	0	0	0	0	0	0	0	0	0	0	0	0	0	0	0	0	0	0	0
	Phoma_sp|UDB0633720|	Ascomycota	Dothideomycetes	Pleosporales	Didymellaceae	Phoma	Phoma_sp	plant_pathogen	UDB0633720	20.5869	13.5803	0	0	0	0	0	0	0	0	0	0	0	0	0	0	0	0	0	0	0	0	0	0	0	0	0	0	0	0	0	0	0	0	0	0	0	0	0	0
	Helotiales_sp|KU550116|	Ascomycota	Leotiomycetes	Helotiales	Helotiales_fam_Incertae_sedis	Helotiales_gen_Incertae_sedis	Helotiales_sp		KU550116	0.87604	0	0	0	0	0	0	0	0	0	0	0	0	0	0	0	0	0	0	0	0	0	0	0	0	7.77571	0	0	0	0	0.489069	0	0	0	0	0	0	0	0	0
	Glomeromycotina_sp|MH469341|	Glomeromycotina				Glomeromycotina	Glomeromycotina_sp	arbuscular_mycorrhizal	MH469341	0	0	0	0	0	0	0	0	0	0	0	0	0	0	0	0	0	0	0	0	0	0	0	0	0	0	0	0	0	0	0	9.51266	0	0	0	0	0	0	10.7897	0
	Togniniaceae_sp|JN889893|	Ascomycota	Sordariomycetes	Togniniales	Togniniaceae	Togniniaceae_gen_Incertae_sedis	Togniniaceae_sp		JN889893	0	0	0	0	0	0	0	0	1.95934	12.2123	0	0	0.883392	0	0	0	0	0	0	0	0	0	0	0	0	0	0	0	0	0	0	0	0.37795	2.98603	0	15.0342	0	0	0	0
	Agaricales_sp|UDB0910693|	Basidiomycota	Agaricomycetes	Agaricales	Agaricales_fam_Incertae_sedis	Agaricales_gen_Incertae_sedis	Agaricales_sp		UDB0910693	0	0	0	33.4123	0	0	0	0	0	0	0	0	0	0	0	0	0	0	0	0	0	0	0	0	0	0	0	0	0	0	0	0	0	0	0	0	0	0	0	0
	Didymosphaeriaceae_sp|EF060525|	Ascomycota	Dothideomycetes	Pleosporales	Didymosphaeriaceae	Didymosphaeriaceae_gen_Incertae_sedis	Didymosphaeriaceae_sp		EF060525	0	0	0	0	0	0	0	0	0	0	17.1995	0	0	0	0	0.74402	0	0	0	0.398835	0	0	0	0	1.14839	0.863968	0	0	0	0	0	0	0	0	0	0	0	0	0	0
	Mycosphaerellaceae_sp|UDB01819004|	Ascomycota	Dothideomycetes	Mycosphaerellales	Mycosphaerellaceae	Mycosphaerellaceae_gen_Incertae_sedis	Mycosphaerellaceae_sp		UDB01819004	0	0	0	0	0	0	0	0	0	0	0	0	0.441696	0	0	0	0	32.2845	0	0	0	0	0	0	0	0	0	0	0	0	0	0	0	0	0	0	0	0	0	0
	Hypochnicium_pini|JX217823|	Basidiomycota	Agaricomycetes	Polyporales	Podoscyphaceae	Hypochnicium	Hypochnicium_pini	wood_saprotroph	JX217823	0	0	0	0	0	0	0	0	0	0	0	0	0	0	0	0	0	31.7721	0	0	0	0	0	0	0	0	0	0	0	0	0	0	0	0.853151	0	0	0	0	0	0
	Thelephora_subtestacea|OM236622|	Basidiomycota	Agaricomycetes	Thelephorales	Thelephoraceae	Thelephora	Thelephora_subtestacea	ectomycorrhizal	OM236622	0	0	0	0	0	0	0	0	0	0	0	0	0	0	0	0	0	0	0	0	0	0	0	0	0	0	0	0	32.564	0	0	0	0	0	0	0	0	0	0	0
	Cladophialophora_sp|UDB02752354|	Ascomycota	Eurotiomycetes	Chaetothyriales	Herpotrichiellaceae	Cladophialophora	Cladophialophora_sp	soil_saprotroph	UDB02752354	0	0	0	0	0	0	0	0	0	0	0	0	0	0	0	0	0	0	0	0	0	0	0	0	1.53119	0	0	4.98629	0	0	0	0	0	0	0	0	0	0	0	0
	Rhizophydiales_sp|UDB06471399|	Chytridiomycota	Rhizophydiomycetes	Rhizophydiales	Rhizophydiales_fam_Incertae_sedis	Rhizophydiales_gen_Incertae_sedis	Rhizophydiales_sp		UDB06471399	0	0	0	0	0	0	0	0	0	0	0	0	0	0	0	0	0	0	0	0	0	12.1355	0	0	0	0	0	0	0	0	0	0	0	0	0	0	0	0	0	0
	Helotiales_sp|KF617730|	Ascomycota	Leotiomycetes	Helotiales	Helotiales_fam_Incertae_sedis	Helotiales_gen_Incertae_sedis	Helotiales_sp		KF617730	0	0	0	0	0	0	0	0	0	0	0	0	0	0	0	0	0	0	0	0	0	0	0	0	0	0	0	0	0	0	0	0	0	0	0	0	0	31.6069	0.829979	0
	Nagrajchalara_sp|UDB03547949|	Ascomycota	Leotiomycetes	Helotiales	Pezizellaceae	Nagrajchalara	Nagrajchalara_sp		UDB03547949	0	0	0	0	0	0	0	0	0	0	0	0	0	0	0	0	0	0	0	0	0	0	0	0	0	0	0	0	0	0	0	0	0	32.4198	0	0	0	0	0	0
	Clitopilus_sp|UDB03884446|	Basidiomycota	Agaricomycetes	Agaricales	Entolomataceae	Clitopilus	Clitopilus_sp	litter_saprotroph	UDB03884446	0	0	0	0	0	0	0	5.70433	0	0	0	0	0	0	0	0	0	0	0	1.99418	0	0	0	0	0	0	0	0	0	0	0	0	0	0	0	0	0	0	0	0
	Boletaceae_sp|LC219726|	Basidiomycota	Agaricomycetes	Boletales	Boletaceae	Boletaceae_gen_Incertae_sedis	Boletaceae_sp		LC219726	0	0	0	0	0	0	0	0	0	0	0	0	0	0	0	0	0	0	0	0	0	0	0	0	0	0	0	0	0	0	0	0	0	0	0	0	0	0	0	0
	Cladophialophora_sp|UDB02977220|	Ascomycota	Eurotiomycetes	Chaetothyriales	Herpotrichiellaceae	Cladophialophora	Cladophialophora_sp	soil_saprotroph	UDB02977220	0	0	0	0	0	0	0	0	0	6.10617	7.47803	0	0	0	0	0	0	3.07472	0	0	0	0	0	0	0	0	0	2.49314	0	0	0	2.92697	0	3.41261	0	0	0	0	0	0
	Thelephora_stuposa|MT678911|	Basidiomycota	Agaricomycetes	Thelephorales	Thelephoraceae	Thelephora	Thelephora_stuposa	ectomycorrhizal	MT678911	0	0	0	0	0	0	0	0	0	0	0	0	0	0	0	0	0	0	0	0	0	0	0	0	0	0	0	0	0	0	0	0	31.7478	0	0	0	0	0	0	0
	Glomeromycotina_sp|MG664368|	Glomeromycotina				Glomeromycotina	Glomeromycotina_sp	arbuscular_mycorrhizal	MG664368	0	0	0	0	0	0	0	0	0	0	0	0	0	0	0	0	0	0	0	0	0	0.758466	22.5296	0	0	0	0	0	0	0	0	5.1222	0	0	0	0	0	0	1.65996	0
	Lactarius_subindigo|MK167416|	Basidiomycota	Agaricomycetes	Russulales	Russulaceae	Lactarius	Lactarius_subindigo	ectomycorrhizal	MK167416	31.5375	0	0	0	0	0	0	0	0	0	0	0	0	0	0	0	0	0	0	0	0	0	0	0	0	0	0	0	0	0	0	0	0	0	0	0	0	0	0	0
	Platygloeales_sp|UDB04960479|	Basidiomycota	Pucciniomycetes	Platygloeales	Platygloeales_fam_Incertae_sedis	Platygloeales_gen_Incertae_sedis	Platygloeales_sp		UDB04960479	0	0	0	0	0	0	0	0	0	0	0	0	0	0	0	0	0	0	0	0	0	0	0	0	0	0	0	0	0	0	0	0	0	0	0	0	0	21.5502	1.65996	8.16086
	Mortierella_sp|UDB04757344|	Mortierellomycota	Mortierellomycetes	Mortierellales	Mortierellaceae	Mortierella	Mortierella_sp	soil_saprotroph	UDB04757344	0	15.8437	0	0	0	0	0	0	0	0	0	0	0	0	0	0	0	0	0	0	0	13.6524	0	0	0	0	1.82958	0	0	0	0	0	0	0	0	0	0	0	0	0
	Penicillium_marthae-christenseniae|KF303651|	Ascomycota	Eurotiomycetes	Eurotiales	Aspergillaceae	Penicillium	Penicillium_marthae-christenseniae	unspecified_saprotroph	KF303651	0	0	0	0	0	0	0	0	0	0	0	0	0	0	0	0	0	0	0	0	0	0	0	0	0	0	0	0	0	0	0	0	0	0	0	0	0	0	0	0
	Cladophialophora_sp|UDB02776550|	Ascomycota	Eurotiomycetes	Chaetothyriales	Herpotrichiellaceae	Cladophialophora	Cladophialophora_sp	soil_saprotroph	UDB02776550	0	0	0	0	0	0	0	0	0	0	0	0	0	0	0	0	0	0	0	0	0	0	0	0	0	0	0	0	30.8501	0	0	0	0	0	0	0	0	0	0	0
	Sordariales_sp|UDB04344248|	Ascomycota	Sordariomycetes	Sordariales	Sordariales_fam_Incertae_sedis	Sordariales_gen_Incertae_sedis	Sordariales_sp		UDB04344248	0	0	0	0	0	6.32511	15.2759	0	0	0	0	0	0	0	0	0	0	0	0	0	0	0	0	0	0	0	0	0	0	0	0	0	0	0	0	0	0	0	9.12977	0
	Pezizomycotina_sp|UDB04338945|	Ascomycota	Pezizomycotina_cls_Incertae_sedis	Pezizomycotina_ord_Incertae_sedis	Pezizomycotina_fam_Incertae_sedis	Pezizomycotina_gen_Incertae_sedis	Pezizomycotina_sp		UDB04338945	0	0	0	0	0	0	0	0	0	0	0	0	0	0	0	0	0	0	0	0	0	0	0	0	0	0	0	0	0	0	0	0	0	0	0	0	30.0146	0	0	0
	Pleosporaceae_sp|AB986396|	Ascomycota	Dothideomycetes	Pleosporales	Pleosporaceae	Pleosporaceae_gen_Incertae_sedis	Pleosporaceae_sp		AB986396	0	0	0	0	0	0	0	0	0	0	0	0	0.441696	0.404449	0	0	0	0	0	0	26.6765	0	0	0	0	0	0.914788	0	0	0	0	2.19523	0	0	0	0	0	0	0	0
	Zopfiella_tardifaciens|MK926855|	Ascomycota	Sordariomycetes	Sordariales	Lasiosphaeriaceae	Zopfiella	Zopfiella_tardifaciens	dung_saprotroph	MK926855	0	21.8794	0	0	0	0	0	0	0	0	0	0	0	0	0	0	0	0	0	0	0	0	0	0	0.765594	0	4.57394	0	0	0	0	0	0	0	0	0	0	0	0	0
	Herpotrichiellaceae_sp|UDB01770924|	Ascomycota	Eurotiomycetes	Chaetothyriales	Herpotrichiellaceae	Herpotrichiellaceae_gen_Incertae_sedis	Herpotrichiellaceae_sp		UDB01770924	0	0	0	0	0	0	0	0	0	0	0	0	0	0	0	0	0	0	0	0	0	7.58466	22.5296	0	0	0	0	0	0	0	0	0	0	0	0	0	0	0	0	0
	Russula_nigricans|EF534352|	Basidiomycota	Agaricomycetes	Russulales	Russulaceae	Russula	Russula_nigricans	ectomycorrhizal	EF534352	0	0	0	0	0	0	0	0	0	0	0	0	0	0	0	0	0	0	0	0	0	0	30.0394	0	0	0	0	0	0	0	0	0	0	0	0	0	0	0	0	0
	Clavulinopsis_sp|UDB03798056|	Basidiomycota	Agaricomycetes	Agaricales	Clavariaceae	Clavulinopsis	Clavulinopsis_sp	soil_saprotroph	UDB03798056	0	0	0	0	0	0	0	0	0	0	0	0	0	0	0	0	0	0	0	0	0	0	30.0394	0	0	0	0	0	0	0	0	0	0	0	0	0	0	0	0	0
	Stilbochaeta_aquatica|MH476572|	Ascomycota	Sordariomycetes	Chaetosphaeriales	Chaetosphaeriaceae	Stilbochaeta	Stilbochaeta_aquatica		MH476572	0	0	0	0	0	0	0	0	0	26.7145	0	0	0	0	0	0	0	0	0	0	0	0	0	0	1.14839	0	0	0	0	0	0	0	0	0	0	0	0	0	0	0
	Ascomycota_sp|UDB01349261|	Ascomycota	Ascomycota_cls_Incertae_sedis	Ascomycota_ord_Incertae_sedis	Ascomycota_fam_Incertae_sedis	Ascomycota_gen_Incertae_sedis	Ascomycota_sp		UDB01349261	0	13.5803	0	0	0	0	0	0	0	0	0	0	0	0	0	0	0	0	0	0	2.96406	0	0	0	0	0	8.23309	1.24657	0	0	0	0	0	0	0	0	0	0	0	0
	Glomeromycotina_sp|MG664365|	Glomeromycotina				Glomeromycotina	Glomeromycotina_sp	arbuscular_mycorrhizal	MG664365	0	0	0	0	0	0	0	0	0	0	0	0	0	0	0	0	0	0	0	0	0	0	0	0	0	0	0	0	0	0	0	6.58569	0	0	0	0	22.694	0	0	0
	Tricholoma_saponaceum|OQ410909|	Basidiomycota	Agaricomycetes	Agaricales	Tricholomataceae	Tricholoma	Tricholoma_saponaceum	ectomycorrhizal	OQ410909	0	0	0	0	0	0	0	0	0	0	0	0	0	0	0	0	0	0	0	0	0	0	0	0	29.4754	0	0	0	0	0	0	0	0	0	0	0	0	0	0	0
	Hyaloscypha_sp|UDB03466469|	Ascomycota	Leotiomycetes	Helotiales	Hyaloscyphaceae	Hyaloscypha	Hyaloscypha_sp	litter_saprotroph	UDB03466469	0	0	0	0	0	0	0	0	0	0	0	0	0	0	0	0	0	0	0	0	0	0	0	0	0	0	0	0	0	0	0	0	0	0	0	0	0	0	0	0
	Dothideomycetes_sp|KC977998|	Ascomycota	Dothideomycetes	Dothideomycetes_ord_Incertae_sedis	Dothideomycetes_fam_Incertae_sedis	Dothideomycetes_gen_Incertae_sedis	Dothideomycetes_sp		KC977998	0	0	10.7719	0	0	0	0	0	0	0	0	0	0	0	0	0	0	0	0	0	0	0	0	0	0	0	0	0	0	0	0	0	0	0	0	0	0	0	0	0
	Glomeromycotina_sp|MH469481|	Glomeromycotina				Glomeromycotina	Glomeromycotina_sp	arbuscular_mycorrhizal	MH469481	0	0	0	0	0	0	0	0	0	0	0	0	0	0	0	0	0	0	0	0	7.41015	0	0	0	0	1.29595	2.74436	0	0	0	0	0	0	0	0	0	8.78477	0	5.80985	0.906762
	Helotiales_sp|KF274464|	Ascomycota	Leotiomycetes	Helotiales	Helotiales_fam_Incertae_sedis	Helotiales_gen_Incertae_sedis	Helotiales_sp		KF274464	0	0	0	0	0	0	15.2759	0	0	0	0	0	0	0	0	0	2.72325	1.02491	0	7.17904	0	0	0	0	0	0	0	0	0	0	0	0	0	0	0	0	0	0	0	0.453381
	Cephalotheca_sp|UDB01672784|	Ascomycota	Sordariomycetes	Cephalothecales	Cephalothecaceae	Cephalotheca	Cephalotheca_sp	mycoparasite	UDB01672784	0	0	0	0	0	0	0	0	0	0	0	0	0	0	0	0	0	0	0	0	1.48203	0	0	0	0	0	0	0	1.71389	0	0	0	0	0	0	0	0	0	9.12977	0
	Capronia_sp|UDB01623068|	Ascomycota	Eurotiomycetes	Chaetothyriales	Herpotrichiellaceae	Capronia	Capronia_sp	soil_saprotroph	UDB01623068	0	0	0	0	0	0	0	0	0	0	0	0	0	0	0	0	0	0	0	0	0	9.86006	6.25821	0	0	0	0	0	0	0	0	0	0	0	0	0	0	10.0567	2.48994	0
	Nagrajchalara_aunstrupii|ON994049|	Ascomycota	Leotiomycetes	Helotiales	Pezizellaceae	Nagrajchalara	Nagrajchalara_aunstrupii		ON994049	0	0	0	0	0	0	0	0	0	0	0	22.3868	5.74205	0	0	0	0	0	0	0	0	0	0	0	0	0	0	0	0	0	0	0	0	0	0	0	0	0	0	0
	Leotiomycetes_sp|UDB02834645|	Ascomycota	Leotiomycetes	Leotiomycetes_ord_Incertae_sedis	Leotiomycetes_fam_Incertae_sedis	Leotiomycetes_gen_Incertae_sedis	Leotiomycetes_sp		UDB02834645	0	11.3169	0	0	0	0	0	0	0	0	0	0	0	0	0	0.74402	0	0	4.3915	0	0	0	0	0	0	3.88786	1.82958	0	5.14168	0	0	0	0	0	0	0	0	0	0	0
	GS11_sp|UDB02328838|	Rozellomycota	Rozellomycotina_cls_Incertae_sedis	GS11	GS11_fam_Incertae_sedis	GS11_gen_Incertae_sedis	GS11_sp		UDB02328838	0	0	0	0	0	0	0	0	0	0	0	0	0	0	0	0	0	0	0	0	0	4.5508	11.8906	0	6.89035	0	0	0	0	3.81711	0	0	0	0	0	0	0	0	0	0
	Sympodiella_sp|UDB07659161|	Ascomycota	Dothideomycetes	Venturiales	Cylindrosympodiaceae	Sympodiella	Sympodiella_sp	litter_saprotroph	UDB07659161	0	0	0	0	0	0	0	0	0	0	0	0	0	0	0	0	0.90775	0.512453	0	0	0	0	0	0	0	0	0	0	0	0	0	0	0	3.83918	4.04326	0	0	0	0	0
	Umbelopsis_ramanniana|UDB07149343|	Mucoromycota	Umbelopsidomycetes	Umbelopsidales	Umbelopsidaceae	Umbelopsis	Umbelopsis_ramanniana	soil_saprotroph	UDB07149343	0	0	0	0	0	0	0.545569	0	0	0	0	0	0	0	0	0	0	0	0	6.7802	0	0	0	0	1.53119	0	0	0	0	0	0	0	0.37795	0	0	0	3.66032	0	4.14989	0
	Annulohypoxylon_truncatum|FJ478107|	Ascomycota	Sordariomycetes	Xylariales	Hypoxylaceae	Annulohypoxylon	Annulohypoxylon_truncatum	wood_saprotroph	FJ478107	0	0	0	0	0	0	0	0	0	6.86944	0	0	0	1.21335	0	0	0	0	0	0	0	0	0	0	0	0	0	0	0	0	0	0	1.88975	0	0	0	0	0	0	0
	Glomeromycotina_sp|MH469334|	Glomeromycotina				Glomeromycotina	Glomeromycotina_sp	arbuscular_mycorrhizal	MH469334	0	0	0	0	0	0	0	0	0	0	0	0	0	0	0	0	0	0	0	0	0	0	0	0	0	0	1.82958	0	0	0	0	0	0	4.26576	0	1.50342	0	0	0	0
	Teratosphaeria_sp|UDB05436810|	Ascomycota	Dothideomycetes	Mycosphaerellales	Teratosphaeriaceae	Teratosphaeria	Teratosphaeria_sp	plant_pathogen	UDB05436810	0	0	0	0	0	0	0	0	0	0	0	0	0	0	0	0	0	0	0	0	28.1586	0	0	0	0	0	0	0	0	0	0	0	0	0	0	0	0	0	0	0
	Clavicipitaceae_sp|UDB03908963|	Ascomycota	Sordariomycetes	Hypocreales	Clavicipitaceae	Clavicipitaceae_gen_Incertae_sedis	Clavicipitaceae_sp		UDB03908963	0	0	0	0	0	0	0	0	0	0	0.747803	0	0	0	0	0	0	0	0	0	20.7484	0	0	0	0	0	0	0	0	0	0	0	0	0	0	2.5057	0	0	0	0
	GS21_sp|UDB0810845|	Mucoromycota	Endogonomycetes	GS21	GS21_fam_Incertae_sedis	GS21_gen_Incertae_sedis	GS21_sp		UDB0810845	0	0	0	0	0	0	0	0	0	0	0	0	0	0	0	0	0	0	0	0	0	0	0	0	0	0	0	0	0	0	0	0	0	0	0	0	0	0	0	0
	Geastrum_saccatum|OQ750132|	Basidiomycota	Agaricomycetes	Geastrales	Geastraceae	Geastrum	Geastrum_saccatum	litter_saprotroph	OQ750132	0	0	0	0	0	0	0	0	0	0	0	0	0	0	0	0	0	0	0	0	0	0	0	0	0	0	24.6993	3.32419	0	0	0	0	0	0	0	0	0	0	0	0
	Hypocreales_sp|UDB03560043|	Ascomycota	Sordariomycetes	Hypocreales	Hypocreales_fam_Incertae_sedis	Hypocreales_gen_Incertae_sedis	Hypocreales_sp		UDB03560043	0	0	0	0	0	0	0	0	0	0	0	0	0	0	0	0	0	0	0	0	0	0	0	0	0	0	0	0	0	0	0	0	0	0	0	0	0	0	0	0
	Boletaceae_sp|MZ338034|	Basidiomycota	Agaricomycetes	Boletales	Boletaceae	Boletaceae_gen_Incertae_sedis	Boletaceae_sp		MZ338034	0	0	0	0	0	0	0	0	0	0	0	0	0	0.404449	0	18.6005	0	0	0	0	0	0	0	0	0	0	0	0	0.571298	0.545301	4.89069	2.92697	0	0	0	0	0	0	0	0
	Mortierella_sp|UDB04528105|	Mortierellomycota	Mortierellomycetes	Mortierellales	Mortierellaceae	Mortierella	Mortierella_sp	soil_saprotroph	UDB04528105	0	0	0	0	0	0	0	0	1.95934	0	0	0	0	0	0	0	0	0	0	0	0	0	0	0	0	0	0	0	0	0	0	0	0	0	0	0	0	0	0	0
	Metapochonia_rubescens|MH862138|	Ascomycota	Sordariomycetes	Hypocreales	Clavicipitaceae	Metapochonia	Metapochonia_rubescens	animal_parasite	MH862138	0	0	0	27.9267	0	0	0	0	0	0	0	0	0	0	0	0	0	0	0	0	0	0	0	0	0	0	0	0	0	0	0	0	0	0	0	0	0	0	0	0
	Helotiales_sp|LC774064|	Ascomycota	Leotiomycetes	Helotiales	Helotiales_fam_Incertae_sedis	Helotiales_gen_Incertae_sedis	Helotiales_sp		LC774064	0	0	0	0	0	0	0	0	0	0	0	0	2.20848	0	0	0	0	0	0	0	0	0	0	0	0	0	0	0	0	0	0	25.611	0	0	0	0	0	0	0	0
	Fungi_sp|LR994388|	Fungi_phy_Incertae_sedis	Fungi_cls_Incertae_sedis	Fungi_ord_Incertae_sedis	Fungi_fam_Incertae_sedis	Fungi_gen_Incertae_sedis	Fungi_sp		LR994388	0	0	0	0	0	0	0	3.16907	0	0	0	0	0.441696	0	0	0	0	0	0	0	0	0	0	0	0	0	23.7845	0	0	0	0	0	0	0	0	0	0	0	0	0
	Hymenoscyphus_sp|AB926108|	Ascomycota	Leotiomycetes	Helotiales	Helotiaceae	Hymenoscyphus	Hymenoscyphus_sp	litter_saprotroph	AB926108	0	0	0	0	0	0	6.00125	0	0.489836	0	0	0	0.441696	0.404449	0	0	0	0	3.84256	0	0	0	0	0	0	0	0	0	0	0	0	0	0	0	0	0	0	0	12.4497	0
	Amanita_citrina|KF245909|	Basidiomycota	Agaricomycetes	Agaricales	Amanitaceae	Amanita	Amanita_citrina	ectomycorrhizal	KF245909	0	0	0	0	0	0	0	0	0	0	0	0	0	0	0	0	0	0	0	0	0	0	0	0	0	0	0	0	0	22.9026	4.89069	0	0	0	0	0	0	0	0	0
	Glomeromycotina_sp|MG664512|	Glomeromycotina				Glomeromycotina	Glomeromycotina_sp	arbuscular_mycorrhizal	MG664512	0	0	0	0	0	0	0	0	0	0	0	0	0	0	0	0	0	0	0	0	0	3.03387	10.639	11.8056	0	0	0	0	2.28519	0	0	0	0	0	0	0	0	0	0	0
	Oidiodendron_rhodogenum|MG707609|	Ascomycota	Leotiomycetes	Helotiales	Myxotrichaceae	Oidiodendron	Oidiodendron_rhodogenum	soil_saprotroph	MG707609	0	0	0	0	0	0	0	0	0	0	0	0	0	0	0	0	0	0	0	0	0	0	0	0	0	0	0	0	22.8519	0	4.89069	0	0	0	0	0	0	0	0	0
	Tubakia_dryinoides|MG591878|	Ascomycota	Sordariomycetes	Diaporthales	Tubakiaceae	Tubakia	Tubakia_dryinoides	plant_pathogen	MG591878	0	0	0	0	0	0	0	0	0	0	0	0	0	0	0	0	0	0	0	0	0	0	0	0	0	0	0	0	0	0	0	0	0	0	0	0	0	27.2969	0	0
	Fungi_sp|KU931379|	Fungi_phy_Incertae_sedis	Fungi_cls_Incertae_sedis	Fungi_ord_Incertae_sedis	Fungi_fam_Incertae_sedis	Fungi_gen_Incertae_sedis	Fungi_sp		KU931379	0	0	0	0	0	0	0	0	0	0	0	0	0	0	0	0	0	0	0	0	0	0	0	0	0	0	0	0	0	0	0	0	0	0	0	0	0	27.2969	0	0
	Harrya_chromipes|KM248941|	Basidiomycota	Agaricomycetes	Boletales	Boletaceae	Harrya	Harrya_chromipes	ectomycorrhizal	KM248941	0	0	0	0	0	0	0	27.254	0	0	0	0	0	0	0	0	0	0	0	0	0	0	0	0	0	0	0	0	0	0	0	0	0	0	0	0	0	0	0	0
	Russula_sp|KM069452|	Basidiomycota	Agaricomycetes	Russulales	Russulaceae	Russula	Russula_sp	ectomycorrhizal	KM069452	27.1572	0	0	0	0	0	0	0	0	0	0	0	0	0	0	0	0	0	0	0	0	0	0	0	0	0	0	0	0	0	0	0	0	0	0	0	0	0	0	0
	Tomentella_sp|UDB05834723|	Basidiomycota	Agaricomycetes	Thelephorales	Thelephoraceae	Tomentella	Tomentella_sp	ectomycorrhizal	UDB05834723	0	0	0	0	0	0	0	0	0	0	0	0	0	0	0	0	0	0	0	0	0	0	0	0	0	0	0	0	0	0	0	0	0	0	0	0	0	21.5502	0	5.44057
	Monochaetia_ilicis|KX984153|	Ascomycota	Sordariomycetes	Amphisphaeriales	Sporocadaceae	Monochaetia	Monochaetia_ilicis	plant_pathogen	KX984153	0	0	0	0	0	0	0	0	0	0	0	0	0.441696	1.21335	2.67564	2.97608	0	0	1.64681	0	0	0	0	0	0	0	0	0	3.42779	0	4.40162	0	0	0	0	0	0	0	0	0
	Hypocreaceae_sp|KU534781|	Ascomycota	Sordariomycetes	Hypocreales	Hypocreaceae	Hypocreaceae_gen_Incertae_sedis	Hypocreaceae_sp		KU534781	0	0	0	1.49607	0	0	0	0	0	0	0	0	0	0	0	0	0	0	0	0	1.48203	2.2754	0	0	0	0	0	0	0	0	0	0	0	0.853151	0	0	0	0	0.829979	0.453381
	Cyphellaceae_sp|MG707601|	Basidiomycota	Agaricomycetes	Agaricales	Cyphellaceae	Cyphellaceae_gen_Incertae_sedis	Cyphellaceae_sp		MG707601	0	0	0	0	0	0	0	0	6.36787	0	0	0	0	0	0	0	0	0	0	0	0	0	0	0	0	0	0	0	0	0	0	0	0	0	0	0	0	0	0	0
	Fungi_sp|MF971861|	Fungi_phy_Incertae_sedis	Fungi_cls_Incertae_sedis	Fungi_ord_Incertae_sedis	Fungi_fam_Incertae_sedis	Fungi_gen_Incertae_sedis	Fungi_sp		MF971861	0	0	0	0	0	0	0	0	0.489836	0	0	0	0	0	0	0	0	0	0	0.797671	0	0	0	0	0	0	0	0	0	0	0	0	0.37795	0	0	0	0	0	0	0
	Glomeromycotina_sp|MH469331|	Glomeromycotina				Glomeromycotina	Glomeromycotina_sp	arbuscular_mycorrhizal	MH469331	0	0	0	0	0	0	0	0	0	0	0	0	0	0	0	0	0	0	0	0	0	3.79233	0	0	0	0	0	0	0	0	0	0	0	0	0	0	0	0	22.4094	0
	Atractospora_sp|UDB01457683|	Ascomycota	Sordariomycetes	Atractosporales	Atractosporaceae	Atractospora	Atractospora_sp	wood_saprotroph	UDB01457683	0	0	0	0	0	0	0	0	0	0	0	0	0	0	0	0	0	0	0	0	0	0	0	0	0.765594	20.7352	0	0	0	0	0	0	0	0	0	0	0	0	0	0
	Glomeromycotina_sp|MG664423|	Glomeromycotina				Glomeromycotina	Glomeromycotina_sp	arbuscular_mycorrhizal	MG664423	0	0	0	0	0	0	0	0	0	0	0	0	0	0	0	0	0	0	0	0	0	7.58466	1.87746	16.6667	0	0	0	0	0	0	0	0	0	0	0	0	0	0	0	0
	Ceratobasidiaceae_sp|AB303046|	Basidiomycota	Agaricomycetes	Cantharellales	Ceratobasidiaceae	Ceratobasidiaceae_gen_Incertae_sedis	Ceratobasidiaceae_sp		AB303046	0	0	0	20.4463	0	0	0	0	0	0	0	0	0	0	0	0	0	0	0	0	0	0	0	0	0	0	0	0	0	0	0	0	0	0	0	0	0	0	0	0
	Periconia_macrospinosa|KF881777|	Ascomycota	Dothideomycetes	Pleosporales	Periconiaceae	Periconia	Periconia_macrospinosa	plant_pathogen	KF881777	0	0	0	0	0	0	0	0	0	0	0	0	0	0	0	0	0	0	0	0	0	0	0	0	0	0	0	0	0	0	0	0	0	0	0	0	0	0	0	0
	Sordariomycetes_sp|UDB07348128|	Ascomycota	Sordariomycetes	Sordariomycetes_ord_Incertae_sedis	Sordariomycetes_fam_Incertae_sedis	Sordariomycetes_gen_Incertae_sedis	Sordariomycetes_sp		UDB07348128	0	0	0	0	0	0	0	0	0	0.763271	0	0	0.441696	1.21335	0	0	0	0	0	0	0	0	0	0	0	2.15992	0	0.415524	0	0	3.42349	0	0	0	0	0	0	0	0	0
	Entoloma_sp|UDB05316960|	Basidiomycota	Agaricomycetes	Agaricales	Entolomataceae	Entoloma	Entoloma_sp	soil_saprotroph	UDB05316960	0	0	0	0	0	0	0	0	0	0	0	0	0	0	0	2.23206	0	0	0	0	0	0	0	23.6111	0	0	0	0	0	0	0	0	0	0	0	0	0	0	0	0
	Sordariales_sp|UDB01242613|	Ascomycota	Sordariomycetes	Sordariales	Sordariales_fam_Incertae_sedis	Sordariales_gen_Incertae_sedis	Sordariales_sp		UDB01242613	0	0	0	0	0	0	0	0	0	0	0	0	0	0	0	0	0	0	0	0	0	0	0	0	0	0.863968	24.6993	0	0	0	0	0	0	0	0	0	0	0	0	0
	Cistella_sp|KF060185|	Ascomycota	Leotiomycetes	Helotiales	Helotiales_fam_Incertae_sedis	Cistella	Cistella_sp	wood_saprotroph	KF060185	0	3.01784	0	0	0	0	0	0	0	0	0	0	0	0	0	0	0	0	0	0	0	0	0	0	0	0	0	0	0	0	0	0	0	0	0	0	0	0	0	0
	Cladophialophora_sp|UDB03020876|	Ascomycota	Eurotiomycetes	Chaetothyriales	Herpotrichiellaceae	Cladophialophora	Cladophialophora_sp	soil_saprotroph	UDB03020876	5.69426	0	1.13388	0	0	0	0	0	0	0	0	0	0	0	0	0	0	0	0	0	0	0	0	0	4.97636	0	0	0	0	0	0	0	0	0	0	0	0	0	0	0
	Cylindrium_sp|JN225904|	Ascomycota	Sordariomycetes	Hypocreales	Cylindriaceae	Cylindrium	Cylindrium_sp	plant_pathogen	JN225904	0	0	0	0	0	0	0	0	0	0	0	0	0	0	0	0	0	0	0	0	0	0	0	0	0	0	0	0	0	0	0	0	0	0	0.673877	0	0	0	0	0
	Hyaloscyphaceae_sp|UDB03476039|	Ascomycota	Leotiomycetes	Helotiales	Hyaloscyphaceae	Hyaloscyphaceae_gen_Incertae_sedis	Hyaloscyphaceae_sp		UDB03476039	0	0	0	0	0	0	0	0	0	0	0	0	0.883392	0	0	0	0	0	0	0	20.7484	0	0	0	0	0	0	0	0	0	0	0	0	0.853151	0	0	0	0	0	0
	Lauriomyces_bellulus|FJ839623|	Ascomycota	Leotiomycetes	Lauriomycetales	Lauriomycetaceae	Lauriomyces	Lauriomyces_bellulus	litter_saprotroph	FJ839623	0	0	0	0	0	0	0	0	0	0	0	0	0	0	0	0	0	0	0	0	0	0	0	0	0	0	0	0	0	0	0	0	12.4724	0	0	0	0	0	0	0
	Geomyces_auratus|KF039895|	Ascomycota	Leotiomycetes	Thelebolales	Pseudeurotiaceae	Geomyces	Geomyces_auratus	soil_saprotroph	KF039895	1.75208	1.50892	0	1.49607	0	0	0	0	0	2.28981	0	5.16618	0	0	0	0	0	0	0	0	0	0	0	0	0	0	0	1.24657	1.1426	0	0	0	0	0	0	0	0	0	4.97987	0.453381
	Tomentella_sp|UDB0787302|	Basidiomycota	Agaricomycetes	Thelephorales	Thelephoraceae	Tomentella	Tomentella_sp	ectomycorrhizal	UDB0787302	0	0	0	0	0	0	0	0	0	0	0	0	0	0	0	0	0	0	0	23.9301	0	0	0	0	0.765594	0	0	0	0	0	0	0	0	0	0	0	0	0	0	0
	Ascomycota_sp|UDB01370314|	Ascomycota	Ascomycota_cls_Incertae_sedis	Ascomycota_ord_Incertae_sedis	Ascomycota_fam_Incertae_sedis	Ascomycota_gen_Incertae_sedis	Ascomycota_sp		UDB01370314	0	22.6338	0	0	0	0	0	0	0	0	0	0	0	0	0	0	0	0	0	0	0	0	0	0	0	0	0	0	0	0	0	0	0	0	0	0	0	0	0	0
	Ceratobasidiaceae_sp|AB605635|	Basidiomycota	Agaricomycetes	Cantharellales	Ceratobasidiaceae	Ceratobasidiaceae_gen_Incertae_sedis	Ceratobasidiaceae_sp		AB605635	0	0	0	0	0	0	0	0	0	0	0	0	0	0	0	0	0	0	0	0	0	0	0	0	1.14839	0	0	0	0	0	0	0	0	0	0	0	0	0	24.0694	0
	Mortierella_macrocystopsis|UDB0616558|	Mortierellomycota	Mortierellomycetes	Mortierellales	Mortierellaceae	Mortierella	Mortierella_macrocystopsis	soil_saprotroph	UDB0616558	0	0	0	0	0	0	0	0	0	0	0	0	0	0	0	0	0	0.512453	0	4.38719	11.8562	0	0	0	0	0	0	0	0	0	0	0	0.755901	2.13288	0	0	0	0	0	0
	Chaetosphaeria_callimorpha|AF178555|	Ascomycota	Sordariomycetes	Chaetosphaeriales	Chaetosphaeriaceae	Chaetosphaeria	Chaetosphaeria_callimorpha	litter_saprotroph	AF178555	0	0	0	0	0	0	0	0	0	0	0	4.59216	0	0	0	0	0	0	7.68513	0	0	0	0	0	2.29678	0	0	0	0	0	0	0	10.2047	0	0	0	0	0	0	0
	Tolypocladium_tropicale|KF747254|	Ascomycota	Sordariomycetes	Hypocreales	Ophiocordycipitaceae	Tolypocladium	Tolypocladium_tropicale	animal_parasite	KF747254	0	0	0	0	0	0	0	3.16907	0	0	0	0	0	0	0	0	0	0	6.03832	0	0	0	0	0	0	0	0	0	0	0	0	0	0	2.55945	1.34775	1.00228	0	0	0	0
	Boletaceae_sp|LC667065|	Basidiomycota	Agaricomycetes	Boletales	Boletaceae	Boletaceae_gen_Incertae_sedis	Boletaceae_sp		LC667065	0	0	0	0	0	0	0	0	0	0	0	0	0	0	0	0	0	0	0	24.329	0	0	0	0	0	0	0	0	0	0	0	0	0	0	0	0	0	0	0	0
	Hymenoscyphus_sp|GU174411|	Ascomycota	Leotiomycetes	Helotiales	Helotiaceae	Hymenoscyphus	Hymenoscyphus_sp	litter_saprotroph	GU174411	0	0	0	0	0	0	0	0	0	0	0	0	1.32509	2.42669	1.33782	1.48804	8.62362	0	7.68513	0	0	0	0	0	0	0	0	0	0	0	0.978139	0	0	0	0	0	0	0	0	0.453381
	Apodus_sp|UDB01242545|	Ascomycota	Sordariomycetes	Sordariales	Neoschizotheciaceae	Apodus	Apodus_sp	dung_saprotroph	UDB01242545	0	0	0	0	0	0	0	0	0	0	0	0	0	0	0	0	0	0	0	0	0	0	0	0	0	0	12.807	0	0	0	0	0	0	0	0	0	0	0	0	0
	Porosphaerella_sp|UDB05200842|	Ascomycota	Sordariomycetes	Chaetosphaeriales	Chaetosphaeriaceae	Porosphaerella	Porosphaerella_sp	foliar_endophyte	UDB05200842	0	0	0	0	0	0	0	0	0	0	0	24.1088	0	0	0	0	0	0	0	0	0	0	0	0	0	0	0	0	0	0	0	0	0	0	0	0	0	0	0	0
	Mortierella_sp|UDB04559119|	Mortierellomycota	Mortierellomycetes	Mortierellales	Mortierellaceae	Mortierella	Mortierella_sp	soil_saprotroph	UDB04559119	0	0	0	0	0	0	0	0	0	0	0	0	0	0	0	0	0	0	0	0	0	0	0	0	0	0	0	0	0	0	0	0	0	0	0	0	0	0	24.0694	0
	Pezizomycotina_sp|UDB04337483|	Ascomycota	Pezizomycotina_cls_Incertae_sedis	Pezizomycotina_ord_Incertae_sedis	Pezizomycotina_fam_Incertae_sedis	Pezizomycotina_gen_Incertae_sedis	Pezizomycotina_sp		UDB04337483	0	0	0	0	0	0	6.54682	0	0	0	0	0	0	0	0	0	0	0	0	0	0	0	0	0	0	0	0	0	0	0	0	0	0	0	17.5208	0	0	0	0	0
	Fusarium_avenaceum|MT982621|	Ascomycota	Sordariomycetes	Hypocreales	Nectriaceae	Fusarium	Fusarium_avenaceum	plant_pathogen	MT982621	0	0	0	0	0	0	0	0	0	0	0	0	0	0	0	0	0	0	0	0	0	0	0	0	0	0	2.74436	0	5.71298	0	4.40162	0	0	0	0	0	0	0	0	0
	Nectria_sp|UDB01928890|	Ascomycota	Sordariomycetes	Hypocreales	Nectriaceae	Nectria	Nectria_sp	plant_pathogen	UDB01928890	0	10.5625	0	13.4647	0	0	0	0	0	0	0	0	0	0	0	0	0	0	0	0	0	0	0	0	0	0	0	0	0	0	0	0	0	0	0	0	0	0	0	0
	Devriesia_sp|UDB05112230|	Ascomycota	Dothideomycetes	Mycosphaerellales	Teratosphaeriaceae	Devriesia	Devriesia_sp	plant_pathogen	UDB05112230	0	0	0	0	0	0	0	0	0	0	0	0	0	0	0	0	0	2.04981	4.94044	0.797671	0	0	0	0	0	0.431984	0	0	0	0	0	2.92697	0	0	0	0	0	4.31004	0	0
	Pestalotiopsis_rhododendri|KC537804|	Ascomycota	Sordariomycetes	Amphisphaeriales	Sporocadaceae	Pestalotiopsis	Pestalotiopsis_rhododendri	plant_pathogen	KC537804	0	0	0	0	0	0	0	0	0	6.10617	0	0	1.76678	6.47118	0.445941	0.74402	0	0	0	0	0	0	0	0	0.382797	0	0	0	0	0	0	0	0	0.853151	0	0	0	0	0	0
	Talaromyces_sp|UDB05390128|	Ascomycota	Eurotiomycetes	Eurotiales	Trichocomaceae	Talaromyces	Talaromyces_sp	unspecified_saprotroph	UDB05390128	0	0	0	0	0	0	0	0	0	0	0	0	0	0	0	0	0	0	2.19575	5.18486	0	0	0	0	0	0	0	0	0	0	0	0	0.37795	0	0	7.01596	0	0	0	0
	Candolleomyces_candolleanus|DQ389720|	Basidiomycota	Agaricomycetes	Agaricales	Psathyrellaceae	Candolleomyces	Candolleomyces_candolleanus		DQ389720	0	0	0	0	0	0	0	0	0	23.6614	0	0	0	0	0	0	0	0	0	0	0	0	0	0	0	0	0	0	0	0	0	0	0	0	0	0	0	0	0	0
	Galerina_sp|UDB02508048|	Basidiomycota	Agaricomycetes	Agaricales	Hymenogastraceae	Galerina	Galerina_sp	wood_saprotroph	UDB02508048	0	0	0	0	0	0	0	0	0	4.57963	0	0	0	0	0	0	0	0	0	0	0	0	0	0	0	0	0	0	0	0	0	0	0	0	0	0	0	0	0	5.89395
	Phaeosphaeriaceae_sp|KP843452|	Ascomycota	Dothideomycetes	Pleosporales	Phaeosphaeriaceae	Phaeosphaeriaceae_gen_Incertae_sedis	Phaeosphaeriaceae_sp		KP843452	0	0	0	0	0	0	0	0	0	0	0	0	0	0.808898	0	0	0	0	0	0	0	0	0	0	0	0	1.82958	0.415524	0	0	0	20.4888	0	0	0	0	0	0	0	0
	Scleropezicula_sp|OM951354|	Ascomycota	Leotiomycetes	Helotiales	Pezizellaceae	Scleropezicula	Scleropezicula_sp	wood_saprotroph	OM951354	0	0	0	0	0	0	0	0	0	0	0	0	0	0	0	0	0	0	0	0	0	0	0	0	0	0	0	0	0	0	0	0	0	0	0	0	0	0	0	0
	Pleotrichocladium_opacum|JN995638|	Ascomycota	Dothideomycetes	Pleosporales	Melanommataceae	Pleotrichocladium	Pleotrichocladium_opacum	wood_saprotroph	JN995638	0	0	0	0	0	0	0	0	0	0	0	0	0	0	1.33782	0	0	0	0	0	0	0	0	0	0	0	0	0	0	0	0	0	0	0	0	0	0	0	13.2797	1.81352
	Exophiala_mali|MW175341|	Ascomycota	Eurotiomycetes	Chaetothyriales	Herpotrichiellaceae	Exophiala	Exophiala_mali	animal_parasite	MW175341	0	0	0	0	0	23.1921	0	0	0	0	0	0	0	0	0	0	0	0	0	0	0	0	0	0	0	0	0	0	0	0	0	0	0	0	0	0	0	0	0	0
	Gymnopus_aquosus|MH589972|	Basidiomycota	Agaricomycetes	Agaricales	Omphalotaceae	Gymnopus	Gymnopus_aquosus	litter_saprotroph	MH589972	0	0	0	0	0	0	0	0	0	0	0	0	0	0	0	0	0	0	0	0	0	0	23.1554	0	0	0	0	0	0	0	0	0	0	0	0	0	0	0	0	0
	Rozellomycota_sp|UDB0214556|	Rozellomycota	Rozellomycota_cls_Incertae_sedis	Rozellomycota_ord_Incertae_sedis	Rozellomycota_fam_Incertae_sedis	Rozellomycota_gen_Incertae_sedis	Rozellomycota_sp		UDB0214556	0	0	22.1107	0	0	0	0	0	0	0	0	0	0	0	0	0	0.90775	0	0	0	0	0	0	0	0	0	0	0	0	0	0	0	0	0	0	0	0	0	0	0
	Polyporales_sp|AB907578|	Basidiomycota	Agaricomycetes	Polyporales	Polyporales_fam_Incertae_sedis	Polyporales_gen_Incertae_sedis	Polyporales_sp		AB907578	0	0	0	0	0	0	0	0	0	0	0	0	0	0	0	0	0	0	0	0	0	0	0	0	0	0	0	2.49314	0	0	0	0	1.5118	0	0	0	0	0	0	0
	Diaporthe_sterilis|KJ160579|	Ascomycota	Sordariomycetes	Diaporthales	Diaporthaceae	Diaporthe	Diaporthe_sterilis	plant_pathogen	KJ160579	0	0	0	0	0	0	0	0	0	0	0	0	0	0	0	0	0	0	0	0	0	0	0	0	0	0	0	0	0	0	0	0	0	0	0	0	0	0	0	0
	Trichoderma_harzianum|KC576748|	Ascomycota	Sordariomycetes	Hypocreales	Hypocreaceae	Trichoderma	Trichoderma_harzianum	mycoparasite	KC576748	0	0.754461	0	0	0	0	0	0	0	0	0	0	0	0	0	0	0	0	0	0	1.48203	0	0	0.694444	0.765594	0	0	0	0	0	0	0	0	0	0	0	0	0	0	0
	Castanediellaceae_sp|LC229654|	Ascomycota	Sordariomycetes	Amphisphaeriales	Castanediellaceae	Castanediellaceae_gen_Incertae_sedis	Castanediellaceae_sp		LC229654	0	0	0	0	0	0	0	0	0.489836	0	0	0	0	0	0	0	0	0	0	0	0	0	0	0	0	0	0	0	0	0	0	0	0	0	0	22.0502	0	0	0	0
	Herpotrichiellaceae_sp|UDB03375868|	Ascomycota	Eurotiomycetes	Chaetothyriales	Herpotrichiellaceae	Herpotrichiellaceae_gen_Incertae_sedis	Herpotrichiellaceae_sp		UDB03375868	0	0	0	0	0	0	0	0	0	0	0	0	0	5.25784	0	0	0	0	0	0	0	0	0	0	0	0	0	0	7.99817	0.545301	6.84697	1.46349	0	0	0	0	0	0	0	0
	Cladophialophora_sylvestris|EU035413|	Ascomycota	Eurotiomycetes	Chaetothyriales	Herpotrichiellaceae	Cladophialophora	Cladophialophora_sylvestris	soil_saprotroph	EU035413	0	0	0	0	0	0	0	0	0	3.05309	0	0	0	0	0	0.74402	0	0	6.03832	0	0	0	0	0	0	0	0	0	4.57038	0	0	0	0	0	8.08653	0	0	0	0	0
	Ostropales_sp|UDB02659279|	Ascomycota	Lecanoromycetes	Ostropales	Ostropales_fam_Incertae_sedis	Ostropales_gen_Incertae_sedis	Ostropales_sp		UDB02659279	0	0	0	0	0	0	0	0	0	0	0	0	0	0	0	0	0	0	0	0	0	9.86006	0	12.5	0	0	0	0	0	0	0	0	0	0	0	0	0	0	0	0
	Glomeromycotina_sp|MG664487|	Glomeromycotina				Glomeromycotina	Glomeromycotina_sp	arbuscular_mycorrhizal	MG664487	0	0	0	0	0	0	0	0	0	0	0	0	0	0	0	0	0	0	0	0	0	0.758466	0	0	0	0	0	0	0	0	0	0	0	0	0	0	0	0	21.5794	0
	Mortierella_sp|UDB04742915|	Mortierellomycota	Mortierellomycetes	Mortierellales	Mortierellaceae	Mortierella	Mortierella_sp	soil_saprotroph	UDB04742915	0	0	0	0	6.18047	0	0	0	0	0	0	0	1.32509	1.6178	0.445941	0	0	0	0	0	0	0	0	0	0	0	0	0	0	0	0	0	0	10.2378	0	2.5057	0	0	0	0
	Basidiomycota_sp|UDB05021572|	Basidiomycota	Basidiomycota_cls_Incertae_sedis	Basidiomycota_ord_Incertae_sedis	Basidiomycota_fam_Incertae_sedis	Basidiomycota_gen_Incertae_sedis	Basidiomycota_sp		UDB05021572	0	0	0	0	0	0	0	0	0	0	0	0	0	0.404449	0	0	0	0	0	0	0	0	0	0	0	0	0	0	0	0	0	0	0	2.13288	0	0	0	0	0	0
	Helotiales_sp|UDB004122|	Ascomycota	Leotiomycetes	Helotiales	Helotiales_fam_Incertae_sedis	Helotiales_gen_Incertae_sedis	Helotiales_sp		UDB004122	0	0	0	0	0	1.05419	0	16.4792	0	0	0	0	0	0	0	0	0.90775	0	0	0.797671	0	0	0	0	0	0	0	0	0	0	0	0	1.13385	0	0	1.50342	0	0	0	0
	Hypocreales_sp|MW214873|	Ascomycota	Sordariomycetes	Hypocreales	Hypocreales_fam_Incertae_sedis	Hypocreales_gen_Incertae_sedis	Hypocreales_sp		MW214873	0	0	0	0	0	0	0	0	0	0	0	0	0	0	0	0	0	0	0	0	0	0	0	0	0	0	0	0	0	0	0	0	0	0	0	0	0	0	0	0
	Herpotrichiellaceae_sp|JQ346926|	Ascomycota	Eurotiomycetes	Chaetothyriales	Herpotrichiellaceae	Herpotrichiellaceae_gen_Incertae_sedis	Herpotrichiellaceae_sp		JQ346926	0	0	0	0	0	0	0	0	0	0	0	0	0	0	0	0	6.35425	0	0	2.79185	0	0.758466	0.625821	0	0	0	0	0	0	0	0	0	0	0	0	0	0	0	0	0
	Amanita_detersa|MH508328|	Basidiomycota	Agaricomycetes	Agaricales	Amanitaceae	Amanita	Amanita_detersa	ectomycorrhizal	MH508328	0	0	0	0	0	0	0	0	0	0	0	0	0	0	0	0	0	0	0	0	0	0	0	0	0	0	0	0	0	0	0	0	0	21.7554	0	0	0	0	0	0
	Inocybe_sp|ON417357|	Basidiomycota	Agaricomycetes	Agaricales	Inocybaceae	Inocybe	Inocybe_sp	ectomycorrhizal	ON417357	0	0	0	0	0	0	0	0	0	0	0	0	0	0	0	0	0	0	0	0	0	0	0	0	0	0	0	0	21.7093	0	0	0	0	0	0	0	0	0	0	0
	Ceratobasidiaceae_sp|AB303050|	Basidiomycota	Agaricomycetes	Cantharellales	Ceratobasidiaceae	Ceratobasidiaceae_gen_Incertae_sedis	Ceratobasidiaceae_sp		AB303050	0	0	0	0	0	0	0	0	0	0	0	0	0	0	0	0	0	0	0	0	0	0	0	0	0	0	0	0	0	0	0	0	0	0	0	0	0	0	0	0
	Agaricomycetes_sp|UDB0919401|	Basidiomycota	Agaricomycetes	Agaricomycetes_ord_Incertae_sedis	Agaricomycetes_fam_Incertae_sedis	Agaricomycetes_gen_Incertae_sedis	Agaricomycetes_sp		UDB0919401	0	0	0	0	0	0	0	0	0	0	0	0	0	0	0	0	0	0	0	0	20.7484	0	0	0	0	0	0	0	0	0	0	0	0	0	0	0	0	0	0	0
	Ceratobasidiaceae_sp|AB506897|	Basidiomycota	Agaricomycetes	Cantharellales	Ceratobasidiaceae	Ceratobasidiaceae_gen_Incertae_sedis	Ceratobasidiaceae_sp		AB506897	0	0	0	0	0	0	0	0	0	0	0	14.3505	0	0	0	0	0	0	0	0	0	0	0	0	0	0	0	0	0	0	0	0	3.0236	0	0.673877	0	0	0	0	0
	Atractiella_rhizophila|JX243797|	Basidiomycota	Atractiellomycetes	Atractiellales	Hoehnelomycetaceae	Atractiella	Atractiella_rhizophila	unspecified_saprotroph	JX243797	0	0	0	0	0	0	0	0	0	0	0	0	0	0	0	0	0	0	0	0	0	0	0	0	0	0.431984	7.3183	13.2968	0	0	0	0	0.37795	0	0	0	0	0	0	0
	Cladophialophora_sp|UDB02712664|	Ascomycota	Eurotiomycetes	Chaetothyriales	Herpotrichiellaceae	Cladophialophora	Cladophialophora_sp	soil_saprotroph	UDB02712664	0	0	0	0	0	0	0	0	0	0	0	0	0	0	0	0	0	0.512453	4.3915	0	0	0	0	10.4167	0	0	0	0	0	0	0	0	0	3.41261	0.673877	2.00456	0	0	0	0
	Setophoma_chromolaenae|AB520302|	Ascomycota	Dothideomycetes	Pleosporales	Phaeosphaeriaceae	Setophoma	Setophoma_chromolaenae	plant_pathogen	AB520302	0	0	0	0	0	0	0	0	0	0	0	0	0	0	0	0	0	0	0	0	0	0	0	0	0	0	0	0	0	0	0	0	0	0	0	0	0	0	0	0
	Sordariales_sp|UDB07285233|	Ascomycota	Sordariomycetes	Sordariales	Sordariales_fam_Incertae_sedis	Sordariales_gen_Incertae_sedis	Sordariales_sp		UDB07285233	0	0	0	0	0	0	0	5.07051	0	0	0	0	1.32509	0	3.56753	0	9.53137	0	0	0	0	0	0	0	0	0	0	0	0	0	0	0.731743	0	0	0	1.00228	0	0	0	0
	Micarea_sp|UDB04129966|	Ascomycota	Lecanoromycetes	Lecanorales	Pilocarpaceae	Micarea	Micarea_sp	lichenized	UDB04129966	0	0	0	0	0	0	0	0	0	0	0	0	0	0	0	0	0	0	0	0	0	0	0	0	0	0	0	0	0	0	0	21.2205	0	0	0	0	0	0	0	0
	Helotiales_sp|JN847503|	Ascomycota	Leotiomycetes	Helotiales	Helotiales_fam_Incertae_sedis	Helotiales_gen_Incertae_sedis	Helotiales_sp		JN847503	0	0	0	0	0	1.05419	1.09114	0	0	0	0	0	0	0	0	0	0	4.09962	10.4298	1.19651	0	0	0	0	0	0	0	0	0	0	0	0	0	0	0	0	0	0	0	0
	Phialomyces_sp|UDB03869617|	Ascomycota	Eurotiomycetes	Eurotiales	Aspergillaceae	Phialomyces	Phialomyces_sp	mycoparasite	UDB03869617	0	0	0	0	0	0	0	0	0.979672	0	0	0	0	0	0	0	0	0	0	0	0	0	0	0	0	0	0	0	0	0	0	0	0	0	0	0	0	0	0	0
	Celotheliaceae_sp|KX908571|	Ascomycota	Eurotiomycetes	Phaeomoniellales	Celotheliaceae	Celotheliaceae_gen_Incertae_sedis	Celotheliaceae_sp		KX908571	0	0	0	0	0	0	0	0	0	0	0	0	0	0	0	0	0	0	19.7618	0	0	0	0	0	0	1.29595	0	0	0	0	0	0	0	0	0	0	0	0	0	0
	Helotiales_sp|UDB03340497|	Ascomycota	Leotiomycetes	Helotiales	Helotiales_fam_Incertae_sedis	Helotiales_gen_Incertae_sedis	Helotiales_sp		UDB03340497	0	0	0	0	0	0	0	0	0	0	0	0	0	0	0	0	0	0	0	0	0	0	0	0	0	0	0	0	5.14168	12.5419	0	0	0	0	3.36939	0	0	0	0	0
	Mortierella_sp|UDB0549775|	Mortierellomycota	Mortierellomycetes	Mortierellales	Mortierellaceae	Mortierella	Mortierella_sp	soil_saprotroph	UDB0549775	0	5.28123	0	0	0	0	0	0	0	0	0	0	0	0	0	0	0	0	1.09788	0	0	2.2754	0	0	0	0	0	0	0	0	0	0	1.5118	5.97206	0	0	0	0	0	0
	Chaetosphaeria_sp|UDB01754998|	Ascomycota	Sordariomycetes	Chaetosphaeriales	Chaetosphaeriaceae	Chaetosphaeria	Chaetosphaeria_sp	litter_saprotroph	UDB01754998	0	0	0	0	21.0136	0	0	0	0	0	0	0	0	0	0	0	0	0	0	0	0	0	0	0	0	0	0	0	0	0	0	0	0	0	0	0	0	0	0	0
	Sordariales_sp|UDB0380892|	Ascomycota	Sordariomycetes	Sordariales	Sordariales_fam_Incertae_sedis	Sordariales_gen_Incertae_sedis	Sordariales_sp		UDB0380892	0	0	0	0	0	0	0	0	0	0	0	0	0	0	0	0	0	21.0106	0	0	0	0	0	0	0	0	0	0	0	0	0	0	0	0	0	0	0	0	0	0
	Glomeromycotina_sp|MG664361|	Glomeromycotina				Glomeromycotina	Glomeromycotina_sp	arbuscular_mycorrhizal	MG664361	0	0	0	0	0	0	0	0	0	0	0	0	0	0	0	0	0	0	0	0	13.3383	6.8262	0	0	0	0	0	0	0	0	0	0	0	0	0	0	0	0	0.829979	0
	Fungi_sp|KC131292|	Fungi_phy_Incertae_sedis	Fungi_cls_Incertae_sedis	Fungi_ord_Incertae_sedis	Fungi_fam_Incertae_sedis	Fungi_gen_Incertae_sedis	Fungi_sp		KC131292	0	0	20.9768	0	0	0	0	0	0	0	0	0	0	0	0	0	0	0	0	0	0	0	0	0	0	0	0	0	0	0	0	0	0	0	0	0	0	0	0	0
	Basidiomycota_sp|JQ247542|	Basidiomycota	Basidiomycota_cls_Incertae_sedis	Basidiomycota_ord_Incertae_sedis	Basidiomycota_fam_Incertae_sedis	Basidiomycota_gen_Incertae_sedis	Basidiomycota_sp		JQ247542	0	0	0	0	0	0	0	0	0	0	0	0	0	0	0	0	0	0	0	0	0	0	0	0	0	0	5.48873	0	0	0	0	0	0	0	0	0	0	0	0	0
	GS08_sp|UDB02312294|	Rozellomycota	Rozellomycotina_cls_Incertae_sedis	GS08	GS08_fam_Incertae_sedis	GS08_gen_Incertae_sedis	GS08_sp		UDB02312294	0	0	0	0	0	0	0	0	0	0	0	0	0	0	0	0	0	0	0	0	0	0	0	0	0.765594	0	0	0	0	0	0	0	0	0	0	0	0	0	0	0
	Oidiodendron_maius|LC229665|	Ascomycota	Leotiomycetes	Helotiales	Myxotrichaceae	Oidiodendron	Oidiodendron_maius	soil_saprotroph	LC229665	0	4.52676	1.13388	5.98429	0	0	0	0.633814	0	0	0	0	0	0	0	0	0	0.512453	0	0	0	0	0	0	0	0	0	0	0.571298	0	0	0.731743	0	0	0	0	0.732064	0	3.31992	0
	Lachnum_virgineum|LC096574|	Ascomycota	Leotiomycetes	Helotiales	Lachnaceae	Lachnum	Lachnum_virgineum	litter_saprotroph	LC096574	0	0	3.96859	0	0	0	1.63671	0	0	0	0	1.72206	0	0	0	0	0	0	0	0	0	0	0	0	0	0	0	0	0	0	0	0	0	0	0	0	0	0	0	0
	Solenopeziaceae_sp|UDB0803792|	Ascomycota	Leotiomycetes	Helotiales	Solenopeziaceae	Solenopeziaceae_gen_Incertae_sedis	Solenopeziaceae_sp		UDB0803792	0	0	0	0	0	0	0	0	0	0	0	0	0	0	0	0	0	0	0	0	0	0	0	0	0	0	0	0	0	0	0	0	0	0	0	0	0	0	0	0
	Mortierella_sp|UDB04520607|	Mortierellomycota	Mortierellomycetes	Mortierellales	Mortierellaceae	Mortierella	Mortierella_sp	soil_saprotroph	UDB04520607	0	0	0	0	0	0	0	0	0.979672	0	0	0	0	0	0	0	0	0	0	0	0	0	0	0	0	0	0	0	0	0	0	0	0	0	0	0	0	0	0	0
	Agaricales_sp|UDB0268210|	Basidiomycota	Agaricomycetes	Agaricales	Agaricales_fam_Incertae_sedis	Agaricales_gen_Incertae_sedis	Agaricales_sp		UDB0268210	0	0	0	0	0	0	0	0	0	0	0	0	0	0	0	0	0	0	0	0	0	0	0	0	0	0	2.74436	0.831048	0	0	0	0	0	0	0	0	0	0	0	0
	Glomeromycotina_sp|MH469395|	Glomeromycotina				Glomeromycotina	Glomeromycotina_sp	arbuscular_mycorrhizal	MH469395	0	0	18.1421	0	0	0	0	0	0	0	0	0	0	0	0	0	0	0	0	0	0	0	0	0	0	0	0	0	0	0	0	0	0	0	0	0	0	0	1.65996	0
	Cladophialophora_sp|UDB02827090|	Ascomycota	Eurotiomycetes	Chaetothyriales	Herpotrichiellaceae	Cladophialophora	Cladophialophora_sp	soil_saprotroph	UDB02827090	0	0	0	0	0	0	0	0	0	0	0	0	0	0	0	0	0.453875	6.14943	1.09788	12.7627	0	0	0	0	0	0	0	0	0	0	0	0	0	0	0	0	0	0	0	0
	Sympoventuriaceae_sp|UDB07660034|	Ascomycota	Dothideomycetes	Venturiales	Sympoventuriaceae	Sympoventuriaceae_gen_Incertae_sedis	Sympoventuriaceae_sp		UDB07660034	0	0	0	0	0	0	0	0	0	0	0	0	0	0	0	0	0	0	0	0	0	0	0	0	0	0	0	0	0	0	0	0	0	0	0	0	0	0	0	0
	GS21_sp|UDB052527|	Mucoromycota	Endogonomycetes	GS21	GS21_fam_Incertae_sedis	GS21_gen_Incertae_sedis	GS21_sp		UDB052527	0	0	0	0	0	0	0	0	0	0	0	0	0	0	0.445941	0	0.453875	0	0	0	0	0	0	0	0	0	0	0	4.57038	0	4.40162	0	0	0.853151	3.36939	0	0	0	0	0
	Cordana_terrestris|UDB04193057|	Ascomycota	Sordariomycetes	Coniochaetales	Cordanaceae	Cordana	Cordana_terrestris	plant_pathogen	UDB04193057	0	0	0	0	0	0	0	0	0	0	0	0	0	0	0	0	0	0	0	0	0	0	0	0	0	0	0	0	0	0	0	0	0	0	0	0	0	0	0	0
	Cortinarius_albidus|OM672049|	Basidiomycota	Agaricomycetes	Agaricales	Cortinariaceae	Cortinarius	Cortinarius_albidus	ectomycorrhizal	OM672049	0	20.3704	0	0	0	0	0	0	0	0	0	0	0	0	0	0	0	0	0	0	0	0	0	0	0	0	0	0	0	0	0	0	0	0	0	0	0	0	0	0
	Mortierella_sp|UDB04759051|	Mortierellomycota	Mortierellomycetes	Mortierellales	Mortierellaceae	Mortierella	Mortierella_sp	soil_saprotroph	UDB04759051	0	0	0	0	0	0	0	0	0	0	0	0	0	0	0	0	0	0	0	0	0	0	0	0	0	0	0	0	0	0	0	0	0	0	0	0	0	0	0	0
	Sebacina_sp|UDB06761365|	Basidiomycota	Agaricomycetes	Sebacinales	Sebacinaceae	Sebacina	Sebacina_sp	ectomycorrhizal	UDB06761365	0	0	0	0	0	0	0	0	0	0	0	0	0	0	0	0	0	0	0	0	0	0	0	0	0	0	0	0	0	0	0	0	0	0	0	0	0	0	0	0
	Auriculariales_sp|UDB087697|	Basidiomycota	Agaricomycetes	Auriculariales	Auriculariales_fam_Incertae_sedis	Auriculariales_gen_Incertae_sedis	Auriculariales_sp		UDB087697	0	0	0	0	0	0	0	0	0	0	0	0	0	0	0	0	0	0	0	0	0	0	0	0	0	0	0	0	0	0	0	0	0	0	0	0	0	0	0	0
	Atractosporaceae_sp|UDB01459311|	Ascomycota	Sordariomycetes	Atractosporales	Atractosporaceae	Atractosporaceae_gen_Incertae_sedis	Atractosporaceae_sp		UDB01459311	0	0	0	0	0	0	0	0	0	0	0	0	0	0	0	0	0	0	0	0	0	0	0	0	0	0	0	0.415524	0	0	0	0	0	0	0	0	0	0	0	0
	Russula_sp|LC096445|	Basidiomycota	Agaricomycetes	Russulales	Russulaceae	Russula	Russula_sp	ectomycorrhizal	LC096445	0	0	0	0	0	0	0	0	0	0	20.1907	0	0	0	0	0	0	0	0	0	0	0	0	0	0	0	0	0	0	0	0	0	0	0	0	0	0	0	0	0
	Mortierellaceae_sp|UDB04757668|	Mortierellomycota	Mortierellomycetes	Mortierellales	Mortierellaceae	Mortierellaceae_gen_Incertae_sedis	Mortierellaceae_sp		UDB04757668	0	0	0	0	0	0	0	0	0	0	0	0	0	0	0	0	0	0	0	0	0	0	0	0	0	0	0	0	0	0	0	0	0	0	0	0	0	0	0	0
	Tyrannosorus_sp|UDB06919295|	Ascomycota	Dothideomycetes	Venturiales	Venturiaceae	Tyrannosorus	Tyrannosorus_sp	wood_saprotroph	UDB06919295	0	0	0	0	0	0	0	0	0	0	0	0	0	0	0	0	0	0	0	0	0	0	0	0	0	0	0	0	0	0	0	0	0	0	0	0	0	20.1135	0	0
	Cladophialophora_chaetospira|UDB03024496|	Ascomycota	Eurotiomycetes	Chaetothyriales	Herpotrichiellaceae	Cladophialophora	Cladophialophora_chaetospira	soil_saprotroph	UDB03024496	0	0	0	0	0	0	0	0	0	0	0	0	0	0	0.445941	0	0	0	0	0	0	0	0	0	0	0	0	0	5.71298	0	1.95628	1.46349	0	0	0	0	0	0	0	0
	Sordariomycetes_sp|UDB0754471|	Ascomycota	Sordariomycetes	Sordariomycetes_ord_Incertae_sedis	Sordariomycetes_fam_Incertae_sedis	Sordariomycetes_gen_Incertae_sedis	Sordariomycetes_sp		UDB0754471	0	0	0	0	0	0	0	0	0	0	0	0	0	0	0	0	0	0	0	0	0	0	0	0	0	0	0	0	0	0	0	0	0	0	0	0	0	0	0	0
	Helotiales_sp|MK406828|	Ascomycota	Leotiomycetes	Helotiales	Helotiales_fam_Incertae_sedis	Helotiales_gen_Incertae_sedis	Helotiales_sp		MK406828	0	0	0	0	0	0	0	0	0	0	0	0	0	0	0	0	0	0	0	0	16.3023	0	0	0	0	0.863968	2.74436	0	0	0	0	0	0	0	0	0	0	0	0	0
	Gymnoascaceae_sp|JQ991725|	Ascomycota	Eurotiomycetes	Onygenales	Gymnoascaceae	Gymnoascaceae_gen_Incertae_sedis	Gymnoascaceae_sp		JQ991725	0	0	0	0	0	0	0	0	0	0	0	0	0	0	0	0	0	0	0	0	0	0	0	0	0	0	0	0	0	0	0	0	0	0	0	0	0	0	0	0
	Chionosphaeraceae_sp|UDB0172621|	Basidiomycota	Agaricostilbomycetes	Agaricostilbales	Chionosphaeraceae	Chionosphaeraceae_gen_Incertae_sedis	Chionosphaeraceae_sp		UDB0172621	1.75208	18.1071	0	0	0	0	0	0	0	0	0	0	0	0	0	0	0	0	0	0	0	0	0	0	0	0	0	0	0	0	0	0	0	0	0	0	0	0	0	0
	Cenococcum_sp|AB839377|	Ascomycota	Dothideomycetes	Gloniales	Gloniaceae	Cenococcum	Cenococcum_sp	ectomycorrhizal	AB839377	0	0	0	0	0	0	0	0	1.46951	2.28981	0	2.8701	0	0	0	0	0	0	0	0.797671	0	0	0	0	0	0	0	0	0	0	0	5.85394	0	0	0	0	0	0	0	0
	Cortinarius_sp|UDB04358512|	Basidiomycota	Agaricomycetes	Agaricales	Cortinariaceae	Cortinarius	Cortinarius_sp	ectomycorrhizal	UDB04358512	0	0	0	0	0	0	0	0	0	0	0	0	0	0	0	0	0	0	0	0	0	0	0	0	0	0	0	0	0	0	0	0	0	0	0	0	0	0	0	0
	Cladophialophora_sp|MG012692|	Ascomycota	Eurotiomycetes	Chaetothyriales	Herpotrichiellaceae	Cladophialophora	Cladophialophora_sp	soil_saprotroph	MG012692	0	0	0	0	0	0	0	0	0	0	0	0	0	0	0	0	0	0	0	0	0	0	0	0	0	0	0	0	0	0	0	0	0	0	0	0	0	11.4934	8.29979	0
	Sordariomycetes_sp|UDB01116209|	Ascomycota	Sordariomycetes	Sordariomycetes_ord_Incertae_sedis	Sordariomycetes_fam_Incertae_sedis	Sordariomycetes_gen_Incertae_sedis	Sordariomycetes_sp		UDB01116209	0	0	0	0	0	0	0	0	0	0	0	0	0	0	2.67564	0	0	0	0	0	0	0	0	0	0	0	0	0	0	0	0	0	0	0	0	2.00456	0	0	0	0
	Amanita_sychnopyramis|KT213720|	Basidiomycota	Agaricomycetes	Agaricales	Amanitaceae	Amanita	Amanita_sychnopyramis	ectomycorrhizal	KT213720	0	0	0	0	0	0	0	0	0	0	0	0	0	0	0	0	0	0	0	0	0	0	0	0	0	0	0	0	0	0	0	0	0	0	0	0	0	0	0	0
	Glutinomyces_sp|UDB03166903|	Ascomycota	Leotiomycetes	Helotiales	Hyaloscyphaceae	Glutinomyces	Glutinomyces_sp	root_endophyte	UDB03166903	0	0	0	0	0	0	0.545569	0	0	0	0	0	0	0	0	0	0	0	0	0	0	0	0	0	0	0	0	0	0	0	0	19.0253	0	0	0	0	0	0	0	0
	Agaricales_sp|UDB0191383|	Basidiomycota	Agaricomycetes	Agaricales	Agaricales_fam_Incertae_sedis	Agaricales_gen_Incertae_sedis	Agaricales_sp		UDB0191383	0	0	0	0	0	0	0	0	0	6.10617	0	0	0	0	0	0.74402	0	0	0	0	0	0	0	0	0	0	0	0	12.5686	0	0	0	0	0	0	0	0	0	0	0
	Helotiales_sp|UDB03319828|	Ascomycota	Leotiomycetes	Helotiales	Helotiales_fam_Incertae_sedis	Helotiales_gen_Incertae_sedis	Helotiales_sp		UDB03319828	0	0	0	0	0	0	0	0	0	0	0	0	0	0	0	0	1.8155	0	0	0	0	0	0	0	0	0	0	0	0	0	0	0	0	7.67836	0	0	0	0	0	1.81352
	Cladophialophora_sp|OM732309|	Ascomycota	Eurotiomycetes	Chaetothyriales	Herpotrichiellaceae	Cladophialophora	Cladophialophora_sp	soil_saprotroph	OM732309	0	0	0	0	0	0	0	0	0	0	0	0	0	0	0	0	0	7.17434	0	0	0	3.79233	0	0	0	0	0	0	0	0	0	0	1.13385	0	0	0	0	0	0	0
	Trechisporales_sp|UDB06372936|	Basidiomycota	Agaricomycetes	Trechisporales	Trechisporales_fam_Incertae_sedis	Trechisporales_gen_Incertae_sedis	Trechisporales_sp		UDB06372936	0	0	0	0	0	0	0	0	0	0	0	0	0	0	0	0	0	0	0	0	0	0	0	0	0	0	0.914788	0	0	0	0	0	0	0	0	0	0	0	0	0
	Helotiales_sp|UDB04221977|	Ascomycota	Leotiomycetes	Helotiales	Helotiales_fam_Incertae_sedis	Helotiales_gen_Incertae_sedis	Helotiales_sp		UDB04221977	0	0	0	0	0	0	0	0	0	0	0	0	0	0	0	0	0	0	0	0	0	0	0	0	0	0	0	0	0	0	0	0	0	0	0	0	0	0	17.4296	1.81352
	Boletaceae_sp|OM236635|	Basidiomycota	Agaricomycetes	Boletales	Boletaceae	Boletaceae_gen_Incertae_sedis	Boletaceae_sp		OM236635	0	0	0	0	0	0	0	0	0	0	0	0	0	0	0	0	0	0	0	0	0	0	0	0	0	0	0	0	0	0	0	0	0	0	0	0	0	0	0	0
	Amanita_longistriata|UDB01047526|	Basidiomycota	Agaricomycetes	Agaricales	Amanitaceae	Amanita	Amanita_longistriata	ectomycorrhizal	UDB01047526	0	0	0	0	0	0	0	0	0	0	0	0	0	0	0	0	0	0	0	0	0	0	0	0	0	0	0	0	0	16.9043	0	2.19523	0	0	0	0	0	0	0	0
	Tulasnellaceae_sp|LC440251|	Basidiomycota	Agaricomycetes	Cantharellales	Tulasnellaceae	Tulasnellaceae_gen_Incertae_sedis	Tulasnellaceae_sp		LC440251	0	0	0	0	0	0	0	0	0	0	0	0	0	0	0	0	0	0	0	0	0	0	0	0	0	0.431984	18.2958	0	0	0	0	0	0	0	0	0	0	0	0	0
	Agaricomycetes_sp|UDB0920935|	Basidiomycota	Agaricomycetes	Agaricomycetes_ord_Incertae_sedis	Agaricomycetes_fam_Incertae_sedis	Agaricomycetes_gen_Incertae_sedis	Agaricomycetes_sp		UDB0920935	0	0	0	0	0	0	0	0	0	0	0	0	0	0	0	0	0	0	0	0	0	0	0	0	0	0	0	0	0	0	0	0	0	0	0	19.0433	0	0	0	0
	Lophodermium_sp|AB512300|	Ascomycota	Leotiomycetes	Rhytismatales	Rhytismataceae	Lophodermium	Lophodermium_sp	plant_pathogen	AB512300	0	0	0	0	0	0	0	0	0	0	0	0	0	0	0	0	0	0	0	0	0	0	0	0	0	0	0	0	0	0	0	0	0	0	0	0	0	0	0	0
	Bifiguratus_sp|UDB01516539|	Mucoromycota	Mucoromycotina_cls_Incertae_sedis	Mucoromycotina_ord_Incertae_sedis	Mucoromycotina_fam_Incertae_sedis	Bifiguratus	Bifiguratus_sp	soil_saprotroph	UDB01516539	0	0	0	3.49084	0	0	0	0	0	0	0	0	0	0	0	0	0	0	0	0	0	0	0	0	4.59357	4.31984	0.914788	0	0	0	0	0	0	0	0	0	0	0	0	0
	Sphaerobolus_stellatus|UDB0778992|	Basidiomycota	Agaricomycetes	Geastrales	Geastraceae	Sphaerobolus	Sphaerobolus_stellatus	wood_saprotroph	UDB0778992	0	0	0	0	0	18.9753	0	0	0	0	0	0	0	0	0	0	0	0	0	0	0	0	0	0	0	0	0	0	0	0	0	0	0	0	0	0	0	0	0	0
	Dictyolus_sp|UDB05154737|	Basidiomycota	Agaricomycetes	Agaricales	Tricholomataceae	Dictyolus	Dictyolus_sp	plant_pathogen	UDB05154737	0	0	0	0	0	0	0	0	0	0	0	0	0	0	0	0	0	0	0	0	0	0	0	14.5833	0	0	0	0	0	0	0	0	0	0	0.673877	0.50114	0	0	0	0
	Penicillium_sp|UDB04258143|	Ascomycota	Eurotiomycetes	Eurotiales	Aspergillaceae	Penicillium	Penicillium_sp	unspecified_saprotroph	UDB04258143	0	11.3169	0	0	0	0	0	0	0	0	0	0	0	0	0	0	0	0	0	0	0	0	0	0	0	0	0	0	0	0	0	0	0	0	0.673877	0	0	0	0	0
	Ramicandelaber_taiwanensis|HQ542911|	Kickxellomycota	Ramicandelaberomycetes	Ramicandelaberales	Ramicandelaberaceae	Ramicandelaber	Ramicandelaber_taiwanensis	soil_saprotroph	HQ542911	0	0	0	0	0	0	0	0	0	3.05309	0	0	0	0	0	0	0	0	0	0	0	0	0	0	0	0	0	0	0	0	0	0	0	0	0	0	0	0	0	0
	Chloridium_sp|UDB01925534|	Ascomycota	Sordariomycetes	Chaetosphaeriales	Chaetosphaeriaceae	Chloridium	Chloridium_sp	litter_saprotroph	UDB01925534	0	0	0	0	0	0	0	0	0	0	0	0	0	0	0	0	0	0	0	0	0	0	0	0	0	0	0	0	18.8528	0	0	0	0	0	0	0	0	0	0	0
	Pleosporales_sp|AB847028|	Ascomycota	Dothideomycetes	Pleosporales	Pleosporales_fam_Incertae_sedis	Pleosporales_gen_Incertae_sedis	Pleosporales_sp		AB847028	0	0	0	0	0	0	0	0	0	0	0	0	0	1.21335	0	0	0	0	0	0	1.48203	0	0	0	0	0	0	0	0	0	0	16.0983	0	0	0	0	0	0	0	0
	Mortierellaceae_sp|UDB04632767|	Mortierellomycota	Mortierellomycetes	Mortierellales	Mortierellaceae	Mortierellaceae_gen_Incertae_sedis	Mortierellaceae_sp		UDB04632767	0	0	0	0	0	0	0	0	0	0	0	0	1.76678	3.64004	0	0	0	0	0	0	0	0	0	0	0	0	0	0	13.1399	0	0	0	0	0	0	0	0	0	0	0
	Glomeromycotina_sp|MG664416|	Glomeromycotina				Glomeromycotina	Glomeromycotina_sp	arbuscular_mycorrhizal	MG664416	0	0	0	0	0	0	0	0	0	0	0	0	0	0	0	0	0	0	0	0.398835	11.8562	0	0	0	0	0.431984	0	0	0	0	0	0	0	0	0	0	0	0	2.48994	2.72029
	Dictyochaeta_stratosa|MT454491|	Ascomycota	Sordariomycetes	Chaetosphaeriales	Chaetosphaeriaceae	Dictyochaeta	Dictyochaeta_stratosa	litter_saprotroph	MT454491	0	0	0	0	0	1.05419	0	0	0	0	0	0	0	0	0	0	0	0	0	0	0	0	0	0	0	0	0	0	0	3.27181	5.86883	0	0	0	0	0	0	0	8.29979	0
	Glomeromycotina_sp|MH469406|	Glomeromycotina				Glomeromycotina	Glomeromycotina_sp	arbuscular_mycorrhizal	MH469406	0	0	0	0	0	0	0	0	0	0	0	0	0	0	0	0	0	0	0	0	1.48203	0.758466	0.625821	0	0	0.431984	1.82958	0	0	0	0	0	0	0	0	0	0	0	10.7897	0
	Keithomyces_acicularis|LC435734|	Ascomycota	Sordariomycetes	Hypocreales	Clavicipitaceae	Keithomyces	Keithomyces_acicularis		LC435734	0	0	0	0	0	0	0	0	0	0	1.49561	0	0	0	0	0	0	0	0	0	0	0.758466	0	11.8056	0	0	0	0.415524	0	0	0	0	0	0	0	0	0	0	0	0
	Hydnodontaceae_sp|UDB03485391|	Basidiomycota	Agaricomycetes	Trechisporales	Hydnodontaceae	Hydnodontaceae_gen_Incertae_sedis	Hydnodontaceae_sp		UDB03485391	0	0	0	0	0	0	0	0	0	0	0	0	0	0	0	0	0	0	0	0	0	0	0	0	0	0	0	0	0	0	0	0	0	0	0	0	0	0	0	0
	Helvella_floriforma|KX239841|	Ascomycota	Pezizomycetes	Pezizales	Helvellaceae	Helvella	Helvella_floriforma	ectomycorrhizal	KX239841	0	0	0	0	0	0	0	0	0	0	0	0	0	0	0	0	0	0	0	0	0	0	0	0	0	0	0	18.2831	0	0	0	0	0	0	0	0	0	0	0	0
	Ascomycota_sp|UDB01371161|	Ascomycota	Ascomycota_cls_Incertae_sedis	Ascomycota_ord_Incertae_sedis	Ascomycota_fam_Incertae_sedis	Ascomycota_gen_Incertae_sedis	Ascomycota_sp		UDB01371161	0	0	0	5.98429	0	0	0	0	0	0	0	0	0	0	0	0	0	0	0	0	0	0	0	0	0	0	0	0	0	0	0	0	0	3.41261	2.02163	0	0	0	0	0
	Rozellomycota_sp|UDB0289331|	Rozellomycota	Rozellomycota_cls_Incertae_sedis	Rozellomycota_ord_Incertae_sedis	Rozellomycota_fam_Incertae_sedis	Rozellomycota_gen_Incertae_sedis	Rozellomycota_sp		UDB0289331	0	0	0	0	0	0	0	0	0	0	0	0	0	0	0	9.67226	0	0	0	0	0	0	0	0	0	0	0	0	0	0	0	0	0	0	0	8.51938	0	0	0	0
	Microbotryomycetes_sp|UDB04157498|	Basidiomycota	Microbotryomycetes	Microbotryomycetes_ord_Incertae_sedis	Microbotryomycetes_fam_Incertae_sedis	Microbotryomycetes_gen_Incertae_sedis	Microbotryomycetes_sp		UDB04157498	0	0	0	0	0	0	0	0	0	0	0	0	0	0	4.90535	0	0	0	0	0	0	0	0	0	0	0	0	0	0	0	0	0	0	0	0	0	0	0	13.2797	0
	Mortierella_alliacea|JX976019|	Mortierellomycota	Mortierellomycetes	Mortierellales	Mortierellaceae	Mortierella	Mortierella_alliacea	soil_saprotroph	JX976019	0	0	0	0	0	0	0	0	0	0	0	0	0	0	2.67564	0	0.90775	0	0	0	0	0	0	0	0	0	0	0	0	0	2.93442	0	0	0	0	4.51026	0	0	0	0
	Sebacina_sp|MW028016|	Basidiomycota	Agaricomycetes	Sebacinales	Sebacinaceae	Sebacina	Sebacina_sp	ectomycorrhizal	MW028016	0	18.1071	0	0	0	0	0	0	0	0	0	0	0	0	0	0	0	0	0	0	0	0	0	0	0	0	0	0	0	0	0	0	0	0	0	0	0	0	0	0
	Russulaceae_sp|AB629000|	Basidiomycota	Agaricomycetes	Russulales	Russulaceae	Russulaceae_gen_Incertae_sedis	Russulaceae_sp		AB629000	0	0	0	0	0	0	2.18227	0	0	0	0	0	0	0.404449	10.2566	0	0	0	0	5.18486	0	0	0	0	0	0	0	0	0	0	0	0	0	0	0	0	0	0	0	0
	Cistella_sp|UDB02664914|	Ascomycota	Leotiomycetes	Helotiales	Helotiales_fam_Incertae_sedis	Cistella	Cistella_sp	wood_saprotroph	UDB02664914	0	0	0	0	0	0	0	0	0	0	0	0	0.883392	0	0	0	0	0	0	0	0	0	3.75493	0	0	0	0	0	0	0	0	0	0	0	0	0	0	0	0	13.1481
	Dactylellina_sp|OR866258|	Ascomycota	Orbiliomycetes	Orbiliales	Orbiliaceae	Dactylellina	Dactylellina_sp	animal_parasite	OR866258	0	0	0	0	0	0	0	0	0.489836	0	13.4605	0	0	0	0	0	0	0	0	0	0	0	0	0	3.82797	0	0	0	0	0	0	0	0	0	0	0	0	0	0	0
	Cladophialophora_sp|UDB02980430|	Ascomycota	Eurotiomycetes	Chaetothyriales	Herpotrichiellaceae	Cladophialophora	Cladophialophora_sp	soil_saprotroph	UDB02980430	0	5.28123	0	0	0	0	0	0	0	0	0	0	0	0	0	0	0	0	0	0	0	0	0	0	0	1.29595	0	0	3.42779	1.6359	0	0	0	0	0	0	0	0	0	0
	Hypomyces_sp|UDB03570217|	Ascomycota	Sordariomycetes	Hypocreales	Hypocreaceae	Hypomyces	Hypomyces_sp	mycoparasite	UDB03570217	0	0	0	0	0	0	0	0	10.7764	0	0	0	0	0	0	0	0	0	0	0	0	0	0	0	0	0	0	0	0	0	0	0	0	0	0	0	0	0	0	0
	Tolypocladium_sp|KY432317|	Ascomycota	Sordariomycetes	Hypocreales	Ophiocordycipitaceae	Tolypocladium	Tolypocladium_sp	animal_parasite	KY432317	0	0	0	0	0	0	0	0	0	0	0	0	0	0	0	0	0	0	0	0	0	0	0	0	0	0	0	0	0	0	0	17.5618	0	0	0	0	0	0	0	0
	Nigrospora_oryzae|MT131344|	Ascomycota	Sordariomycetes	Amphisphaeriales	Apiosporaceae	Nigrospora	Nigrospora_oryzae	litter_saprotroph	MT131344	0	0	0	0	0	0	0	0	0	0	0	0	0	0	0	0	0	0	0	0	0	0	0	0	1.14839	0	0	0	0	0	0	0	0	0	0	0	0	0	0	0
	Omphalotaceae_sp|OL467227|	Basidiomycota	Agaricomycetes	Agaricales	Omphalotaceae	Omphalotaceae_gen_Incertae_sedis	Omphalotaceae_sp		OL467227	0	0	0	0	0	0	0	0	0	0	0	0	0	0	0	0	0	3.07472	0	0	0	14.4109	0	0	0	0	0	0	0	0	0	0	0	0	0	0	0	0	0	0
	Linnemannia_schmuckeri|HQ630338|	Mortierellomycota	Mortierellomycetes	Mortierellales	Mortierellaceae	Linnemannia	Linnemannia_schmuckeri		HQ630338	0	0	0	0	0	0	0	0	0	0	0	0	0	0	0	0	0	0	0	0	0	0	0	0	0	0.431984	0	0	0	0	0	0	0	0	0	0	0	0	0	0
	Pleosporales_sp|MH633965|	Ascomycota	Dothideomycetes	Pleosporales	Pleosporales_fam_Incertae_sedis	Pleosporales_gen_Incertae_sedis	Pleosporales_sp		MH633965	0	0	0	0	0	0	0	0	0	0	0	0	0	0	0	0	0	0	0	0	0	17.4447	0	0	0	0	0	0	0	0	0	0	0	0	0	0	0	0	0	0
	Sebacina_sp|UDB06854487|	Basidiomycota	Agaricomycetes	Sebacinales	Sebacinaceae	Sebacina	Sebacina_sp	ectomycorrhizal	UDB06854487	0	0	0	0	0	0	0	0	0	0	0	0	0	0	0	0	0	0	0	0	0	0	0	0	0	0	0	0	0	0	0	0	0	0	0	0	0	0	17.4296	0
	Mycena_sp|JX434650|	Basidiomycota	Agaricomycetes	Agaricales	Mycenaceae	Mycena	Mycena_sp	litter_saprotroph	JX434650	0	0	0	0	0	0	0	0	0	0	0	0	0	0	0	0	0	0	0	0	0	0	0	0	0	0	17.381	0	0	0	0	0	0	0	0	0	0	0	0	0
	Peziza_sp|OQ437407|	Ascomycota	Pezizomycetes	Pezizales	Pezizaceae	Peziza	Peziza_sp	soil_saprotroph	OQ437407	0	17.3526	0	0	0	0	0	0	0	0	0	0	0	0	0	0	0	0	0	0	0	0	0	0	0	0	0	0	0	0	0	0	0	0	0	0	0	0	0	0
	Dothideomycetes_sp|UDB05272609|	Ascomycota	Dothideomycetes	Dothideomycetes_ord_Incertae_sedis	Dothideomycetes_fam_Incertae_sedis	Dothideomycetes_gen_Incertae_sedis	Dothideomycetes_sp		UDB05272609	0	17.3526	0	0	0	0	0	0	0	0	0	0	0	0	0	0	0	0	0	0	0	0	0	0	0	0	0	0	0	0	0	0	0	0	0	0	0	0	0	0
	Cortinarius_miwok|JQ906753|	Basidiomycota	Agaricomycetes	Agaricales	Cortinariaceae	Cortinarius	Cortinarius_miwok	ectomycorrhizal	JQ906753	0	0	0	0	0	0	0	0	0	0	0	0	0	0	0	0	0	0	0	0	0	0	0	0	0	0	0	0	0	0	0	0	0	0	0	0	0	0	0	0
	Hyaloriaceae_sp|UDB03441515|	Basidiomycota	Agaricomycetes	Auriculariales	Hyaloriaceae	Hyaloriaceae_gen_Incertae_sedis	Hyaloriaceae_sp		UDB03441515	0	0	0	0	0	0	0	0	0	0	0	0	0	0	0	0	0	0	0	0	0	0	0	0	0	0	0	0	0	0	0	0	0	0	0	0	0	0	0	0
	Herpotrichiellaceae_sp|UDB03385295|	Ascomycota	Eurotiomycetes	Chaetothyriales	Herpotrichiellaceae	Herpotrichiellaceae_gen_Incertae_sedis	Herpotrichiellaceae_sp		UDB03385295	0	0	0	0	0	0	0	0	0	0	0	0	0	0	0	0	0	0	0	0	0	0	0	0	0	0	0	0	0	0	0	0	0	0	0	0	0	11.4934	5.80985	0
	Mycena_sp|UDB05007692|	Basidiomycota	Agaricomycetes	Agaricales	Mycenaceae	Mycena	Mycena_sp	litter_saprotroph	UDB05007692	0	0	0	0	0	0	0	0	0	0	0	0	0	0	0	0	0	0	0	0	0	0	0	0	0	0	0	0	0	0	0	0	0	0	0	0	0	0	0	0
	Mycena_sp|UDB05149188|	Basidiomycota	Agaricomycetes	Agaricales	Mycenaceae	Mycena	Mycena_sp	litter_saprotroph	UDB05149188	0	0	0	0	0	0	0	0	0	0	0	0	0	0	0	0	0	0	0	0	0	0	0	0	0	0	0.914788	0	0	0	0	0	0	0	0	0	0	0	0	0
	Musidium_stromaticum|DQ825969|	Ascomycota	Sordariomycetes	Glomerellales	Plectosphaerellaceae	Musidium	Musidium_stromaticum	plant_pathogen	DQ825969	0	0	0	0	0	0	0	0	0	0	0	0	0	0	0	0	0	16.3985	0	0	0	0	0	0	0	0	0	0	0	0	0	0	0	0.853151	0	0	0	0	0	0
	Penicillium_soppii|MF303707|	Ascomycota	Eurotiomycetes	Eurotiales	Aspergillaceae	Penicillium	Penicillium_soppii	unspecified_saprotroph	MF303707	0	0	0	0	0	0	0	0	0	9.92253	0	0	0	0	0	0	0	0	0	0	0	0	0	0	0	0	0	0	0	0	0	0	0	0	0	0	0	0	0	0
	Patellariales_sp|UDB03725233|	Ascomycota	Dothideomycetes	Patellariales	Patellariales_fam_Incertae_sedis	Patellariales_gen_Incertae_sedis	Patellariales_sp		UDB03725233	0	0	0	0	0	0	0	0	0	0	0	0	0	0	0	0	0	0	2.74469	0	0	0	0	0	0	0	0	0	0	0	0	0	0	0	11.4559	0	0	0	0	0
	Mariannaea_punicea|MH857604|	Ascomycota	Sordariomycetes	Hypocreales	Nectriaceae	Mariannaea	Mariannaea_punicea	wood_saprotroph	MH857604	0	0	0	0	0	0	0	0	0	5.3429	0	0	0	2.83114	0	0	0	0	0	0	0	0	0	0	0	0	0	0	0	0	0	0	0	0	0	0	0	0	0	0
	Calvatia_craniiformis|LC198708|	Basidiomycota	Agaricomycetes	Agaricales	Lycoperdaceae	Calvatia	Calvatia_craniiformis	soil_saprotroph	LC198708	0	0	0	0	0	0	0	0	0	0	0	0	0	0	0	0	0	0	0	0	0	0	0	0	0	0	0	0	0	0	0	0	0	0	0	0	0	0	0	0
	Ascomycota_sp|UDB01379931|	Ascomycota	Ascomycota_cls_Incertae_sedis	Ascomycota_ord_Incertae_sedis	Ascomycota_fam_Incertae_sedis	Ascomycota_gen_Incertae_sedis	Ascomycota_sp		UDB01379931	0	0	0	0	0	0	0	0	0	0	0	0	0	0	0	0	0	0	2.74469	0	0	0	0	4.86111	0	0	0	0	0	0	0	0	0	0	1.34775	0	0	0	0	0
	Mortierella_sp|UDB04759419|	Mortierellomycota	Mortierellomycetes	Mortierellales	Mortierellaceae	Mortierella	Mortierella_sp	soil_saprotroph	UDB04759419	0	0	0	0	0	0	0	0	0	0	0	0	0	0	0	0	0	0	0	0	0	0	0	0	0	0	0	0	0	0	0	16.8301	0	0	0	0	0	0	0	0
	Cylindrocephalum_zhejiangense|ON993985|	Ascomycota	Pezizomycotina_cls_Incertae_sedis	Pezizomycotina_ord_Incertae_sedis	Pezizomycotina_fam_Incertae_sedis	Cylindrocephalum	Cylindrocephalum_zhejiangense		ON993985	0	0	0	0	0	0	0	0	0	0	0	0	0	0	0	0	0	0	0	0	0	0	0	0	0	0	0	0	0	0	0	0	0	0	0	0	0	0	0	0
	Tritirachium_cinnamomeum|JF779667|	Basidiomycota	Tritirachiomycetes	Tritirachiales	Tritirachiaceae	Tritirachium	Tritirachium_cinnamomeum	unspecified_saprotroph	JF779667	0	0	0	15.4594	0	0	0	0	0	0	0	0	0	0	0	0	0	0	0	0	0	0	0	0	0	0.863968	0	0	0	0	0	0	0	0	0	0	0	0	0	0
	Sympodiella_sp|UDB07657588|	Ascomycota	Dothideomycetes	Venturiales	Cylindrosympodiaceae	Sympodiella	Sympodiella_sp	litter_saprotroph	UDB07657588	0	0	0	0	0	0	0	0	0.489836	0	0	0	0	0	0	0	0	0	0	0	0	0	0	0	0	0	0	0	0	0	0	0	0	3.83918	0	0	0	0	0	4.08043
	Calycellina_populina|JN033382|	Ascomycota	Leotiomycetes	Helotiales	Pezizellaceae	Calycellina	Calycellina_populina	litter_saprotroph	JN033382	0	16.5981	0	0	0	0	0	0	0	0	0	0	0	0	0	0	0	0	0	0	0	0	0	0	0	0	0	0	0	0	0	0	0	0	0	0	0	0	0	0
	Tomentella_sp|UDB05997660|	Basidiomycota	Agaricomycetes	Thelephorales	Thelephoraceae	Tomentella	Tomentella_sp	ectomycorrhizal	UDB05997660	0	0	0	0	0	0	0	0	0	0	0	0	0	0	0	0	0	0	0.548938	0	0	0	0	0	0	0	0	0	0	0	0	0	0	0	0	16.0365	0	0	0	0
	Glomeromycotina_sp|MG664377|	Glomeromycotina				Glomeromycotina	Glomeromycotina_sp	arbuscular_mycorrhizal	MG664377	0	0	0	0	0	0	0	0	0	0	0	0	0	0	0	0	0	0	0	0	5.92812	0.758466	1.25164	0	0	0	0.914788	0	0	0	0	0	0	0	0	0	0	0	5.80985	0
	GS11_sp|UDB02326889|	Rozellomycota	Rozellomycotina_cls_Incertae_sedis	GS11	GS11_fam_Incertae_sedis	GS11_gen_Incertae_sedis	GS11_sp		UDB02326889	0	0	0	0	0	0	0	0	0	0	0	0	0	0	0	0	0	0	0	0	0	0	0	0	0	0	0	0	0	0	0	0	0	0	0	0	0	0	0	0
	Golubevia_pallescens|DQ317636|	Basidiomycota	Exobasidiomycetes	Golubeviales	Golubeviaceae	Golubevia	Golubevia_pallescens	mycoparasite	DQ317636	0	0	0	0	0	0	0	0	0	0	0	0	0	0	0	0	0	0	0	0	0	0	0	0	0	0	0	0	0	0	0	0	0	0	0	0	0	0	0	0
	Ascomycota_sp|UDB01652944|	Ascomycota	Ascomycota_cls_Incertae_sedis	Ascomycota_ord_Incertae_sedis	Ascomycota_fam_Incertae_sedis	Ascomycota_gen_Incertae_sedis	Ascomycota_sp		UDB01652944	0	0	0	0	7.41656	0	6.54682	0	0	0	0	0	0	0	0	0	0	0	0	2.39301	0	0	0	0	0	0	0	0	0	0	0	0	0	0	0	0	0	0	0	0
	Septoria_oenanthicola|KF251234|	Ascomycota	Dothideomycetes	Mycosphaerellales	Mycosphaerellaceae	Septoria	Septoria_oenanthicola	plant_pathogen	KF251234	0	0	0	0	0	0	0	0	0	0	0	0	1.76678	0	0	0	0	0	0	0	0	0	0	0	0	0	0	0	0	0	0	0	0	0	0	0	0	0	14.1096	0.453381
	Xenoacremonium_recifei|KP131531|	Ascomycota	Sordariomycetes	Hypocreales	Nectriaceae	Xenoacremonium	Xenoacremonium_recifei	wood_saprotroph	KP131531	0	0	0	0	0	0	0	0	0	0	0	0	0	0	0	0	0	8.71169	0	0	0	7.58466	0	0	0	0	0	0	0	0	0	0	0	0	0	0	0	0	0	0
	Cylindrosympodium_lauri|EU035414|	Ascomycota	Dothideomycetes	Venturiales	Cylindrosympodiaceae	Cylindrosympodium	Cylindrosympodium_lauri	plant_pathogen	EU035414	0	9.05353	0	0	0	0	0	0	2.93902	0	0	0	0	0	0	0	0	0	2.74469	0	0	0	0	0	0	0	0	0	0	0	0	0	1.5118	0	0	0	0	0	0	0
	Dominikia_sp|KM056661|	Glomeromycotina	Glomeromycetes	Glomerales	Dominikiaceae	Dominikia	Dominikia_sp	arbuscular_mycorrhizal	KM056661	0	0	0	0	0	0	0	0	0	0	0	0	0	0	0	0	0	0	0	0	0	0	0	15.9722	0	0	0	0	0	0	0	0	0	0	0	0	0	0	0	0
	Laccaria_yunnanensis|JQ670897|	Basidiomycota	Agaricomycetes	Agaricales	Hydnangiaceae	Laccaria	Laccaria_yunnanensis	ectomycorrhizal	JQ670897	0	0	0	0	0	0	0	0	0	0	0	0	0	0	0	0	0	0	0	0	0	15.9278	0	0	0	0	0	0	0	0	0	0	0	0	0	0	0	0	0	0
	Berkleasmium_sp|MZ778149|	Ascomycota	Dothideomycetes	Tubeufiales	Tubeufiaceae	Berkleasmium	Berkleasmium_sp	wood_saprotroph	MZ778149	0	0	0	0	0	0	0	0	0	0	0	0	0	0	0	0	0	0	0	0	0	0	0	0	0	12.5275	0	0	0	0	0	0	0	0	0	0	0	0	0	0
	Hypocreales_sp|UDB0574239|	Ascomycota	Sordariomycetes	Hypocreales	Hypocreales_fam_Incertae_sedis	Hypocreales_gen_Incertae_sedis	Hypocreales_sp		UDB0574239	0	0	0	0	0	0	0	0	0	0	0	0	0	0	0	0	0	0	0	0	0	0	0	0	0	0	0	5.40181	0	0	0	0	0	0	0	0	0	0	0	0
	Rozellomycota_sp|JF300384|	Rozellomycota	Rozellomycota_cls_Incertae_sedis	Rozellomycota_ord_Incertae_sedis	Rozellomycota_fam_Incertae_sedis	Rozellomycota_gen_Incertae_sedis	Rozellomycota_sp		JF300384	0	0	0	0	0	0	0	0	0	0	0	0	0	0	0	0	0	0	0	0	0	0	0	0	10.3355	0	0	0	0	0	0	0	0	0	0	0	0	0	0	0
	Fusidium_sp|UDB02236498|	Ascomycota	Sordariomycetes	Xylariales	Xylariales_fam_Incertae_sedis	Fusidium	Fusidium_sp	unspecified_saprotroph	UDB02236498	0	0	0	0	0	0	0	0	0	0	0	0	0	0	0	0	0	0	0	0	0	0	0	0	0	0	0	0	0	0	0	0	0	0	0	0	0	0	0	0
	Phaeohelotium_epiphyllum|AB926061|	Ascomycota	Leotiomycetes	Helotiales	Helotiaceae	Phaeohelotium	Phaeohelotium_epiphyllum	ectomycorrhizal	AB926061	0	0	0	0	0	15.8128	0	0	0	0	0	0	0	0	0	0	0	0	0	0	0	0	0	0	0	0	0	0	0	0	0	0	0	0	0	0	0	0	0	0
	Basidiomycota_sp|UDB01497165|	Basidiomycota	Basidiomycota_cls_Incertae_sedis	Basidiomycota_ord_Incertae_sedis	Basidiomycota_fam_Incertae_sedis	Basidiomycota_gen_Incertae_sedis	Basidiomycota_sp		UDB01497165	0	0	0	0	0	0	0	0	0	0	0	0	0	0	0	0	0	0	0	0	0	0	0	0	0	0	0	0	0	0	0	0	0	0	0	0	0	15.8035	0	0
	Cortinarius_praestans|KF732389|	Basidiomycota	Agaricomycetes	Agaricales	Cortinariaceae	Cortinarius	Cortinarius_praestans	ectomycorrhizal	KF732389	0	0	0	0	0	0	0	0	0	0	0	0	0	0	0	0	0	0	0	0	0	0	0	0	0	0	0	0	0	0	0	0	0	0	0	0	0	0	0	0
	Rhizopogon_sp|LC171572|	Basidiomycota	Agaricomycetes	Boletales	Rhizopogonaceae	Rhizopogon	Rhizopogon_sp	ectomycorrhizal	LC171572	0	0	0	0	0	0	0	0	0	0	0	0	0	0	0	0	0	0	0	0	0	0	0	0	0	0	0	0	0	0	0	0	0	0	0	0	0	0	0	0
	Russula_sororia|MT252521|	Basidiomycota	Agaricomycetes	Russulales	Russulaceae	Russula	Russula_sororia	ectomycorrhizal	MT252521	0	0	0	0	0	0	0	0	0	0	0	0	0	0	0	0	0	0	0	0	0	0	0	0	0	0	0	0	0	0	0	0	0	0	0	0	0	0	0	0
	Umbelopsis_angularis|JN206380|	Mucoromycota	Umbelopsidomycetes	Umbelopsidales	Umbelopsidaceae	Umbelopsis	Umbelopsis_angularis	soil_saprotroph	JN206380	0	0	0	0	0	0	0	0	0	0	0	0	0.883392	2.02224	0	0.74402	0	0	1.64681	0	0	0	0	0	0	0	0	0	0	0	0	1.46349	0	0	0.673877	0	0	0	2.48994	0
	Spizellomycetales_sp|UDB07380350|	Chytridiomycota	Spizellomycetes	Spizellomycetales	Spizellomycetales_fam_Incertae_sedis	Spizellomycetales_gen_Incertae_sedis	Spizellomycetales_sp		UDB07380350	0	0	0	0	0	0	0	0	0	0	0	0	0	0	0	0	0	0	0	0	0	0	0	0	0	0	0	0	0	0	15.6502	0	0	0	0	0	0	0	0	0
	Glomeromycotina_sp|MH469379|	Glomeromycotina				Glomeromycotina	Glomeromycotina_sp	arbuscular_mycorrhizal	MH469379	0	0	0	0	0	0	0	0	0	0	0	0	0	0	0	0	0	0	0	0	0	0	0	0	0	0	2.74436	0	0	0	0	0	0	1.27973	0	0	0	0	0	0
	Pezizellaster_sp|UDB0195098|	Ascomycota	Leotiomycetes	Helotiales	Helotiales_fam_Incertae_sedis	Pezizellaster	Pezizellaster_sp		UDB0195098	0	0	0	15.4594	0	0	0	0	0	0	0	0	0	0	0	0	0	0	0	0	0	0	0	0	0	0	0	0	0	0	0	0	0	0	0	0	0	0	0	0
	Cordycipitaceae_sp|MT974226|	Ascomycota	Sordariomycetes	Hypocreales	Cordycipitaceae	Cordycipitaceae_gen_Incertae_sedis	Cordycipitaceae_sp		MT974226	0	0	0	0	0	0	0	0	0	1.52654	0	0	0	0	0	0	0	0	0	0	0	0	0	0	0	0	0	0	0	0	0	0	0	0	0	0	0	0	0	0
	Glomeromycotina_sp|MH469390|	Glomeromycotina				Glomeromycotina	Glomeromycotina_sp	arbuscular_mycorrhizal	MH469390	0	0	0	0	0	0	0	0	0	0	0	0	0	0	0	0	0	0	0	0	0	0	0	0	0	0	0	0	0	0	0	0	0	0	0	0	0	0	0	0
	Glomeraceae_sp|KF385308|	Glomeromycotina	Glomeromycetes	Glomerales	Glomeraceae		Glomeraceae_sp	arbuscular_mycorrhizal	KF385308	0	0	0	0	0	0	0	0	0	0	0	0	0	0	0	0	0	0	0	0	0	0	0	15.2778	0	0	0	0	0	0	0	0	0	0	0	0	0	0	0	0
	Tomentella_sp|UDB026851|	Basidiomycota	Agaricomycetes	Thelephorales	Thelephoraceae	Tomentella	Tomentella_sp	ectomycorrhizal	UDB026851	0	0	0	0	0	0	0	0	0	0	0	0	0	0	0	0	0	0	0	0	0	0	0	15.2778	0	0	0	0	0	0	0	0	0	0	0	0	0	0	0	0
	Cenococcum_sp|LC364260|	Ascomycota	Dothideomycetes	Gloniales	Gloniaceae	Cenococcum	Cenococcum_sp	ectomycorrhizal	LC364260	0	0	0	0	0	0	0	0	0	1.52654	0	0.57402	0	0	0	0	0	0	0	13.1616	0	0	0	0	0	0	0	0	0	0	0	0	0	0	0	0	0	0	0	0
	Tuber_sp|LC556138|	Ascomycota	Pezizomycetes	Pezizales	Tuberaceae	Tuber	Tuber_sp	ectomycorrhizal	LC556138	0	0	0	0	0	0	0	0	0	0	0	0	0	0	0	0	0	0	0	0	0	0	0	0	0	0	0	0	0	0	0	0	0	0	0	0	0	0	0	0
	Dactylospora_sp|MZ536220|	Ascomycota	Eurotiomycetes	Sclerococcales	Dactylosporaceae	Dactylospora	Dactylospora_sp	lichen_parasite	MZ536220	0	0	0	0	0	0	0	0	0	0	0	0	0	0	0.445941	0	0	0.512453	0	0.398835	0	0	0	13.8889	0	0	0	0	0	0	0	0	0	0	0	0	0	0	0	0
	Thelephoraceae_sp|AB848677|	Basidiomycota	Agaricomycetes	Thelephorales	Thelephoraceae	Thelephoraceae_gen_Incertae_sedis	Thelephoraceae_sp		AB848677	0	0	0	0	0	0	0	0	0	0	0	0	0	0	0	0	0	0	0	0	0	0	0	0	0	14.6875	0	0	0	0.545301	0	0	0	0	0	0	0	0	0	0
	Fungi_sp|MF971602|	Fungi_phy_Incertae_sedis	Fungi_cls_Incertae_sedis	Fungi_ord_Incertae_sedis	Fungi_fam_Incertae_sedis	Fungi_gen_Incertae_sedis	Fungi_sp		MF971602	0	0	0	0	0	0	0	0	0	0	0	0	0	0	0	0	0	0	0	0	0	15.1693	0	0	0	0	0	0	0	0	0	0	0	0	0	0	0	0	0	0
	Tubeufiaceae_sp|UDB06801649|	Ascomycota	Dothideomycetes	Tubeufiales	Tubeufiaceae	Tubeufiaceae_gen_Incertae_sedis	Tubeufiaceae_sp		UDB06801649	0	8.29907	0	0	0	0	0	0	0	0	0	0	0	0	0	0	0	0	0	0	0	0	0	6.25	0	0	0	0	0.571298	0	0	0	0	0	0	0	0	0	0	0
	Sebacina_sp|OM672878|	Basidiomycota	Agaricomycetes	Sebacinales	Sebacinaceae	Sebacina	Sebacina_sp	ectomycorrhizal	OM672878	0	0	0	0	0	0	0	0	0	0	0	0	0	0	0	0	0	0	0	0	0	0	0	0	0	0	0	0	0	0	0	0	0	0	0	0	0	0	0	0
	Infundichalara_microchona|MK205295|	Ascomycota	Leotiomycetes	Helotiales	Helotiales_fam_Incertae_sedis	Infundichalara	Infundichalara_microchona	litter_saprotroph	MK205295	0	0	0	0	0	0	0	0	0	0	0	0	0	0	0	0	0	0	0	0	0	0	0	0	0	0	0.914788	5.40181	0	0	0	0	0	0	0	0	0	0	0	0
	Helotiales_sp|MF971389|	Ascomycota	Leotiomycetes	Helotiales	Helotiales_fam_Incertae_sedis	Helotiales_gen_Incertae_sedis	Helotiales_sp		MF971389	0	0	0	0	0	0	0	0	0	0	0	0	0	0	0	0	0	0	0	0	0	0	0	0	0	0	0	0	0	0	0	0	0	0	0	15.0342	0	0	0	0
	Rozellomycota_sp|UDB06701516|	Rozellomycota	Rozellomycota_cls_Incertae_sedis	Rozellomycota_ord_Incertae_sedis	Rozellomycota_fam_Incertae_sedis	Rozellomycota_gen_Incertae_sedis	Rozellomycota_sp		UDB06701516	0	0	0	0	0	0	0	0	0	0	0	0	0	0	0	0	0	0	0	0	0	0	0	0	0	0	0	0	0	0	0	0	0	0	0	15.0342	0	0	0	0
	Agaricomycetes_sp|UDB0929596|	Basidiomycota	Agaricomycetes	Agaricomycetes_ord_Incertae_sedis	Agaricomycetes_fam_Incertae_sedis	Agaricomycetes_gen_Incertae_sedis	Agaricomycetes_sp		UDB0929596	0	0	0	0	0	0	0	0	0	0	0	0	0	0	0	0	0	0	0	0	0	0	0	0	0	0.431984	0	0	0	0	0	0	0	0	0	0	0	0	0	0
	GS11_sp|UDB02330023|	Rozellomycota	Rozellomycotina_cls_Incertae_sedis	GS11	GS11_fam_Incertae_sedis	GS11_gen_Incertae_sedis	GS11_sp		UDB02330023	0	0	0	0	0	0	0	0	0	0	0	0	0	0	0	0	0	0	0	0	0	0	0	0	0	0	0	0	0	0	0	0	0	0	0	0	0	0	0	0
	Hypocreales_sp|UDB03565542|	Ascomycota	Sordariomycetes	Hypocreales	Hypocreales_fam_Incertae_sedis	Hypocreales_gen_Incertae_sedis	Hypocreales_sp		UDB03565542	0	0	0	0	0	0	0	0	0	0	0	14.9245	0	0	0	0	0	0	0	0	0	0	0	0	0	0	0	0	0	0	0	0	0	0	0	0	0	0	0	0
	Chaetosphaeriaceae_sp|MN516737|	Ascomycota	Sordariomycetes	Chaetosphaeriales	Chaetosphaeriaceae	Chaetosphaeriaceae_gen_Incertae_sedis	Chaetosphaeriaceae_sp		MN516737	0	0	0	0	0	0	0	0	0	2.28981	0	0	0	0	0	0	0	0	0	0	0	0	0	0	0	0	0	0	0	0	0	12.4396	0	0	0	0	0	0	0	0
	Entoloma_conchatum|KU312111|	Basidiomycota	Agaricomycetes	Agaricales	Entolomataceae	Entoloma	Entoloma_conchatum	soil_saprotroph	KU312111	0	0	0	0	0	0	0	0	0	0	0	0	0	0	0	0	0	0	0	0	0	6.8262	0	0	6.50755	0	0	0	0	0	0	0	0	0	0	0	0	0	0	0
	Xylariaceae_sp|UDB07520472|	Ascomycota	Sordariomycetes	Xylariales	Xylariaceae	Xylariaceae_gen_Incertae_sedis	Xylariaceae_sp		UDB07520472	0	0	0	0	0	0	0	0	0	0	0	0	0	0	0	0	0	0	0	0	0	0	0	0	0.765594	1.72794	8.23309	0	0	0	0	0	0	0	0	0	0	0	0	0
	Trichoderma_virens|KP671469|	Ascomycota	Sordariomycetes	Hypocreales	Hypocreaceae	Trichoderma	Trichoderma_virens	mycoparasite	KP671469	0	5.28123	0	0	0	0	0	0	0	0	0	0	0	0	0	0	0	0	0	0	0	0	0	0.694444	0	0	0	0	0	0	0	0	0	0	0	0	0	0	0	0
	Trechisporales_sp|MW214980|	Basidiomycota	Agaricomycetes	Trechisporales	Trechisporales_fam_Incertae_sedis	Trechisporales_gen_Incertae_sedis	Trechisporales_sp		MW214980	0	0	0	0	0	0	0	0	0	0	0	0	0	0	6.68911	0	0	0	0	0	0	0	2.50329	0	0	0	0	0	0	0	0	0	0	0	0	0	0	0	0	5.44057
	Tricholomataceae_sp|MW695325|	Basidiomycota	Agaricomycetes	Agaricales	Tricholomataceae	Tricholomataceae_gen_Incertae_sedis	Tricholomataceae_sp		MW695325	0	0	0	0	0	0	0	0	0	0	0	0	0	0	0	0	0	0	0	0	0	0	0	14.5833	0	0	0	0	0	0	0	0	0	0	0	0	0	0	0	0
	Glomeromycotina_sp|MH469327|	Glomeromycotina				Glomeromycotina	Glomeromycotina_sp	arbuscular_mycorrhizal	MH469327	0	0	0	0	0	0	0	0	0	0	0	0	0	0	0	0	0	0	0	0	0	0	0	0	0	0	0	0	0	0	0	0	0	0.853151	0	0	0	0	0	0
	Leptobacillium_symbioticum|LC485673|	Ascomycota	Sordariomycetes	Hypocreales	Cordycipitaceae	Leptobacillium	Leptobacillium_symbioticum	animal_parasite	LC485673	0	0	0	0	0	0	0	0	0	0	0	0	0	0	0	0	0	0	0	0	0	0	0	0	0	0	0	0	0	0	0	0	0	0	0	0	0	0	0	0
	Lecanicillium_fungicola|EF641889|	Ascomycota	Sordariomycetes	Hypocreales	Cordycipitaceae	Lecanicillium	Lecanicillium_fungicola	animal_parasite	EF641889	0	0.754461	0	0	0	0	0	0	0	0	11.9649	0	0	0.404449	1.33782	0	0	0	0	0	0	0	0	0	0	0	0	0	0	0	0	0	0	0	0	0	0	0	0	0
	Mycena_stylobates|JF908439|	Basidiomycota	Agaricomycetes	Agaricales	Mycenaceae	Mycena	Mycena_stylobates	litter_saprotroph	JF908439	0	0	0	0	0	0	0	0	0	0	0	0	0	0	0	0	0	0	0	0	0	6.8262	0	0	0	0	0	0	0	7.63421	0	0	0	0	0	0	0	0	0	0
	Glomeromycotina_sp|MG664438|	Glomeromycotina				Glomeromycotina	Glomeromycotina_sp	arbuscular_mycorrhizal	MG664438	0	0	0	0	0	0	0	0	0	0	0	0	0	0	0	0	0	0	0	0	0	0.758466	0	0	0	0	0	0	0	0	0	0	0	0	0	0	0	0	9.12977	0
	Hymenoscyphus_pusillus|MH476516|	Ascomycota	Leotiomycetes	Helotiales	Helotiaceae	Hymenoscyphus	Hymenoscyphus_pusillus	litter_saprotroph	MH476516	14.4547	0	0	0	0	0	0	0	0	0	0	0	0	0	0	0	0	0	0	0	0	0	0	0	0	0	0	0	0	0	0	0	0	0	0	0	0	0	0	0
	Boletaceae_sp|OQ220497|	Basidiomycota	Agaricomycetes	Boletales	Boletaceae	Boletaceae_gen_Incertae_sedis	Boletaceae_sp		OQ220497	14.4547	0	0	0	0	0	0	0	0	0	0	0	0	0	0	0	0	0	0	0	0	0	0	0	0	0	0	0	0	0	0	0	0	0	0	0	0	0	0	0
	Talaromyces_albobiverticillius|HQ605705|	Ascomycota	Eurotiomycetes	Eurotiales	Trichocomaceae	Talaromyces	Talaromyces_albobiverticillius	unspecified_saprotroph	HQ605705	0	13.5803	0	0	0	0	0	0	0	0	0	0	0	0	0	0	0	0	0	0	0	0	0	0	0	0	0	0	0	0	0	0	0	0.426576	0	0	0	0	0	0
	Arthoniales_sp|MT777337|	Ascomycota	Arthoniomycetes	Arthoniales	Arthoniales_fam_Incertae_sedis	Arthoniales_gen_Incertae_sedis	Arthoniales_sp		MT777337	0	0	0	0	0	0	0	0	0	0	0	0	0.441696	0	0	0	0	0.512453	9.33194	0	0	0	0	0	0	0	0	0	0	0	0	0	0	1.7063	0	0	0	0	0	0
	Claussenomyces_sp|UDB03124081|	Ascomycota	Leotiomycetes	Leotiales	Tympanidaceae	Claussenomyces	Claussenomyces_sp	wood_saprotroph	UDB03124081	0	0	0	0	0	0	0	0	0	0	0	0	0	0	0.445941	0	0	0	0	0	0	0	0	0	0	0	0	0	0	0	0	0	0	0.426576	0	0	0	0	0	0
	Pezizomycotina_sp|UDB04341024|	Ascomycota	Pezizomycotina_cls_Incertae_sedis	Pezizomycotina_ord_Incertae_sedis	Pezizomycotina_fam_Incertae_sedis	Pezizomycotina_gen_Incertae_sedis	Pezizomycotina_sp		UDB04341024	0	0	0	0	0	0	0	0	0	0	0	0	0	0	0	0	0	0	0	0	0	0	0	0	0	0	0	0	0	0	0	0	0	0	0	0	0	0	0	0
	Serendipita_sp|UDB06953795|	Basidiomycota	Agaricomycetes	Sebacinales	Serendipitaceae	Serendipita	Serendipita_sp	root_endophyte	UDB06953795	0	0	0	0	0	0	0	0	0	0	0	0	0	0	0	0	0	0	0	0	0	0	0	0	0	0	0	0	0	0	0	0	0	0	0	0	0	0	0	0
	Lachnum_soppittii|AB267648|	Ascomycota	Leotiomycetes	Helotiales	Lachnaceae	Lachnum	Lachnum_soppittii	litter_saprotroph	AB267648	0	7.54461	0	0	0	0	0	0	0	0	0	0	2.20848	0	0	1.48804	0	0	0	0	0	0	0	0	0	0	0	0	0	0	0	0	0	2.98603	0	0	0	0	0	0
	Fungi_sp|HM036633|	Fungi_phy_Incertae_sedis	Fungi_cls_Incertae_sedis	Fungi_ord_Incertae_sedis	Fungi_fam_Incertae_sedis	Fungi_gen_Incertae_sedis	Fungi_sp		HM036633	0	0	0	0	0	0	0	0	0	0	0	0	0	0	0	0	0	1.53736	6.58725	0	0	0	0	0	0	0	0	0	0	0	0	0	0	0	0	6.01368	0	0	0	0
	Tympanidaceae_sp|UDB06889065|	Ascomycota	Leotiomycetes	Leotiales	Tympanidaceae	Tympanidaceae_gen_Incertae_sedis	Tympanidaceae_sp		UDB06889065	0	0	0	0	0	0	0	0	0	0	0	0	0	0	0	0	0	0	0	0	0	0	0	0	0	0	0	0	0	0	0	0	8.31491	0	0	0	0	0	5.80985	0
	Orbiliales_sp|UDB02617485|	Ascomycota	Orbiliomycetes	Orbiliales	Orbiliales_fam_Incertae_sedis	Orbiliales_gen_Incertae_sedis	Orbiliales_sp		UDB02617485	0	0	0.566942	0	0	0	0	0	0	0	0	0	0	0	0	0	0	0	0	0	0	0	0	0	0	0	0	0	0	0	0	0	0	0	0	0	0	0	0	0
	Bifiguratus_sp|UDB01514516|	Mucoromycota	Mucoromycotina_cls_Incertae_sedis	Mucoromycotina_ord_Incertae_sedis	Mucoromycotina_fam_Incertae_sedis	Bifiguratus	Bifiguratus_sp	soil_saprotroph	UDB01514516	0	0	0	0	0	0	0	0	0	0	0	0	0	0	0	0	0	0	0	0	0	0	0	0	0	0	0	0	0	0	0	0	0	0	0	0	0	0	14.1096	0
	Helotiales_sp|UDB03305503|	Ascomycota	Leotiomycetes	Helotiales	Helotiales_fam_Incertae_sedis	Helotiales_gen_Incertae_sedis	Helotiales_sp		UDB03305503	0	0	0	0	0	0	0	0	0	0	0	0	0	0	0	0	0	0	0	0	0	0	0	0	0	0	0	0	0	0	0.489069	0	0	0	0	0.50114	0	0	0	0
	Cladophialophora_sp|KU839138|	Ascomycota	Eurotiomycetes	Chaetothyriales	Herpotrichiellaceae	Cladophialophora	Cladophialophora_sp	soil_saprotroph	KU839138	0.87604	0	0	0	0	0	0	0	0	0	0	0	0	0	0	0	0	0	0	0	0	0	0	0	0	0	0	0	13.1399	0	0	0	0	0	0	0	0	0	0	0
	Polyscytalum_sp|UDB05163450|	Ascomycota	Sordariomycetes	Xylariales	Xylariales_fam_Incertae_sedis	Polyscytalum	Polyscytalum_sp	plant_pathogen	UDB05163450	0	0	0	0	0	0	0	0	0	0	0	0	0	0	0	0	0	0	0	0	0	0	0	0	0	0	0	0	0	0	0	0	0	0	0	0	0	0	0	0
	Leotiomycetes_sp|LC425051|	Ascomycota	Leotiomycetes	Leotiomycetes_ord_Incertae_sedis	Leotiomycetes_fam_Incertae_sedis	Leotiomycetes_gen_Incertae_sedis	Leotiomycetes_sp		LC425051	0	0	0	0	0	0	0	0	0	0	0	0	0	0	0	0	0	0	0	0	0	0	0	0	0	0	0	0	0	0	0	0	0	0	0	0	13.9092	0	0	0
	Thelephoraceae_sp|MZ338201|	Basidiomycota	Agaricomycetes	Thelephorales	Thelephoraceae	Thelephoraceae_gen_Incertae_sedis	Thelephoraceae_sp		MZ338201	0	0	0	0	0	0	0	0	0	0	0	0	0	0	0	0	0	0	0	0	0	0	0	0	0	0	0	0	0	1.6359	12.2267	0	0	0	0	0	0	0	0	0
	Sphaerostilbella_himalayensis|MH795092|	Ascomycota	Sordariomycetes	Hypocreales	Hypocreaceae	Sphaerostilbella	Sphaerostilbella_himalayensis	mycoparasite	MH795092	0	0	0	0	0	0	0	0	0	0	0	13.7765	0	0	0	0	0	0	0	0	0	0	0	0	0	0	0	0	0	0	0	0	0	0	0	0	0	0	0	0
	Rhizophydiales_sp|UDB06475797|	Chytridiomycota	Rhizophydiomycetes	Rhizophydiales	Rhizophydiales_fam_Incertae_sedis	Rhizophydiales_gen_Incertae_sedis	Rhizophydiales_sp		UDB06475797	0	0	0	0	0	0	0	0	0	0	0	13.7765	0	0	0	0	0	0	0	0	0	0	0	0	0	0	0	0	0	0	0	0	0	0	0	0	0	0	0	0
	Helotiales_sp|HM030575|	Ascomycota	Leotiomycetes	Helotiales	Helotiales_fam_Incertae_sedis	Helotiales_gen_Incertae_sedis	Helotiales_sp		HM030575	0	0	0	0	0	0	3.81898	0	0	9.92253	0	0	0	0	0	0	0	0	0	0	0	0	0	0	0	0	0	0	0	0	0	0	0	0	0	0	0	0	0	0
	Cenococcum_sp|KY684379|	Ascomycota	Dothideomycetes	Gloniales	Gloniaceae	Cenococcum	Cenococcum_sp	ectomycorrhizal	KY684379	0	0	0	0	0	0	0	0	0	12.9756	0	0	0	0	0	0	0	0	0	0	0	0	0	0	0	0	0	0	0	0	0	0	0	0	0	0	0	0	0	0
	Tubeufia_fangchengensis|MH558783|	Ascomycota	Dothideomycetes	Tubeufiales	Tubeufiaceae	Tubeufia	Tubeufia_fangchengensis	wood_saprotroph	MH558783	0	0	0	0	0	0	0	0	0	0	0	0	0	0	0	0	0	0	0	0	0	0	0	0	0	0	0	0	0	0	0	0	0	9.81124	0	0	0	0	0	0
	Pseudosperma_sp|UDB02114055|	Basidiomycota	Agaricomycetes	Agaricales	Inocybaceae	Pseudosperma	Pseudosperma_sp		UDB02114055	0	0	0	0	0	0	0	0	0	0	0	0	0	0	0	0	0	0	0	0	0	13.6524	0	0	0	0	0	0	0	0	0	0	0	0	0	0	0	0	0	0
	Glomeromycotina_sp|MH469400|	Glomeromycotina				Glomeromycotina	Glomeromycotina_sp	arbuscular_mycorrhizal	MH469400	0	0	0	0	0	0	13.6392	0	0	0	0	0	0	0	0	0	0	0	0	0	0	0	0	0	0	0	0	0	0	0	0	0	0	0	0	0	0	0	0	0
	Sakaguchia_sp|UDB06520963|	Basidiomycota	Cystobasidiomycetes	Sakaguchiales	Sakaguchiaceae	Sakaguchia	Sakaguchia_sp	unspecified_saprotroph	UDB06520963	0	0	0	0	0	0	0	0	0	0	0	0	0	0	0	0	0	0	0	0	0	0	0	0	0	0	0	0	0	0	0	0	0	0	0	0	0	0	0	0
	Saccharomycetales_sp|UDB06292380|	Ascomycota	Saccharomycetes	Saccharomycetales	Saccharomycetales_fam_Incertae_sedis	Saccharomycetales_gen_Incertae_sedis	Saccharomycetales_sp		UDB06292380	0	0	0	0	0	0	0	0	0	0	0	0	0	0	0	0	9.0775	1.53736	0	0	0	0	0	0	0	0	0	0	0	0	0	0	0	0	0	3.00684	0	0	0	0
	GS27_ord_Incertae_sedis_sp|UDB014623|	Basidiomycota	GS27	GS27_ord_Incertae_sedis	GS27_ord_Incertae_sedis_fam_Incertae_sedis	GS27_ord_Incertae_sedis_gen_Incertae_sedis	GS27_ord_Incertae_sedis_sp		UDB014623	0.87604	0	0	0	0	0	0	0	0	0	0	0	0	0	0	0	0	0.512453	0	0	0	0	0	0	0	0.431984	0	0	0	0	0	0	0	0	0	0	0	0	0	0
	Botryobasidium_asperulum|OR471100|	Basidiomycota	Agaricomycetes	Cantharellales	Botryobasidiaceae	Botryobasidium	Botryobasidium_asperulum	wood_saprotroph	OR471100	0	13.5803	0	0	0	0	0	0	0	0	0	0	0	0	0	0	0	0	0	0	0	0	0	0	0	0	0	0	0	0	0	0	0	0	0	0	0	0	0	0
	Entoloma_kauffmanii|KR673675|	Basidiomycota	Agaricomycetes	Agaricales	Entolomataceae	Entoloma	Entoloma_kauffmanii	soil_saprotroph	KR673675	0	0	0	0	0	0	0	0	0	0	0	0	0	0	0	0	0	0	0	0	0	0	0	0	0	0	0	0	0	0	0	0	0	0	0	0	0	0	0	0
	Tolypocladium_sp|OR742030|	Ascomycota	Sordariomycetes	Hypocreales	Ophiocordycipitaceae	Tolypocladium	Tolypocladium_sp	animal_parasite	OR742030	0	0	0	0	0	0	0	0	0	0	0	0	0	0	0	0	0	0	0	0	0	0	0	0	0	0	0	0	0	0	0	0	0	0	0	0	0	0	0	0
	Hypocreales_sp|UDB03559916|	Ascomycota	Sordariomycetes	Hypocreales	Hypocreales_fam_Incertae_sedis	Hypocreales_gen_Incertae_sedis	Hypocreales_sp		UDB03559916	0	0	0	0	0	0	0	0	0	0	0	0	0	0	0	0	0	0	0	0	0	0	0	0	0	0	0	0	0	0	0	0	0	0	0	0	0	0	0	0
	Sympodiella_quercina|MK442627|	Ascomycota	Dothideomycetes	Venturiales	Cylindrosympodiaceae	Sympodiella	Sympodiella_quercina	litter_saprotroph	MK442627	0	0	0	0	0	0	0	0	0	3.05309	0	2.29608	0	0	0	0	0	0	0	0	0	0	0	0	0	0	0	0	0	4.36241	0	0	0	2.13288	0	0	0	0	1.65996	0
	Rozellomycota_sp|UDB06730836|	Rozellomycota	Rozellomycota_cls_Incertae_sedis	Rozellomycota_ord_Incertae_sedis	Rozellomycota_fam_Incertae_sedis	Rozellomycota_gen_Incertae_sedis	Rozellomycota_sp		UDB06730836	0	0	0	0	0	0	0	0	0	0	0	0	0	0	0	0	0	0	0	0	0	0	0	0	0	0	0	0	0	0	0	0	0	0	11.4559	2.00456	0	0	0	0
	Ochroconis_sp|UDB02279738|	Ascomycota	Dothideomycetes	Venturiales	Sympoventuriaceae	Ochroconis	Ochroconis_sp	animal_parasite	UDB02279738	0	0	0	0	0	0	0	0	0	0	0	1.14804	0	0	0	0	0	0	0	0	0	0	0	0	0	0	0	0	0	0	0	0	0	0	0	0	0	0	0	0
	GS11_sp|UDB02340707|	Rozellomycota	Rozellomycotina_cls_Incertae_sedis	GS11	GS11_fam_Incertae_sedis	GS11_gen_Incertae_sedis	GS11_sp		UDB02340707	0	0	0	0	0	0	0	0	0.489836	0	0	0	0	0	0	0	0	0	0	0	0	0	0	0	0	0	0	0	0	0	0	0	0	0	0	3.00684	0	0	0	0
	Thelephoraceae_sp|LC176642|	Basidiomycota	Agaricomycetes	Thelephorales	Thelephoraceae	Thelephoraceae_gen_Incertae_sedis	Thelephoraceae_sp		LC176642	0	0	0	0	0	0	0	13.3101	0	0	0	0	0	0	0	0	0	0	0	0	0	0	0	0	0	0	0	0	0	0	0	0	0	0	0	0	0	0	0	0
	Mortierella_sp|UDB04847806|	Mortierellomycota	Mortierellomycetes	Mortierellales	Mortierellaceae	Mortierella	Mortierella_sp	soil_saprotroph	UDB04847806	0	0.754461	0	1.99476	0	0	0	0	0	0.763271	0	0.57402	0	0	0	0	0	0	0	0	0	0	0	0	0	0	0	0	0	0	0	0	0	0	0	0	7.32064	0	0	0
	Cladophialophora_sp|UDB03040749|	Ascomycota	Eurotiomycetes	Chaetothyriales	Herpotrichiellaceae	Cladophialophora	Cladophialophora_sp	soil_saprotroph	UDB03040749	0	0	0	0	0	0	0	0	0	0	0	0	0	0	0	0	0	0	0	0	0	0	0	0	0	0	0	0	0	0	0	0	0	0	0	0	0	0	13.2797	0
	Helotiales_sp|KT160938|	Ascomycota	Leotiomycetes	Helotiales	Helotiales_fam_Incertae_sedis	Helotiales_gen_Incertae_sedis	Helotiales_sp		KT160938	0	0	0	0	0	0	0	0	0	0	0	0	0	0	0	0	0	0	0	0	0	0	0	0	0	0	0	0	0	0	0	0	0	0	0	0	0	0	13.2797	0
	Helotiales_sp|UDB03340620|	Ascomycota	Leotiomycetes	Helotiales	Helotiales_fam_Incertae_sedis	Helotiales_gen_Incertae_sedis	Helotiales_sp		UDB03340620	0	3.7723	0	0	0	0	0	0	0.489836	0	0	0	0	0	0	0	0	0	0	0	0	0	0	0	0	0	0	0	0	0	0	0	0	0	0	0	0	0	0	0
	Leotia_sp|KT220259|	Ascomycota	Leotiomycetes	Leotiales	Leotiaceae	Leotia	Leotia_sp	ectomycorrhizal	KT220259	0	0	0	0	0	0	0	0	0	0	0	0	0	0	0	0	0	0	0	0	0	0	0	0	0	0	0	0	0	0	13.2049	0	0	0	0	0	0	0	0	0
	Capnodiales_sp|UDB01612096|	Ascomycota	Dothideomycetes	Capnodiales	Capnodiales_fam_Incertae_sedis	Capnodiales_gen_Incertae_sedis	Capnodiales_sp		UDB01612096	0	0	0	0	0	0	0	0	0	0	1.49561	0	0	0	0	0	0	2.04981	0	0	0	1.51693	0	0	0.382797	0	0	0	0	0	0	0	1.13385	0.426576	2.69551	0	0	0	0	0
	Hyaloriaceae_sp|UDB03440879|	Basidiomycota	Agaricomycetes	Auriculariales	Hyaloriaceae	Hyaloriaceae_gen_Incertae_sedis	Hyaloriaceae_sp		UDB03440879	0	0	0	0	0	0	0	0	0	0	0	0	0	0	0	0	0	0	0	0	0	0	0	0	0	0	0.914788	0	0	0	0	0	0	0	0	0	0	0	0	0
	Glarea_sp|MH071803|	Ascomycota	Leotiomycetes	Helotiales	Helotiaceae	Glarea	Glarea_sp	soil_saprotroph	MH071803	0	0	0	0	0	0	0	0	0	0	0	0	0	0	0	0	0	0	0	0	0	0	0	0	0	0	0	0	0	0	0	0	0	0	0	0	11.713	1.43668	0	0
	Russula_sp|KY684519|	Basidiomycota	Agaricomycetes	Russulales	Russulaceae	Russula	Russula_sp	ectomycorrhizal	KY684519	0	0	0	0	0	0	0	0	0	0	0	0	0	0	0	0	0	0	0	0	0	0	0	0	0	0	0	0	0	0	0	0	0	0	0	0	0	0	0	0
	Kurtzmaniella_sp|EU343803|	Ascomycota	Saccharomycetes	Saccharomycetales	Debaryomycetaceae	Kurtzmaniella	Kurtzmaniella_sp	nectar/tap_saprotroph	EU343803	0	0	0	0	0	0	0	0	0	1.52654	0	0	0	0	0	0	0	0	0	3.98835	0	0	0	0	0	0	0	0	0	0	0	0	0	0	0	0	0	0	0	0
	Lasiodiplodia_margaritacea|EU144050|	Ascomycota	Dothideomycetes	Botryosphaeriales	Botryosphaeriaceae	Lasiodiplodia	Lasiodiplodia_margaritacea	plant_pathogen	EU144050	0	0	0	0	0	0	0	0	0	0	0	0	0	0	0	0	0	0	0	0	0	0	0	0	0	0	0	0	0	0	0	0	0	0	0	0	0	0	0	0
	Helotiales_sp|KP889673|	Ascomycota	Leotiomycetes	Helotiales	Helotiales_fam_Incertae_sedis	Helotiales_gen_Incertae_sedis	Helotiales_sp		KP889673	0	0	0	0	0	0	0	0	0	0	0	0	0	0	0	0	0	0	0	0	0	0	0	0	0	0	0	0	0	0	0	0	0	0	0	0	0	0	0	0
	Niesslia_fuegiana|KF296928|	Ascomycota	Sordariomycetes	Hypocreales	Niessliaceae	Niesslia	Niesslia_fuegiana	litter_saprotroph	KF296928	0	0	0	12.966	0	0	0	0	0	0	0	0	0	0	0	0	0	0	0	0	0	0	0	0	0	0	0	0	0	0	0	0	0	0	0	0	0	0	0	0
	Hypomyces_chlorinigenus|UDB0780860|	Ascomycota	Sordariomycetes	Hypocreales	Hypocreaceae	Hypomyces	Hypomyces_chlorinigenus	mycoparasite	UDB0780860	0	0	0	0	0	0	0	0	0	0	0	0	0	0	0	0	0	0	0	0	0	0	0	0	0	0	0	0	0	0	0	0	0	0	0	0	0	0	0	0
	Lecanoromycetes_sp|UDB02748949|	Ascomycota	Lecanoromycetes	Lecanoromycetes_ord_Incertae_sedis	Lecanoromycetes_fam_Incertae_sedis	Lecanoromycetes_gen_Incertae_sedis	Lecanoromycetes_sp		UDB02748949	0	0	0	0	0	0	0	0	0	3.05309	0	0	0	0	0	0	0	0	0	0	0	9.86006	0	0	0	0	0	0	0	0	0	0	0	0	0	0	0	0	0	0
	Trichoderma_velutinum|KT314323|	Ascomycota	Sordariomycetes	Hypocreales	Hypocreaceae	Trichoderma	Trichoderma_velutinum	mycoparasite	KT314323	4.3802	0	0	6.48298	0	0	0	0	0	0	0	0	0	2.02224	0	0	0	0	0	0	0	0	0	0	0	0	0	0	0	0	0	0	0	0	0	0	0	0	0	0
	Rhodocollybia_sp|UDB06527190|	Basidiomycota	Agaricomycetes	Agaricales	Omphalotaceae	Rhodocollybia	Rhodocollybia_sp	litter_saprotroph	UDB06527190	0	0	0	0	0	0	0	0	0	0	0	0	0	0	0	0	0	12.8113	0	0	0	0	0	0	0	0	0	0	0	0	0	0	0	0	0	0	0	0	0	0
	Rozellomycota_sp|UDB06709455|	Rozellomycota	Rozellomycota_cls_Incertae_sedis	Rozellomycota_ord_Incertae_sedis	Rozellomycota_fam_Incertae_sedis	Rozellomycota_gen_Incertae_sedis	Rozellomycota_sp		UDB06709455	0	0	0	0	0	0	0	0	0	0	0	0	0	0	0	2.97608	0	0	0	0	0	0	0	0	0	0	0	0	0	0	0	0	0	0	0	6.01368	0	0	0	0
	Glomeromycotina_sp|MG664364|	Glomeromycotina				Glomeromycotina	Glomeromycotina_sp	arbuscular_mycorrhizal	MG664364	0	0	0	0	0	0	0	0	0	0	0	0	0	0	0	0	0	0	0	0	0	0	1.25164	0	0	0	0	0	0	0	0	0	0	0	0	0	0	0	1.65996	0
	Coltriciella_sp|MT522550|	Basidiomycota	Agaricomycetes	Hymenochaetales	Hymenochaetaceae	Coltriciella	Coltriciella_sp	ectomycorrhizal	MT522550	0	0	0	0	0	0	0	0	0	0	0	0	0	0	0	0	0	0	0	0	0	0	0	0	0	0	0	0	0	0	0	0	0	0	0	0	0	0	0	0
	Strobilomyces_confusus|LC096372|	Basidiomycota	Agaricomycetes	Boletales	Boletaceae	Strobilomyces	Strobilomyces_confusus	ectomycorrhizal	LC096372	0	0	0	0	0	0	0	0	0	0	0	0	0	0	0	0	0	0	0	0	0	0	0	0	0	0	0	0	0	0	0	0	0	0	0	0	0	0	0	0
	Glomeromycotina_sp|MG664403|	Glomeromycotina				Glomeromycotina	Glomeromycotina_sp	arbuscular_mycorrhizal	MG664403	0	0	0	8.47775	0	0	0	0	0	0	0	0	0	0	0	0	0	0	0	0	0	0	0	0	0	3.88786	0	0.415524	0	0	0	0	0	0	0	0	0	0	0	0
	Helicosporium_gracile|UDB03298684|	Ascomycota	Dothideomycetes	Tubeufiales	Tubeufiaceae	Helicosporium	Helicosporium_gracile	wood_saprotroph	UDB03298684	0	0	0	0	0	0	0	0	0	0	0	0	0	0	0	0	0	0	0	0	0	0	0	0	0	0	0	0	0	0	0	0	0	0.426576	0	0	0	0	0	0
	Chalara_sp|FR667232|	Ascomycota	Leotiomycetes	Helotiales	Pezizellaceae	Chalara	Chalara_sp	litter_saprotroph	FR667232	0	0	0	0	0	0	0	0	7.34754	1.52654	2.99121	0	0	0	0	0	0.90775	0	0	0	0	0	0	0	0	0	0	0	0	0	0	0	0	0	0	0	0	0	0	0
	Chytridiomycota_sp|UDB02263947|	Chytridiomycota	Chytridiomycota_cls_Incertae_sedis	Chytridiomycota_ord_Incertae_sedis	Chytridiomycota_fam_Incertae_sedis	Chytridiomycota_gen_Incertae_sedis	Chytridiomycota_sp		UDB02263947	0	0	0	0	0	0	0	0	0	0	1.49561	0.57402	0	0	0	0	0	0	0	0	0	0	0	0	0	0	0	0	0	0	0	0	0	0	0	0.50114	0	0	2.48994	0
	Cladophialophora_sp|UDB02899204|	Ascomycota	Eurotiomycetes	Chaetothyriales	Herpotrichiellaceae	Cladophialophora	Cladophialophora_sp	soil_saprotroph	UDB02899204	0	0	0	0	0	0	0	0	0	0	0	0	0	0	0	0	0	0	0	0	0	0	0	0	0	0	0	0	0	0	0	0	0	0	0	0	0	0	0	0
	Mollisina_sp|UDB04221998|	Ascomycota	Leotiomycetes	Helotiales	Pezizellaceae	Mollisina	Mollisina_sp	litter_saprotroph	UDB04221998	0	0	0	0	0	0	0	0	0	0	0	0	0	0	0	0	0	0	0	0	0	0	0	0	0	0	0	0	0	0	0	0	0	0	0	0	0	0	0	0
	Glomeromycotina_sp|MH469419|	Glomeromycotina				Glomeromycotina	Glomeromycotina_sp	arbuscular_mycorrhizal	MH469419	0	0	0	0	12.3609	0	0	0	0	0	0	0	0	0	0	0	0	0	0	0	0	0	0	0	0	0	0	0	0	0	0	0	0	0	0	0	0	0	0	0
	Russula_begonia|MZ573252|	Basidiomycota	Agaricomycetes	Russulales	Russulaceae	Russula	Russula_begonia	ectomycorrhizal	MZ573252	12.2646	0	0	0	0	0	0	0	0	0	0	0	0	0	0	0	0	0	0	0	0	0	0	0	0	0	0	0	0	0	0	0	0	0	0	0	0	0	0	0
	Capnodiales_sp|UDB01617965|	Ascomycota	Dothideomycetes	Capnodiales	Capnodiales_fam_Incertae_sedis	Capnodiales_gen_Incertae_sedis	Capnodiales_sp		UDB01617965	0	0	0	0	0	0	0	0	0	0	0	0	0	0	0.891882	0	0	0	0	0.398835	0	0	0	0	0	0	0.914788	0	0	0	0	5.1222	0	0	0	0	0	0	0	0
	Cortinarius_radicosissimus|MT935369|	Basidiomycota	Agaricomycetes	Agaricales	Cortinariaceae	Cortinarius	Cortinarius_radicosissimus	ectomycorrhizal	MT935369	0	0	0	0	0	0	0	0	0	0	0	0	0	0	0	0	0	0	0	0	0	0	0	0	0	0	0	0	0	0	0	0	0	0	0	0	0	0	0	0
	Geminibasidium_sp|UDB02750826|	Basidiomycota	Geminibasidiomycetes	Geminibasidiales	Geminibasidiaceae	Geminibasidium	Geminibasidium_sp	soil_saprotroph	UDB02750826	0	0	0	0	0	0	0	0	0	0	0	0	0	0	0	0	0	0	0	0	0	0	0	0	0	0	0	0	0	0	0	0	0	0	0	0	0	0	0	0
	Gyoerffyella_entomobryoides|KC834056|	Ascomycota	Leotiomycetes	Helotiales	Discinellaceae	Gyoerffyella	Gyoerffyella_entomobryoides	litter_saprotroph	KC834056	0	0	0	0	0	0	0	0	0	0	0	0	0	0	0	0	0	0	0	0	0	0	0	0	0	0	0	0	0	0	0	11.7079	0	0	0	0	0	0	0	0.453381
	Sebacinales_sp|LC711922|	Basidiomycota	Agaricomycetes	Sebacinales	Sebacinales_fam_Incertae_sedis	Sebacinales_gen_Incertae_sedis	Sebacinales_sp		LC711922	0	0	0	0	0	0	0	0	0	0	0	0	0	0	0	0	0	0	0	0	0	0	0.625821	3.47222	0	0.431984	0	0	0	0	0	0	0	0	0	0	0	0	0	0
	Ascomycota_sp|UDB01370157|	Ascomycota	Ascomycota_cls_Incertae_sedis	Ascomycota_ord_Incertae_sedis	Ascomycota_fam_Incertae_sedis	Ascomycota_gen_Incertae_sedis	Ascomycota_sp		UDB01370157	0	0	0	0	0	0	0	0	0	0	0	0	0	0	0	0	0	0	0	0	0	0	0	0	0	0	5.48873	6.64838	0	0	0	0	0	0	0	0	0	0	0	0
	Helotiales_sp|EF619701|	Ascomycota	Leotiomycetes	Helotiales	Helotiales_fam_Incertae_sedis	Helotiales_gen_Incertae_sedis	Helotiales_sp		EF619701	0	12.0714	0	0	0	0	0	0	0	0	0	0	0	0	0	0	0	0	0	0	0	0	0	0	0	0	0	0	0	0	0	0	0	0	0	0	0	0	0	0
	Fungi_sp|JX320841|	Fungi_phy_Incertae_sedis	Fungi_cls_Incertae_sedis	Fungi_ord_Incertae_sedis	Fungi_fam_Incertae_sedis	Fungi_gen_Incertae_sedis	Fungi_sp		JX320841	0	0	0	0	0	0	0	0	0	0	0	0	0	0	0	0	0	0	0	0	0	0	0	0	0.382797	0	0	0	0	0	0	0	0	0	0	0	0	0	0	0
	Glomeromycotina_sp|MG664415|	Glomeromycotina				Glomeromycotina	Glomeromycotina_sp	arbuscular_mycorrhizal	MG664415	0	0	0	0	0	0	0	0	0	0	0	0	0	0	0	0	0	0	0	0	0	0	0	0	0	4.31984	1.82958	1.6621	0	0	0	0	0	0	0	0	0	0	0	0
	Boletus_sp|MG547591|	Basidiomycota	Agaricomycetes	Boletales	Boletaceae	Boletus	Boletus_sp	ectomycorrhizal	MG547591	0	0	0	0	0	0	0	0	0	0	0	0	0	0	0	0	0	0	0	0	0	0	0	0	0	0	0	0	0	0	0	0	0	0	0	0	0	0	0	0
	Russula_sp|UDB06086914|	Basidiomycota	Agaricomycetes	Russulales	Russulaceae	Russula	Russula_sp	ectomycorrhizal	UDB06086914	0	0	0	0	0	0	0	0	0	0	0	0	0	0	0	0	0	0	0	0	0	0	0	0	0	0	0	0	0	0	0	0	0	0	0	0	0	0	0	0
	Talaromyces_infraolivaceus|JX091481|	Ascomycota	Eurotiomycetes	Eurotiales	Trichocomaceae	Talaromyces	Talaromyces_infraolivaceus	unspecified_saprotroph	JX091481	0	0	0	11.9686	0	0	0	0	0	0	0	0	0	0	0	0	0	0	0	0	0	0	0	0	0	0	0	0	0	0	0	0	0	0	0	0	0	0	0	0
	Devriesia_sp|UDB05111248|	Ascomycota	Dothideomycetes	Mycosphaerellales	Teratosphaeriaceae	Devriesia	Devriesia_sp	plant_pathogen	UDB05111248	0	0	0	0	0	0	0	0	0	0	0	0	0	0	0	0	0	0	0	11.9651	0	0	0	0	0	0	0	0	0	0	0	0	0	0	0	0	0	0	0	0
	Mortierellaceae_sp|UDB04942106|	Mortierellomycota	Mortierellomycetes	Mortierellales	Mortierellaceae	Mortierellaceae_gen_Incertae_sedis	Mortierellaceae_sp		UDB04942106	0	0	0	0	0	0	0	0	0	0	11.9649	0	0	0	0	0	0	0	0	0	0	0	0	0	0	0	0	0	0	0	0	0	0	0	0	0	0	0	0	0
	Pochonia_globispora|DQ516079|	Ascomycota	Sordariomycetes	Hypocreales	Clavicipitaceae	Pochonia	Pochonia_globispora	animal_parasite	DQ516079	0	0	0	0	0	0	0	0	0	0	0	0	0	0	0	0	0	0	0	0	0	0	0	0	0	0	0	0	0	0	0	0	0	11.9441	0	0	0	0	0	0
	Chloridium_humicola|AF486131|	Ascomycota	Sordariomycetes	Chaetosphaeriales	Chaetosphaeriaceae	Chloridium	Chloridium_humicola	litter_saprotroph	AF486131	0	3.7723	0	0	0	0	0	0	0	2.28981	0	0	0	0	0	0	0	0	0	0	0	0	0	0	0	0.863968	0	0	0	0	0	0	0	0	0	0	0	0	0	0
	Russula_nigricans|UDB032530|	Basidiomycota	Agaricomycetes	Russulales	Russulaceae	Russula	Russula_nigricans	ectomycorrhizal	UDB032530	0	0	0	0	0	0	0	0	0.489836	0	0	0	0	0	0	0	0	0	0	0	0	0	11.2648	0	0	0	0	0	0	0	0	0	0	0	0	0	0	0	0	0
	Trechispora_minima|OR933751|	Basidiomycota	Agaricomycetes	Trechisporales	Hydnodontaceae	Trechispora	Trechispora_minima	wood_saprotroph	OR933751	0	0	0	0	0	0	0	0	0	0	0	0	0	0	0	0	0	0	2.74469	0	0	0	0	6.94444	0	0	0	0	0	0	0	0	0	0	2.02163	0	0	0	0	0
	Orbilia_ellipsospora|KT215202|	Ascomycota	Orbiliomycetes	Orbiliales	Orbiliaceae	Orbilia	Orbilia_ellipsospora	wood_saprotroph	KT215202	0	0	0	0	0	0	0	0	0	9.15926	0	0	0.441696	0	0	0	0	0	0	0	0	0	0	0	0	0	0	0	0	0	0	0	0	0	0	0	0	0	0	0
	Ascomycota_sp|UDB01350736|	Ascomycota	Ascomycota_cls_Incertae_sedis	Ascomycota_ord_Incertae_sedis	Ascomycota_fam_Incertae_sedis	Ascomycota_gen_Incertae_sedis	Ascomycota_sp		UDB01350736	0	0	0	0	0	0	0	0	0	0	0	0	0	0	0	0	0	0	0	0	0	0	0	0	0	0	0	0	0	0	0	0	0	0	0	0	0	0	0	0
	Sordariomycetes_sp|UDB01393687|	Ascomycota	Sordariomycetes	Sordariomycetes_ord_Incertae_sedis	Sordariomycetes_fam_Incertae_sedis	Sordariomycetes_gen_Incertae_sedis	Sordariomycetes_sp		UDB01393687	0	0	0	0	0	0	0	0	0	0	0	0	0	0	0	0	0	0	0	0	0	0	0	0	0	0	0	0	0	0	0	0	0	0	0	0	0	0	0	0
	Cylindrosympodium_sp|UDB04501127|	Ascomycota	Dothideomycetes	Venturiales	Cylindrosympodiaceae	Cylindrosympodium	Cylindrosympodium_sp	plant_pathogen	UDB04501127	0	9.80799	0	0	0	0	0	0	0	0	0	0	0	0	0.445941	0	0	0	0	0	0	0	0	0	0	0.431984	0.914788	0	0	0	0	0	0	0	0	0	0	0	0	0
	Exophiala_equina|JF747094|	Ascomycota	Eurotiomycetes	Chaetothyriales	Herpotrichiellaceae	Exophiala	Exophiala_equina	animal_parasite	JF747094	0	0	0	0	0	0	0	0	0	0	0	1.14804	0	0	0	0	0	0	10.4298	0	0	0	0	0	0	0	0	0	0	0	0	0	0	0	0	0	0	0	0	0
	Helotiales_sp|UDB03322120|	Ascomycota	Leotiomycetes	Helotiales	Helotiales_fam_Incertae_sedis	Helotiales_gen_Incertae_sedis	Helotiales_sp		UDB03322120	0	0	0	0	0	0	0	0	0	4.57963	0	0	0	0	0	0	0	0	0	0	0	0	0	0	0	0	0	0	0	0	0	0	0	0	0	0	0	0	0	0
	Tainosphaeria_jonesii|KY026059|	Ascomycota	Sordariomycetes	Chaetosphaeriales	Chaetosphaeriaceae	Tainosphaeria	Tainosphaeria_jonesii	wood_saprotroph	KY026059	0	0	0	0	0	0	0	0	0	0	0	0	0	0	0	0	0	0	0	0	0	0	0	0	0	0	0	0	0	0	0	0	0	11.5175	0	0	0	0	0	0
	Arthrocladium_sp|UDB01289598|	Ascomycota	Eurotiomycetes	Chaetothyriales	Trichomeriaceae	Arthrocladium	Arthrocladium_sp	soil_saprotroph	UDB01289598	0	0	0	11.4699	0	0	0	0	0	0	0	0	0	0	0	0	0	0	0	0	0	0	0	0	0	0	0	0	0	0	0	0	0	0	0	0	0	0	0	0
	Ochroconis_sp|UDB02279591|	Ascomycota	Dothideomycetes	Venturiales	Sympoventuriaceae	Ochroconis	Ochroconis_sp	animal_parasite	UDB02279591	0	0	0	0	0	0	0	0	0	0	0	0	0	0	0	0	0	0	1.64681	0	0	0	0	0	0	0	0	0	0	0	0	0	0.755901	0.426576	0	0	0	0	0	0
	Russula_sp|LC711823|	Basidiomycota	Agaricomycetes	Russulales	Russulaceae	Russula	Russula_sp	ectomycorrhizal	LC711823	0	0	0	0	0	0	0	0	0	0	0	0	0	0	0	0	0	0	0	0	0	0	0	0	0	0	0	0	11.426	0	0	0	0	0	0	0	0	0	0	0
	Gymnopus_iodes|OM970869|	Basidiomycota	Agaricomycetes	Agaricales	Omphalotaceae	Gymnopus	Gymnopus_iodes	litter_saprotroph	OM970869	0	0	0	0	0	0	0	0	0	0	0	0	0	0	0	0	0	0	0	0	0	0	0	0	0	0	0	0	11.426	0	0	0	0	0	0	0	0	0	0	0
	Penicillium_tanzanicum|KT887841|	Ascomycota	Eurotiomycetes	Eurotiales	Aspergillaceae	Penicillium	Penicillium_tanzanicum	unspecified_saprotroph	KT887841	0	0	0	0	0	0	0	0	0	0	0	0.57402	0	0	0	0	0	0	0	0	0	0	0	0	0	0	0	0	0	0	0	0	0	0	0	0	0	0	0	0
	Hypocreales_sp|UDB03560343|	Ascomycota	Sordariomycetes	Hypocreales	Hypocreales_fam_Incertae_sedis	Hypocreales_gen_Incertae_sedis	Hypocreales_sp		UDB03560343	1.31406	0	9.07107	0	0	0	0	0	0	0	0	0	0	0	0	0	0	0	0	0	0	0	0	0	0	0	0	0	0	0	0	0	0	0	0	0	0	0	0	0
	Neocucurbitaria_quercina|LT623220|	Ascomycota	Dothideomycetes	Pleosporales	Cucurbitariaceae	Neocucurbitaria	Neocucurbitaria_quercina	unspecified_saprotroph	LT623220	0	0	0	0	0	0	0	0	0	0	9.72144	0	0	0	0	0	0	1.53736	0	0	0	0	0	0	0	0	0	0	0	0	0	0	0	0	0	0	0	0	0	0
	Ascomycota_sp|UDB01387558|	Ascomycota	Ascomycota_cls_Incertae_sedis	Ascomycota_ord_Incertae_sedis	Ascomycota_fam_Incertae_sedis	Ascomycota_gen_Incertae_sedis	Ascomycota_sp		UDB01387558	0	0	0	0	0	0	0	0	0	0	0	0	0	0	0	0	0	0	0	0	0	0	0	0	0	0	0	0	0	0	0	0	0	0	0	0	0	0	0	0
	Gymnostellatospora_bhattii|MH860337|	Ascomycota	Leotiomycetes	Thelebolales	Pseudeurotiaceae	Gymnostellatospora	Gymnostellatospora_bhattii	soil_saprotroph	MH860337	1.75208	0	3.40165	3.49084	0	0	0	0	0	0	0	0	0	0	0	0	0	0	0	0	0	0	0	0	0	0	0	0	0	0	0	0	0	0	0	0	0	0	0	0
	Anungitea_sp|UDB0756694|	Ascomycota	Sordariomycetes	Xylariales	Xylariales_fam_Incertae_sedis	Anungitea	Anungitea_sp	plant_pathogen	UDB0756694	0	0	0	0	0	0	0	0	0	0	0	0	5.74205	3.64004	1.78376	0	0	0	0	0	0	0	0	0	0	0	0	0	0	0	0	0	0	0	0	0	0	0	0	0
	Cladophialophora_sp|AB986347|	Ascomycota	Eurotiomycetes	Chaetothyriales	Herpotrichiellaceae	Cladophialophora	Cladophialophora_sp	soil_saprotroph	AB986347	1.31406	0.754461	0	0	0	0	0	0	0	0	0	0	0	0	0	0	0	0	0	0	0	0	0	0	0	0	0	0	0	0	0	0	0.37795	5.11891	0	0	0	0	0	0
	Capnodiales_sp|UDB01615307|	Ascomycota	Dothideomycetes	Capnodiales	Capnodiales_fam_Incertae_sedis	Capnodiales_gen_Incertae_sedis	Capnodiales_sp		UDB01615307	0	3.7723	0	0	0	0	0	0	0	0	0	0	0	0	0	0	0	0	0	0	0	0	0	0	0	0	0	0	0	0	0	0	0	0	0	0	0	0	0	0
	Xylolentia_reniformis|OP377860|	Ascomycota	Sordariomycetes	Diaporthomycetidae_ord_Incertae_sedis	Rhamphoriaceae	Xylolentia	Xylolentia_reniformis	wood_saprotroph	OP377860	0	0	0	0	0	0	0	0	0	0	0	0	0	0	0	0	0	0	0	0	0	0	0	0	0	0	0	0	0	0	0	0	0	0	0	0	0	0	0	0
	Beltraniaceae_sp|KF435912|	Ascomycota	Sordariomycetes	Amphisphaeriales	Beltraniaceae	Beltraniaceae_gen_Incertae_sedis	Beltraniaceae_sp		KF435912	0	0	0	0	0	0	0	0	0	0	0	0	0	0	0	0	0	0	0	0	0	0	0	0	0	0	0	0	0	0	0	0	0	0.426576	0	0	0	0	0	0
	Helotiales_sp|UDB03307771|	Ascomycota	Leotiomycetes	Helotiales	Helotiales_fam_Incertae_sedis	Helotiales_gen_Incertae_sedis	Helotiales_sp		UDB03307771	0	0	0	0	0	0	0	0	0	0	0	0	0	0	0	0	0	0	0	0	0	0	0	0	0	0	0	0	0	0	0	0	0	0	0	0	10.981	0	0	0
	Conlarium_sp|UDB04131493|	Ascomycota	Sordariomycetes	Atractosporales	Conlariaceae	Conlarium	Conlarium_sp	wood_saprotroph	UDB04131493	0	0	0	0	0	0	0	0	0	0	0	0	0	0	0	0	0	4.09962	1.64681	0	0	0	0	0	0	0	0	0	0	0	0	0	0	0	0	0	0	0	0	0
	Claussenomyces_sp|UDB03125394|	Ascomycota	Leotiomycetes	Leotiales	Tympanidaceae	Claussenomyces	Claussenomyces_sp	wood_saprotroph	UDB03125394	0	0	0	0	0	0	0	0	0	0	2.24341	1.14804	0	0	0.445941	0	0	0	0	0	0	0	0	0	0	0	0	0	0	0	0	0	0	0.853151	0	0	0	0	0	0
	Helotiales_sp|FM999599|	Ascomycota	Leotiomycetes	Helotiales	Helotiales_fam_Incertae_sedis	Helotiales_gen_Incertae_sedis	Helotiales_sp		FM999599	0	0	0	0	0	0	0	0	0	0	0	0	0	0	0	0	0	0	0	0	0	0	0	0	0	0	0	0	0	0	0	0	0	0	0	0	0	0	0	0
	Fungi_sp|UDB027039|	Fungi_phy_Incertae_sedis	Fungi_cls_Incertae_sedis	Fungi_ord_Incertae_sedis	Fungi_fam_Incertae_sedis	Fungi_gen_Incertae_sedis	Fungi_sp		UDB027039	0	0	0	0	0	0	0	0	0	0	0	0	0	0	0	0.74402	0	0	0	0	0	0	0	0	0	0	10.0627	0	0	0	0	0	0	0	0	0	0	0	0	0
	Discosia_yakushimensis|AB594789|	Ascomycota	Sordariomycetes	Amphisphaeriales	Sporocadaceae	Discosia	Discosia_yakushimensis	plant_pathogen	AB594789	0	0	0	0	0	0	0	0	0	0	0	0	0	0	0	0	0	0	0	0	0	0	0	0	0	0	0	0	0	0	0	0	0	0	0	0	0	0	10.7897	0
	Tylopilus_sp|LC667068|	Basidiomycota	Agaricomycetes	Boletales	Boletaceae	Tylopilus	Tylopilus_sp	ectomycorrhizal	LC667068	0	3.7723	0	0	0	0	2.18227	0	0	0	0	0	0	0	0	0	0	0	0	0	0	0	0	0	0	0	0	0	0	0	0	0	0	0	0	0	0	0	0	0
	Clavariaceae_sp|UDB03187404|	Basidiomycota	Agaricomycetes	Agaricales	Clavariaceae	Clavariaceae_gen_Incertae_sedis	Clavariaceae_sp		UDB03187404	0	0	0	0	0	0	0	0	0	0	0	0	0	0	0	0	0	0	0	0	0	0	0	0	0	0	8.23309	0	0	0	0	0	0	0	0	0	0	0	2.48994	0
	Massarina_sp|UDB03666239|	Ascomycota	Dothideomycetes	Pleosporales	Massarinaceae	Massarina	Massarina_sp	plant_pathogen	UDB03666239	0	0	0	0	0	0	0	0	0	0	0	0	0	0	0	0	0	0	0	0	0	0	0	0	10.7183	0	0	0	0	0	0	0	0	0	0	0	0	0	0	0
	Metarhizium_gaoligongense|KY087808|	Ascomycota	Sordariomycetes	Hypocreales	Clavicipitaceae	Metarhizium	Metarhizium_gaoligongense	animal_parasite	KY087808	0	0	0	0	0	0	0	0	0	0	0	0	0	0	0	0	0	0	0	0	0	10.6185	0	0	0	0	0	0	0	0	0	0	0	0	0	0	0	0	0	0
	Leptodontidium_sp|UDB0793501|	Ascomycota	Leotiomycetes	Helotiales	Leptodontidiaceae	Leptodontidium	Leptodontidium_sp	litter_saprotroph	UDB0793501	0	0	0	0	0	0	0	0	0	0	0	0	9.71731	0	0.891882	0	0	0	0	0	0	0	0	0	0	0	0	0	0	0	0	0	0	0	0	0	0	0	0	0
	GS23_sp|UDB02447947|	Mucoromycota	Umbelopsidomycetes	GS23	GS23_fam_Incertae_sedis	GS23_gen_Incertae_sedis	GS23_sp		UDB02447947	0	0	0	0	0	10.5419	0	0	0	0	0	0	0	0	0	0	0	0	0	0	0	0	0	0	0	0	0	0	0	0	0	0	0	0	0	0	0	0	0	0
	Fungi_sp|JX365844|	Fungi_phy_Incertae_sedis	Fungi_cls_Incertae_sedis	Fungi_ord_Incertae_sedis	Fungi_fam_Incertae_sedis	Fungi_gen_Incertae_sedis	Fungi_sp		JX365844	0	0	0	0	0	0	0	0	0	0	0	0	0	0	0	0	0	0	0	0	0	0	0	0	0	0	0	0	0	0	0	0	0	0	5.39102	0	0	0	0	0
	Rozellomycota_sp|UDB05340216|	Rozellomycota	Rozellomycota_cls_Incertae_sedis	Rozellomycota_ord_Incertae_sedis	Rozellomycota_fam_Incertae_sedis	Rozellomycota_gen_Incertae_sedis	Rozellomycota_sp		UDB05340216	0	0	0	0	0	0	0	0	0	0	0	0	0	0	0	0	4.08487	0	5.48938	0	0	0	0	0	0.382797	0	0	0	0	0	0	0	0	0	0	0	0	0	0	0
	Ovicillium_subglobosum|KU382205|	Ascomycota	Sordariomycetes	Hypocreales	Bionectriaceae	Ovicillium	Ovicillium_subglobosum	animal_parasite	KU382205	0	0	0	0	0	0	0	0	0	7.63271	0	0	0.441696	0	0	0	0	0	0	0	0	0	0	0	0	0	0	0	0	0	0	0	0	0	0	0	0	0	0	0
	Sordariomycetes_sp|UDB07344594|	Ascomycota	Sordariomycetes	Sordariomycetes_ord_Incertae_sedis	Sordariomycetes_fam_Incertae_sedis	Sordariomycetes_gen_Incertae_sedis	Sordariomycetes_sp		UDB07344594	0	0	0	0	0	0	0	0	0	0	0	0	0	0	0	0	0	0	0	0	0	0	5.00657	4.16667	0	0	0	0	0	0	0	0	0	0	0	0	0	0	0	0
	Rozellomycota_sp|UDB0697191|	Rozellomycota	Rozellomycota_cls_Incertae_sedis	Rozellomycota_ord_Incertae_sedis	Rozellomycota_fam_Incertae_sedis	Rozellomycota_gen_Incertae_sedis	Rozellomycota_sp		UDB0697191	0	0	0	0	0	0	0	0	0	0	0	0	0	0	0	0	0	0	0	0	0	0	0	0	0	0	0.914788	0	0	0	0	0	0	0	0	0	0	0	0	0
	Ascomycota_sp|MT559110|	Ascomycota	Ascomycota_cls_Incertae_sedis	Ascomycota_ord_Incertae_sedis	Ascomycota_fam_Incertae_sedis	Ascomycota_gen_Incertae_sedis	Ascomycota_sp		MT559110	0	0	0	0	0	0	0	0	0	9.92253	0	0	0	0	0	0	0	0	0	0	0	0	0	0	0	0	0	0	0	0	0	0	0	0	0	0	0	0	0	0
	Gymnopilus_crociphyllus|MZ997033|	Basidiomycota	Agaricomycetes	Agaricales	Hymenogastraceae	Gymnopilus	Gymnopilus_crociphyllus	wood_saprotroph	MZ997033	0	0	0	0	0	0	0	0	0	0	0	0	0	0	0	0	0	0	0	0	0	0	0	0	0	0	0	0	0	0	0	0	2.64565	7.67836	0	0	0	0	0	0
	Mortierella_sp|UDB061407|	Mortierellomycota	Mortierellomycetes	Mortierellales	Mortierellaceae	Mortierella	Mortierella_sp	soil_saprotroph	UDB061407	0	0	0	0	0	0	0	0	0	0	0	9.75834	0	0	0	0	0	0.512453	0	0	0	0	0	0	0	0	0	0	0	0	0	0	0	0	0	0	0	0	0	0
	Tympanidaceae_sp|UDB06903263|	Ascomycota	Leotiomycetes	Leotiales	Tympanidaceae	Tympanidaceae_gen_Incertae_sedis	Tympanidaceae_sp		UDB06903263	0	0	0	0	0	0	0.545569	0	0	0	0	0	0	9.70677	0	0	0	0	0	0	0	0	0	0	0	0	0	0	0	0	0	0	0	0	0	0	0	0	0	0
	Camarops_sp|UDB01599557|	Ascomycota	Sordariomycetes	Boliniales	Boliniaceae	Camarops	Camarops_sp	wood_saprotroph	UDB01599557	0	0	0	8.97644	0	0	0	0	0	0	0	0	0	0	0	0	0	0	0	0	0	0	0	0	0	0	0	0	0	0	0	0	0	0	0	0	0	0	0	0
	Mycena_sp|UDB066643|	Basidiomycota	Agaricomycetes	Agaricales	Mycenaceae	Mycena	Mycena_sp	litter_saprotroph	UDB066643	0	0	0	0	0	0	0	0	0	0	0	0	0	0	0	0	0	10.2491	0	0	0	0	0	0	0	0	0	0	0	0	0	0	0	0	0	0	0	0	0	0
	Cladophialophora_sp|UDB02959785|	Ascomycota	Eurotiomycetes	Chaetothyriales	Herpotrichiellaceae	Cladophialophora	Cladophialophora_sp	soil_saprotroph	UDB02959785	0	0	0	0	0	0	0	0	0	0	0	0	0.441696	0	0	0	0	1.02491	0	0	0	0	0	0	0	0	0	0	0	0	0	0	0	0	0	0	0	0	0	0
	Sebacina_sp|AB444652|	Basidiomycota	Agaricomycetes	Sebacinales	Sebacinaceae	Sebacina	Sebacina_sp	ectomycorrhizal	AB444652	10.0745	0	0	0	0	0	0	0	0	0	0	0	0	0	0	0	0	0	0	0	0	0	0	0	0	0	0	0	0	0	0	0	0	0	0	0	0	0	0	0
	Diaporthe_sp|UDB05119117|	Ascomycota	Sordariomycetes	Diaporthales	Diaporthaceae	Diaporthe	Diaporthe_sp	plant_pathogen	UDB05119117	10.0745	0	0	0	0	0	0	0	0	0	0	0	0	0	0	0	0	0	0	0	0	0	0	0	0	0	0	0	0	0	0	0	0	0	0	0	0	0	0	0
	Tricholoma_sp|UDB013208|	Basidiomycota	Agaricomycetes	Agaricales	Tricholomataceae	Tricholoma	Tricholoma_sp	ectomycorrhizal	UDB013208	0	0	0	0	0	0	0	0	0	0	0	0	0	0	0	0	0	0	0	0	0	0	0	0	0	0	0	0	0	0.545301	0	9.51266	0	0	0	0	0	0	0	0
	Glomeromycotina_sp|MH469408|	Glomeromycotina				Glomeromycotina	Glomeromycotina_sp	arbuscular_mycorrhizal	MH469408	0	0	0	0	0	0	0	0	0	0	0	0	0	0	0	0	0	0	0	0	8.89218	0	0	0	0	0	0	0	0	0	0	0	0	0	0	0	0	0	0.829979	0
	Rozellomycota_sp|UDB06709448|	Rozellomycota	Rozellomycota_cls_Incertae_sedis	Rozellomycota_ord_Incertae_sedis	Rozellomycota_fam_Incertae_sedis	Rozellomycota_gen_Incertae_sedis	Rozellomycota_sp		UDB06709448	0	0	0	0	0	0	0	0	0	0	0	0	0	0	0	0	0	0	0	0	0	0	0	0	0	0	0	0	0	0	0	0	0	0	0	0	0	0	0	0
	Sporormiaceae_sp|GU910506|	Ascomycota	Dothideomycetes	Pleosporales	Sporormiaceae	Sporormiaceae_gen_Incertae_sedis	Sporormiaceae_sp		GU910506	0	0	0	0	0	0	0	0	0	0.763271	0	0	0	0	0	0	0	0	0	0	0	0	0	0	0	0	0	0	0	0	0	0	0	0.853151	0	0	0	0	0	0
	Cortinarius_alboluteus|MH299787|	Basidiomycota	Agaricomycetes	Agaricales	Cortinariaceae	Cortinarius	Cortinarius_alboluteus	ectomycorrhizal	MH299787	0	0	0	0	0	0	0	0	0	0	0	0	0	0	0	0	0	0	0	0	0	0	0	0	0	0	0	0	0	0	0	0	0	0	0	0	0	0	0	0
	Arachnopeziza_sp|UDB01255628|	Ascomycota	Leotiomycetes	Helotiales	Arachnopezizaceae	Arachnopeziza	Arachnopeziza_sp	wood_saprotroph	UDB01255628	0	0	0	0	2.47219	0	0	0	0	0	0	0	0	0.404449	0	0	0	0	0	0	0	0	0	0	0	0	0	0	0	0	0	0	0.755901	4.69233	0	0	0	0	1.65996	0
	Metarhizium_sp|UDB03978804|	Ascomycota	Sordariomycetes	Hypocreales	Clavicipitaceae	Metarhizium	Metarhizium_sp	animal_parasite	UDB03978804	0	0	0	0	0	0	0	0	0	8.39599	0	0	0	0	0	0	0	1.02491	0.548938	0	0	0	0	0	0	0	0	0	0	0	0	0	0	0	0	0	0	0	0	0
	Ascomycota_sp|UDB01387573|	Ascomycota	Ascomycota_cls_Incertae_sedis	Ascomycota_ord_Incertae_sedis	Ascomycota_fam_Incertae_sedis	Ascomycota_gen_Incertae_sedis	Ascomycota_sp		UDB01387573	0	0	0	0	0	0	0	0	0	0	0	0	0	0	0	0	0	0	0	0	0	0	0	0	0	0.431984	0	0	0	0	0	0	0	0	0	0	0	0	0	0
	Gliocladiopsis_curvata|JQ666043|	Ascomycota	Sordariomycetes	Hypocreales	Nectriaceae	Gliocladiopsis	Gliocladiopsis_curvata	soil_saprotroph	JQ666043	0	0	0	0	0	0	0	0	0	9.92253	0	0	0	0	0	0	0	0	0	0	0	0	0	0	0	0	0	0	0	0	0	0	0	0	0	0	0	0	0	0
	Fonsecaea_multimorphosa|JF267656|	Ascomycota	Eurotiomycetes	Chaetothyriales	Herpotrichiellaceae	Fonsecaea	Fonsecaea_multimorphosa	soil_saprotroph	JF267656	0	0	0	0	0	0	0	0	0	0	0	0	0	0	0	0	0	0.512453	0	0	0	0	0	2.08333	0	1.29595	0	0	0	0	0	0	0	5.97206	0	0	0	0	0	0
	Cladophialophora_sp|UDB02830669|	Ascomycota	Eurotiomycetes	Chaetothyriales	Herpotrichiellaceae	Cladophialophora	Cladophialophora_sp	soil_saprotroph	UDB02830669	0	0	0	0	0	0	0	0	0	0	0	0	0	0	0	0	0	0	0	0	0	9.86006	0	0	0	0	0	0	0	0	0	0	0	0	0	0	0	0	0	0
	Nectria_sp|UDB03574005|	Ascomycota	Sordariomycetes	Hypocreales	Nectriaceae	Nectria	Nectria_sp	plant_pathogen	UDB03574005	0	0	0	0	0	0	0	0	0	0	0	0	0	0	0	0	0	0	0	0	0	0	0	0	0	0	1.82958	0	0	0	0	0	0	0	0	0	0	0	0	0
	Boletaceae_sp|AB922862|	Basidiomycota	Agaricomycetes	Boletales	Boletaceae	Boletaceae_gen_Incertae_sedis	Boletaceae_sp		AB922862	0	0	0	0	0	0	0	0	0	0	0	0	0	5.25784	4.45941	0	0	0	0	0	0	0	0	0	0	0	0	0	0	0	0	0	0	0	0	0	0	0	0	0
	Rhizophlyctis_rosea|UDB0104506|	Chytridiomycota	Rhizophlyctidomycetes	Rhizophlyctidales	Rhizophlyctidaceae	Rhizophlyctis	Rhizophlyctis_rosea	litter_saprotroph	UDB0104506	0	0	0	0	0	0	0	0	0	0	0	0	0	0	0	0	0	0	0	0	0	0	0	0	0	0	0	0	9.71207	0	0	0	0	0	0	0	0	0	0	0
	Hypomyces_tremellicola|OM473999|	Ascomycota	Sordariomycetes	Hypocreales	Hypocreaceae	Hypomyces	Hypomyces_tremellicola	mycoparasite	OM473999	0	0	0	0	0	0	0	0	3.91869	1.52654	0	0	0	0	0	0	0	0	0	0	0	0	0	0	0	0	0	0	0	0	0	0	0	0	0	3.50798	0	0	0	0
	Glomeromycotina_sp|MG664514|	Glomeromycotina				Glomeromycotina	Glomeromycotina_sp	arbuscular_mycorrhizal	MG664514	0	2.26338	0	0	0	0	0	0	0	0	0	0	0	0	0	0	0	0	0	0	7.41015	0	0	0	0	0	0	0	0	0	0	0	0	0	0	0	0	0	0	0
	Mortierella_sp|UDB04828535|	Mortierellomycota	Mortierellomycetes	Mortierellales	Mortierellaceae	Mortierella	Mortierella_sp	soil_saprotroph	UDB04828535	0.87604	3.7723	0	4.98691	0	0	0	0	0	0	0	0	0	0	0	0	0	0	0	0	0	0	0	0	0	0	0	0	0	0	0	0	0	0	0	0	0	0	0	0
	Capronia_sp|UDB01622616|	Ascomycota	Eurotiomycetes	Chaetothyriales	Herpotrichiellaceae	Capronia	Capronia_sp	soil_saprotroph	UDB01622616	0	0	0	0	0	0	0	0	0	0	0	0	0	0	0	0	0	0	0	0	0	0	0	0	0	0	0	0	0	0	0	0	0	0	0	0	0	0	0	0
	Malassezia_restricta|AY743636|	Basidiomycota	Malasseziomycetes	Malasseziales	Malasseziaceae	Malassezia	Malassezia_restricta	soil_saprotroph	AY743636	0	0	0	0	0	0	0	0	1.95934	0	0	0	0	0	0	0	0	0	0	0	0	0	0	0	0	0	0	0	0	0	0	0	0	0	0	0	0	0	0.829979	0
	Serendipita_sp|UDB06951407|	Basidiomycota	Agaricomycetes	Sebacinales	Serendipitaceae	Serendipita	Serendipita_sp	root_endophyte	UDB06951407	0	0	0	0	0	0	0	0	0	0	0	0	0	0	0	0	0	0	0	0	0	0	0	0	0	0	0	9.55705	0	0	0	0	0	0	0	0	0	0	0	0
	Ophiocordycipitaceae_sp|UDB02590744|	Ascomycota	Sordariomycetes	Hypocreales	Ophiocordycipitaceae	Ophiocordycipitaceae_gen_Incertae_sedis	Ophiocordycipitaceae_sp		UDB02590744	0	0	0	0	0	0	0	0	0	0	0	0	0	0	0	0	0	0	0	0	0	0	0	0	0	0	0	0	0	0	8.80325	0.731743	0	0	0	0	0	0	0	0
	Trechisporales_sp|UDB06361917|	Basidiomycota	Agaricomycetes	Trechisporales	Trechisporales_fam_Incertae_sedis	Trechisporales_gen_Incertae_sedis	Trechisporales_sp		UDB06361917	0	0	0	0	0	0	0	6.97195	0	0	0	0	0	0	0	0	0	0	0	0	0	0	0	0	0	0	0	0	0	0	0	0	0	0	0	2.5057	0	0	0	0
	Bifiguratus_sp|UDB01516541|	Mucoromycota	Mucoromycotina_cls_Incertae_sedis	Mucoromycotina_ord_Incertae_sedis	Mucoromycotina_fam_Incertae_sedis	Bifiguratus	Bifiguratus_sp	soil_saprotroph	UDB01516541	0	0	0	0	0	0	0	0	0	0	0	0	0	0	0	0	0	0	0	0	0	6.8262	0	0	0	0	0	0	0	0	0	0	0	0	0	0	0	0	0	0
	Cylindrium_elongatum|UDB04490907|	Ascomycota	Sordariomycetes	Hypocreales	Cylindriaceae	Cylindrium	Cylindrium_elongatum	plant_pathogen	UDB04490907	0	0	0	0	0	0	0	0	0	0	1.49561	0	0	2.42669	0.891882	0	0	0	0	0	0	0	0	0	0	0	0	0	0	0	0	0	0	0	0	0	0	0	0	0
	Rozellomycota_sp|UDB06709601|	Rozellomycota	Rozellomycota_cls_Incertae_sedis	Rozellomycota_ord_Incertae_sedis	Rozellomycota_fam_Incertae_sedis	Rozellomycota_gen_Incertae_sedis	Rozellomycota_sp		UDB06709601	0	0	0	0	0	0	0	0	0	0	0	0	0	0	0	0	0	0	0	0	0	0	0	0	0	0	0	0	0	0	0	0	0	0	9.43428	0	0	0	0	0
	Thaxterogaster_fuligineofolius|AF478577|	Basidiomycota	Agaricomycetes	Agaricales	Cortinariaceae	Thaxterogaster	Thaxterogaster_fuligineofolius	ectomycorrhizal	AF478577	0	0	0	0	0	0	0	0	0	0	0	0	0	0.404449	0	0	0	0	0	0	0	0	0	0	0	0	0	0	0	0	0	5.85394	0	0	0	0	0	0	0	0
	Thelephoraceae_sp|LC553323|	Basidiomycota	Agaricomycetes	Thelephorales	Thelephoraceae	Thelephoraceae_gen_Incertae_sedis	Thelephoraceae_sp		LC553323	0	0	0	0	0	0	0	0	0.979672	0	0	0	0.441696	0	0	0.74402	0	0	0	0	0	0	0	0	0	0	0.914788	0	0	0	0	0	0	0	0	0	0	0	0	0
	Glomeromycotina_sp|MG664430|	Glomeromycotina				Glomeromycotina	Glomeromycotina_sp	arbuscular_mycorrhizal	MG664430	0	0	0	0	0	0	0	0	0	0	0	0	0	0	0	0	0	0	0	0	0	0	9.38732	0	0	0	0	0	0	0	0	0	0	0	0	0	0	0	0	0
	Sebacina_sp|AB506930|	Basidiomycota	Agaricomycetes	Sebacinales	Sebacinaceae	Sebacina	Sebacina_sp	ectomycorrhizal	AB506930	0	0	0	0	0	0	0	0	0	0	0	0	0	0	0	0	0	0	0	0	0	0	9.38732	0	0	0	0	0	0	0	0	0	0	0	0	0	0	0	0	0
	Malassezia_sp|OL691876|	Basidiomycota	Malasseziomycetes	Malasseziales	Malasseziaceae	Malassezia	Malassezia_sp	soil_saprotroph	OL691876	0	3.01784	0	0	0	6.32511	0	0	0	0	0	0	0	0	0	0	0	0	0	0	0	0	0	0	0	0	0	0	0	0	0	0	0	0	0	0	0	0	0	0
	Castanediella_sp|UDB01641392|	Ascomycota	Sordariomycetes	Amphisphaeriales	Castanediellaceae	Castanediella	Castanediella_sp	plant_pathogen	UDB01641392	0	0	0	0	0	0	0	0	0	0	0	0	0	0	0	0	0	0	0	0	0	0	0	0	1.91399	0	0	0	5.14168	0	0	0	0	0	0	0	0	0	0	2.26691
	Anteaglonium_gordoniae|MK347761|	Ascomycota	Dothideomycetes	Pleosporales	Anteagloniaceae	Anteaglonium	Anteaglonium_gordoniae	wood_saprotroph	MK347761	0	0	0	0	0	0	0	0	0	0	0	0	0	0	0	0	0	5.12453	1.64681	0	0	0	0	0	0	0	0	0	0	0	0	0	0	0	0	0	0	0	0	0
	Niesslia_aurantiaca|KJ807177|	Ascomycota	Sordariomycetes	Hypocreales	Niessliaceae	Niesslia	Niesslia_aurantiaca	litter_saprotroph	KJ807177	8.7604	0	0	0	0	0	0	0	0	0	0	0	0	0	0	0	0	0	0	0	0	0	0	0	0	0	0	0	0	0	0	0	0	0	0	0	0	0	0	0
	Trechispora_sp|UDB06354133|	Basidiomycota	Agaricomycetes	Trechisporales	Hydnodontaceae	Trechispora	Trechispora_sp	wood_saprotroph	UDB06354133	0	0	0	0	0	0	0	0	0	0	0	0	0	0	0	0	0	9.22415	0	0	0	0	0	0	0	0	0	0	0	0	0	0	0	0	0	0	0	0	0	0
	Tympanidaceae_sp|GU174356|	Ascomycota	Leotiomycetes	Leotiales	Tympanidaceae	Tympanidaceae_gen_Incertae_sedis	Tympanidaceae_sp		GU174356	0	0	0	0	0	0	0	0	0	0	0	0	0	0	0	0	0	0	0	0	0	0	0	0	0	0	0	0	0	0	0	0	0	0	0	0	0	0	8.29979	0.906762
	Paecilomyces_sp|UDB02988038|	Ascomycota	Eurotiomycetes	Eurotiales	Thermoascaceae	Paecilomyces	Paecilomyces_sp	foliar_endophyte	UDB02988038	0	0	0	0	0	0	0	0	0	0	0	0	0	0	0	0	0	0	0	0	0	0	0	0	0	1.29595	0	0	0	0	0	0	0	0	0	0	0	0	0	5.89395
	Bifiguratus_sp|UDB0769145|	Mucoromycota	Mucoromycotina_cls_Incertae_sedis	Mucoromycotina_ord_Incertae_sedis	Mucoromycotina_fam_Incertae_sedis	Bifiguratus	Bifiguratus_sp	soil_saprotroph	UDB0769145	0	0	0	0	0	0	0	0	0	0	0	0	0	0	0	0	0	0	0	0	0	0	0	0	0	0	0	0	0	0	0	0	0	0	0	0	0	0	0	0
	Entoloma_sp|AB922894|	Basidiomycota	Agaricomycetes	Agaricales	Entolomataceae	Entoloma	Entoloma_sp	soil_saprotroph	AB922894	0	0	0	0	0	0	0	0	0	0	0	0	0	0	0	0	0	0	0	0	0	0	0	0	0	0	0	0	0	0	0	0	0	0	0	0	0	0	9.12977	0
	Cistella_sp|UDB02661293|	Ascomycota	Leotiomycetes	Helotiales	Helotiales_fam_Incertae_sedis	Cistella	Cistella_sp	wood_saprotroph	UDB02661293	0	0	0	0	0	0	0	0	1.46951	0	0	0	0	0	0	0	0	0	0	0	0	0	0	0	7.65594	0	0	0	0	0	0	0	0	0	0	0	0	0	0	0
	Helotiales_sp|KT581871|	Ascomycota	Leotiomycetes	Helotiales	Helotiales_fam_Incertae_sedis	Helotiales_gen_Incertae_sedis	Helotiales_sp		KT581871	0	0	0	0	0	0	0	0	0	0	0	0	0	0	0	0	0	0	0	0	0	0	0	0	0	6.47976	0	0	0	0	0	0	0	0	0	0	0	0	0	0
	Aspergillaceae_sp|JX318591|	Ascomycota	Eurotiomycetes	Eurotiales	Aspergillaceae	Aspergillaceae_gen_Incertae_sedis	Aspergillaceae_sp		JX318591	0	0	0	0	0	0	0	0	0	0	0	0	0	0	0	0	0	0	0	0	0	0	0	9.02778	0	0	0	0	0	0	0	0	0	0	0	0	0	0	0	0
	Cortinarius_sp|JQ991694|	Basidiomycota	Agaricomycetes	Agaricales	Cortinariaceae	Cortinarius	Cortinarius_sp	ectomycorrhizal	JQ991694	0	0	0	0	0	0	0	0	0	0	0	0	0	0	0	0	0	0	0	0	0	0	0	0	0	0	0	0	0	0	0	0	0	0	0	9.02052	0	0	0	0
	Helotiales_sp|UDB03304934|	Ascomycota	Leotiomycetes	Helotiales	Helotiales_fam_Incertae_sedis	Helotiales_gen_Incertae_sedis	Helotiales_sp		UDB03304934	0	0	0	0	0	0	0	0	0	0	0	0	0	0	0	0	0	0	0	0	0	0	0	0	0	0	0	0	0	0	0	0	0	0	0	9.02052	0	0	0	0
	Chaetosphaeriaceae_sp|AF178556|	Ascomycota	Sordariomycetes	Chaetosphaeriales	Chaetosphaeriaceae	Chaetosphaeriaceae_gen_Incertae_sedis	Chaetosphaeriaceae_sp		AF178556	0	0	0	0	0	0	0	0	0	0	0	0	0	0	0	0	0	0	0	0	0	0	0	0	0	1.29595	0	0	0	0	0	0	0	0	0	0	0	0	0	0
	Polonospora_polonica|MZ359659|	Glomeromycotina	Glomeromycetes	Archaeosporales	Polonosporaceae	Polonospora	Polonospora_polonica	arbuscular_mycorrhizal	MZ359659	0	0	0	0	0	0	0	0	0	0	0	0	0	0	0	0	0	0	0	0	0	0	0	0	0	0	0	0	0	0	0	0	0	0	0	0	0	0	0.829979	0
	Tylopilus_sp|UDB06821848|	Basidiomycota	Agaricomycetes	Boletales	Boletaceae	Tylopilus	Tylopilus_sp	ectomycorrhizal	UDB06821848	0	0	0	0	0	0	0	0	0	0	0	0	0	0	0	8.92824	0	0	0	0	0	0	0	0	0	0	0	0	0	0	0	0	0	0	0	0	0	0	0	0
	Hyaloscyphaceae_sp|UDB03474407|	Ascomycota	Leotiomycetes	Helotiales	Hyaloscyphaceae	Hyaloscyphaceae_gen_Incertae_sedis	Hyaloscyphaceae_sp		UDB03474407	0	0	0	0	0	1.05419	0	0	0	0	0	0	0	0	0	0	0	0	0.548938	0	0	0	0	0	0	0	0	0	0	0	0	0	0.37795	0	0	0.50114	0	0	0	0
	Geminibasidium_sp|UDB0482374|	Basidiomycota	Geminibasidiomycetes	Geminibasidiales	Geminibasidiaceae	Geminibasidium	Geminibasidium_sp	soil_saprotroph	UDB0482374	0	0	0	0	0	0	0	0	0	0	0	0	0	0	0	0	0	0	0	0	0	0	0	0	0	0.431984	0	0	0	0	0	0	0	0	0	0	0	0	0	0
	Thelephoraceae_sp|LC553321|	Basidiomycota	Agaricomycetes	Thelephorales	Thelephoraceae	Thelephoraceae_gen_Incertae_sedis	Thelephoraceae_sp		LC553321	0	0	0	0	0	0	0	0	0	0	0	0	0	0	0	0	0	0	0	0	0	0	0	0	0	0	0	0	0	0	0	0	0	0	0	0	0	0	0	0
	Pseudogymnoascus_roseus|DQ117451|	Ascomycota	Leotiomycetes	Thelebolales	Pseudeurotiaceae	Pseudogymnoascus	Pseudogymnoascus_roseus	soil_saprotroph	DQ117451	0	0.754461	0	4.98691	0	0	0	0	0	0	0	0	0	0	0	0	0	0	0	0	0	0	0	0	0	0	0	0	0	0	0	0	0	0	0	0	0	0	0	0
	Pluteus_sp|UDB05069759|	Basidiomycota	Agaricomycetes	Agaricales	Pluteaceae	Pluteus	Pluteus_sp	litter_saprotroph	UDB05069759	0	0	0	0	0	0	0	0	0	0	0	0	0	0	0	0	0	0	0	0	8.89218	0	0	0	0	0	0	0	0	0	0	0	0	0	0	0	0	0	0	0
	Neofusicoccum_mangiferae|AY615185|	Ascomycota	Dothideomycetes	Botryosphaeriales	Botryosphaeriaceae	Neofusicoccum	Neofusicoccum_mangiferae	plant_pathogen	AY615185	0	0	0	0	0	0	0	0	0	0	0	0	0	0	0	0	0	0	0	0	8.89218	0	0	0	0	0	0	0	0	0	0	0	0	0	0	0	0	0	0	0
	GS11_sp|UDB02326429|	Rozellomycota	Rozellomycotina_cls_Incertae_sedis	GS11	GS11_fam_Incertae_sedis	GS11_gen_Incertae_sedis	GS11_sp		UDB02326429	0	0	0	0	0	0	0	0	0	0	0	0	0	0	0	0	0	0	0	0	0	0	0	0	6.12475	0	0.914788	0	0	0	0	0	0	0	0	0	0	0	0	0
	Thelephoraceae_sp|UDB003299|	Basidiomycota	Agaricomycetes	Thelephorales	Thelephoraceae	Thelephoraceae_gen_Incertae_sedis	Thelephoraceae_sp		UDB003299	0	0	0	0	0	0	0	0	0	0	0	0	0	0	0	0	0	2.56226	0	0	0	0	0	0	0	0	0	0	0	0	0	0	0	0	0	0	0	0	0	0
	Epicoleosporium_ramularioides|MN049517|	Ascomycota	Dothideomycetes	Mycosphaerellales	Mycosphaerellaceae	Epicoleosporium	Epicoleosporium_ramularioides	plant_pathogen	MN049517	0	0	0	0	0	0	0	0	0	0	0	0	0	0	0	0	0	0	0	0	0	0	0	0	0	0	0	0	0	0	0	8.78092	0	0	0	0	0	0	0	0
	Entoloma_sp|OM809376|	Basidiomycota	Agaricomycetes	Agaricales	Entolomataceae	Entoloma	Entoloma_sp	soil_saprotroph	OM809376	0	0	0	0	0	0	0	0	0	0	0	0	0	0	0	0	0	0	0	0	0	0	0	0	0	0	0	0	0	0	0	8.78092	0	0	0	0	0	0	0	0
	Ascomycota_sp|MT321775|	Ascomycota	Ascomycota_cls_Incertae_sedis	Ascomycota_ord_Incertae_sedis	Ascomycota_fam_Incertae_sedis	Ascomycota_gen_Incertae_sedis	Ascomycota_sp		MT321775	0	0	0	0	0	0	0	0	0	0	0	0	0	0	0	0	0	0	0	0	0	0	0	0	0	0	0	0	0	0	0	8.78092	0	0	0	0	0	0	0	0
	Hypomontagnella_spongiphila|MN733498|	Ascomycota	Sordariomycetes	Xylariales	Hypoxylaceae	Hypomontagnella	Hypomontagnella_spongiphila	wood_saprotroph	MN733498	0	0	0	0	0	0	0	0	0	0	0	0	0	0	0	0	0	0	0	0	0	0	0	0	0	0	0	0	0	0	0	0	0	0	8.7604	0	0	0	0	0
	Hypocreales_sp|UDB01943940|	Ascomycota	Sordariomycetes	Hypocreales	Hypocreales_fam_Incertae_sedis	Hypocreales_gen_Incertae_sedis	Hypocreales_sp		UDB01943940	0	0	0	0	0	0	0	0	0	0	0	0	0	0	0	0	0	0	0	0	0	0	0	0	0	0	0	0	0	0	0	0	0	0	8.7604	0	0	0	0	0
	Glomeromycotina_sp|MH469469|	Glomeromycotina				Glomeromycotina	Glomeromycotina_sp	arbuscular_mycorrhizal	MH469469	0	0	0	0	0	0	0	0	0	0	0	0	0	0	0	0	0	0	0	0	0	0	0	0	0	0	0	0	0	0	0	0	0	0	0	0	0	0	8.29979	0.453381
	Hyaloscyphaceae_sp|UDB03476693|	Ascomycota	Leotiomycetes	Helotiales	Hyaloscyphaceae	Hyaloscyphaceae_gen_Incertae_sedis	Hyaloscyphaceae_sp		UDB03476693	0	0	0	0	0	0	0	0	0	0	0	0	0	0	0	0	0	0	0	0	0	0	0	0	0	0	0	0	0	0	0	2.92697	0	0	0	0	0	0	5.80985	0
	Rhizophydium_sp|UDB0526933|	Chytridiomycota	Rhizophydiomycetes	Rhizophydiales	Rhizophydiaceae	Rhizophydium	Rhizophydium_sp	algal_parasite	UDB0526933	0	0	0	0	0	0	0	0	0	0	0	0	0	0	0	0	0	0	0	0	0	0	0	0	0	0	0	8.726	0	0	0	0	0	0	0	0	0	0	0	0
	Scytalidium_sp|UDB06743810|	Ascomycota	Leotiomycetes	Helotiales	Helotiaceae	Scytalidium	Scytalidium_sp	wood_saprotroph	UDB06743810	0	0	0	0	0	0	0	0	0	0	0	0	0	0	0	0	0	4.09962	0	0	0	0	0	0	0	0	0	0	0	0	0	0	0	0	0	0.50114	0	0	0	0
	Cladophialophora_sp|UDB02749244|	Ascomycota	Eurotiomycetes	Chaetothyriales	Herpotrichiellaceae	Cladophialophora	Cladophialophora_sp	soil_saprotroph	UDB02749244	2.62812	1.50892	4.53553	0	0	0	0	0	0	0	0	0	0	0	0	0	0	0	0	0	0	0	0	0	0	0	0	0	0	0	0	0	0	0	0	0	0	0	0	0
	Aaosphaeria_arxii|MH872962|	Ascomycota	Dothideomycetes	Pleosporales	Dacampiaceae	Aaosphaeria	Aaosphaeria_arxii	soil_saprotroph	MH872962	0	0	0	0	0	0	0	0	0	0	0	0	0	0	0	0	0	0	5.48938	0	0	0	0	0	0	0	0	0	0	0	0	0	0	0	0	0	0	0	0	0
	Chytridiales_sp|UDB02242366|	Chytridiomycota	Chytridiomycetes	Chytridiales	Chytridiales_fam_Incertae_sedis	Chytridiales_gen_Incertae_sedis	Chytridiales_sp		UDB02242366	0	0	0	0	0	0	0	5.07051	0	0	0	0	0	0	0	0	0	0	0	0	0	0	0	0	0	0	0	0	0	0	0	0	0	0	0	3.50798	0	0	0	0
	Penicillium_sclerotiorum|MH910958|	Ascomycota	Eurotiomycetes	Eurotiales	Aspergillaceae	Penicillium	Penicillium_sclerotiorum	unspecified_saprotroph	MH910958	0	0	0	0	0	0	0	0	0	6.10617	0	0	0	0	0	0	0	0	0	0	0	0.758466	0	0	0	0	0	0	0	0	0	0	0	1.7063	0	0	0	0	0	0
	Mycena_fulgoris|MG926694|	Basidiomycota	Agaricomycetes	Agaricales	Mycenaceae	Mycena	Mycena_fulgoris	litter_saprotroph	MG926694	0	0	0	0	2.47219	0	0	0	0	0	0	0	0	0	0	0	0.453875	0	0	5.5837	0	0	0	0	0	0	0	0	0	0	0	0	0	0	0	0	0	0	0	0
	Dothideomycetes_sp|DQ778612|	Ascomycota	Dothideomycetes	Dothideomycetes_ord_Incertae_sedis	Dothideomycetes_fam_Incertae_sedis	Dothideomycetes_gen_Incertae_sedis	Dothideomycetes_sp		DQ778612	0	0	0	0	0	0	0	0	0	0	0	0	0	0	0	0	0	0	0	0	0	0	0	0	1.91399	0	0	0	0	0	0	0	0	0	0	0	0	0	0	0
	Fungi_sp|UDB02086356|	Fungi_phy_Incertae_sedis	Fungi_cls_Incertae_sedis	Fungi_ord_Incertae_sedis	Fungi_fam_Incertae_sedis	Fungi_gen_Incertae_sedis	Fungi_sp		UDB02086356	0	0	0	0	0	5.27093	0	0	0	0	0	0	0	0	0	0	0	0	0	0	0	0	0	0	0	0	0	0	0	0	0	0	0	0	0	0	0	0	0	0
	Thelephoraceae_sp|LC553313|	Basidiomycota	Agaricomycetes	Thelephorales	Thelephoraceae	Thelephoraceae_gen_Incertae_sedis	Thelephoraceae_sp		LC553313	0.87604	0	0	0	0	0	0	0	0	0	0	0	0	0	0	0	0	0	0	0	0	0	0	0	0.382797	0	0	0	0	0	0	0	0	4.69233	0	0	0	0	0	0
	Pezizellaceae_sp|UDB06699475|	Ascomycota	Leotiomycetes	Helotiales	Pezizellaceae	Pezizellaceae_gen_Incertae_sedis	Pezizellaceae_sp		UDB06699475	0	0	0	0	0	0	0	0	0	0	0	0	0	0	0	0	0	0	0	0	0	0	0	0	0	0	0	0	0	0	0	0	0	0	0	0	0	0	0	0
	Rhizophydiales_sp|UDB06448144|	Chytridiomycota	Rhizophydiomycetes	Rhizophydiales	Rhizophydiales_fam_Incertae_sedis	Rhizophydiales_gen_Incertae_sedis	Rhizophydiales_sp		UDB06448144	0	0	0	0	0	0	0	0	0	0	0	0	0	0	0	0	0	0	0	0	0	0	0	0	0	5.61579	0	2.07762	0	0	0	0	0	0	0	0	0	0	0	0
	Dictyochaeta_sp|OL628385|	Ascomycota	Sordariomycetes	Chaetosphaeriales	Chaetosphaeriaceae	Dictyochaeta	Dictyochaeta_sp	litter_saprotroph	OL628385	0	0	0	0	0	0	0	0	0	0	0	0	0	0	0	0	0	0	0	0	0	0	0	0	0	0	0	0	0	0	0	0	0	0	0	0	0	0	0	0
	Chaetosphaeriaceae_sp|LT547747|	Ascomycota	Sordariomycetes	Chaetosphaeriales	Chaetosphaeriaceae	Chaetosphaeriaceae_gen_Incertae_sedis	Chaetosphaeriaceae_sp		LT547747	0	0	0	0	0	0	0	0	0	0	0	0	0	0	0	0	0	2.56226	0	0	0	0	0	0	0	0	0	0	0	0	0	0	0	0	0	0	0	0	0	0
	Hypocreales_sp|KY401143|	Ascomycota	Sordariomycetes	Hypocreales	Hypocreales_fam_Incertae_sedis	Hypocreales_gen_Incertae_sedis	Hypocreales_sp		KY401143	0	0	0	0	0	0	0	0	0	0	0	0	0	0	0	0	0	0	0	0	0	0	0	8.33333	0	0	0	0	0	0	0	0	0	0	0	0	0	0	0	0
	Pleuroascus_sp|UDB05059274|	Ascomycota	Leotiomycetes	Helotiales	Pleuroascaceae	Pleuroascus	Pleuroascus_sp	dung_saprotroph	UDB05059274	0	0	0	0	0	0	0	0	0	0	0	0	0	0	0	0	0	0	0	0	0	0	0	0	0	0	0	0	0	4.36241	0	0	0	0	0	0	0	0	0	0
	Geoglossum_simile|KF944381|	Ascomycota	Geoglossomycetes	Geoglossales	Geoglossaceae	Geoglossum	Geoglossum_simile	soil_saprotroph	KF944381	0	0	0	0	0	0	0	0	0	0	0	0	0	0	0	0	0	0	0	0	0	0	0	0	0	0	0	0	0	0	0	0	8.31491	0	0	0	0	0	0	0
	Dactylellina_sp|OL454992|	Ascomycota	Orbiliomycetes	Orbiliales	Orbiliaceae	Dactylellina	Dactylellina_sp	animal_parasite	OL454992	4.81822	0	0	3.49084	0	0	0	0	0	0	0	0	0	0	0	0	0	0	0	0	0	0	0	0	0	0	0	0	0	0	0	0	0	0	0	0	0	0	0	0
	Mortierella_macrocystis|UDB04769838|	Mortierellomycota	Mortierellomycetes	Mortierellales	Mortierellaceae	Mortierella	Mortierella_macrocystis	soil_saprotroph	UDB04769838	0	0	0	0	0	0	0	0	0	0	0	0	0	0	0	0	0.90775	0	0	0	0	0	0	0	0	0	0	0	0	0	0	0	0.37795	0	0	7.01596	0	0	0	0
	Russula_sp|OL701254|	Basidiomycota	Agaricomycetes	Russulales	Russulaceae	Russula	Russula_sp	ectomycorrhizal	OL701254	0	0	0	0	0	0	0	0	0	0	0	0	0	0	0	0	0	0	0	0	0	0	0	0	0	0	0	0	0	0	0	0	0	0	0	0	0	0	8.29979	0
	Penicillium_melinii|MN431388|	Ascomycota	Eurotiomycetes	Eurotiales	Aspergillaceae	Penicillium	Penicillium_melinii	unspecified_saprotroph	MN431388	0	0	0	0	0	0	0	0	0	0	0	0	0	0	0	0	0	0	0	0	0	0	0	0	0	0	0	0	0	0	0	0	0	0	0	0	0	0	8.29979	0
	Amanita_rimosa|FJ176728|	Basidiomycota	Agaricomycetes	Agaricales	Amanitaceae	Amanita	Amanita_rimosa	ectomycorrhizal	FJ176728	0	0	0	0	0	0	0	0	0	0	0	0	0	0	0	0	0	0	0	0	0	0	0	0	0	0	0	0	0	0	0	0	0	0	0	0	0	0	0	0
	Chytridiomycota_sp|UDB02273970|	Chytridiomycota	Chytridiomycota_cls_Incertae_sedis	Chytridiomycota_ord_Incertae_sedis	Chytridiomycota_fam_Incertae_sedis	Chytridiomycota_gen_Incertae_sedis	Chytridiomycota_sp		UDB02273970	0	0	0	0	0	0	0	0	0	0	0	0	0	0	0	0	0	0	0	0	0	0	0	0	0	0	0	0	0	0	0	0	0	0	0	0	0	0	0	0
	Glomeromycotina_sp|MG664485|	Glomeromycotina				Glomeromycotina	Glomeromycotina_sp	arbuscular_mycorrhizal	MG664485	0	0	0	0	0	0	0	0	0	0	0	0	0	0	0	0	0	0	0	0	0	3.03387	0	0	0	1.72794	0	0	0	0	0	0	0	0	0	0	0	0	1.65996	1.81352
	Cenococcum_sp|UDB01649402|	Ascomycota	Dothideomycetes	Gloniales	Gloniaceae	Cenococcum	Cenococcum_sp	ectomycorrhizal	UDB01649402	0	0	0	0	0	0	0	0	0	0	8.22584	0	0	0	0	0	0	0	0	0	0	0	0	0	0	0	0	0	0	0	0	0	0	0	0	0	0	0	0	0
	Penicillium_sp|KF718240|	Ascomycota	Eurotiomycetes	Eurotiales	Aspergillaceae	Penicillium	Penicillium_sp	unspecified_saprotroph	KF718240	0	0	0	0	0	0	0	0	0	0	0	0	0	0	0	0	0	0	0	0	0	0	0	0	0	0	0	0	0	8.17951	0	0	0	0	0	0	0	0	0	0
	Basidiomycota_sp|UDB05018845|	Basidiomycota	Basidiomycota_cls_Incertae_sedis	Basidiomycota_ord_Incertae_sedis	Basidiomycota_fam_Incertae_sedis	Basidiomycota_gen_Incertae_sedis	Basidiomycota_sp		UDB05018845	0	0	0	0	0	0	0	0	0	0	0	0	0	0	0	0	0	0	0	0	0	0	0	0	0	0	0	0	0	0	0	0	0	0	0	0	0	0	0	0
	Leptobacillium_sp|UDB01004394|	Ascomycota	Sordariomycetes	Hypocreales	Cordycipitaceae	Leptobacillium	Leptobacillium_sp	animal_parasite	UDB01004394	0	0	0	0	0	0	0	0	0.489836	0	2.99121	0	2.20848	0	0	1.48804	0	0	0	0	0	0	0	0	0	0	0	0	0	0	0.978139	0	0	0	0	0	0	0	0	0
	Basidiomycota_sp|UDB01486209|	Basidiomycota	Basidiomycota_cls_Incertae_sedis	Basidiomycota_ord_Incertae_sedis	Basidiomycota_fam_Incertae_sedis	Basidiomycota_gen_Incertae_sedis	Basidiomycota_sp		UDB01486209	0	0	0	0	0	0	0	0	0	0	0	0	0	0	0	0	0	0	0	0	0	0	0	0	0	0	0	0	0	0	0	0	0	8.10494	0	0	0	0	0	0
	Stictidaceae_sp|UDB07632889|	Ascomycota	Lecanoromycetes	Ostropales	Stictidaceae	Stictidaceae_gen_Incertae_sedis	Stictidaceae_sp		UDB07632889	0	0	0	0	0	0	0	0	0	0	0	0	0	0	0	0	0	0	0	0	0	0	0	0	0	0	0	0	0	0	0	0	0	0	8.08653	0	0	0	0	0
	Aphanocladium_album|KM231845|	Ascomycota	Sordariomycetes	Hypocreales	Nectriaceae	Aphanocladium	Aphanocladium_album	protistan_parasite	KM231845	0	0	0	0	0	0	0	0	0	0	0	0	0	0	0	0	0	0	0	0	0	0	0	0	0	0	0	0	0	0	0	0	0.755901	0	0	0	0	0	0	0
	Rozellomycota_sp|UDB06726772|	Rozellomycota	Rozellomycota_cls_Incertae_sedis	Rozellomycota_ord_Incertae_sedis	Rozellomycota_fam_Incertae_sedis	Rozellomycota_gen_Incertae_sedis	Rozellomycota_sp		UDB06726772	0	0	0	0	0	0	0	0	0	0	0	0	0	0	0	0	7.262	0	0	0.797671	0	0	0	0	0	0	0	0	0	0	0	0	0	0	0	0	0	0	0	0
	Helotiaceae_sp|HM190122|	Ascomycota	Leotiomycetes	Helotiales	Helotiaceae	Helotiaceae_gen_Incertae_sedis	Helotiaceae_sp		HM190122	0	0	0	0	0	0	0	0	0	0	0	0	0	0	0	0	0	0	0	0	0	0	0	0	0	0	0	0	0	0	0	8.04917	0	0	0	0	0	0	0	0
	Rectipilus_sp|AB219856|	Basidiomycota	Agaricomycetes	Agaricales	Agaricales_fam_Incertae_sedis	Rectipilus	Rectipilus_sp	wood_saprotroph	AB219856	0	0	0	0	0	0	0	0	0	0	0	0	0	0	0	0	0	0	0	0	0	0	0	0	0	0.431984	0	0	0	0	0	0	0	0	0	0	0	0	0	0
	Annulatascales_sp|UDB01128657|	Ascomycota	Sordariomycetes	Annulatascales	Annulatascales_fam_Incertae_sedis	Annulatascales_gen_Incertae_sedis	Annulatascales_sp		UDB01128657	0	0	0	0	0	0	0	0	0	0	0	0	0	0	0	0	0	0	0	0	0	0	0	0	0	0	0	0	0	4.36241	0	3.65872	0	0	0	0	0	0	0	0
	Fungi_sp|KY496844|	Fungi_phy_Incertae_sedis	Fungi_cls_Incertae_sedis	Fungi_ord_Incertae_sedis	Fungi_fam_Incertae_sedis	Fungi_gen_Incertae_sedis	Fungi_sp		KY496844	0	0	0	0	0	0	0	0	0	0	0	0	0	0	0	0	0	0	0	0	0	0	0	0	0	0	0	0	7.99817	0	0	0	0	0	0	0	0	0	0	0
	Trichoderma_melanomagnum|OR077539|	Ascomycota	Sordariomycetes	Hypocreales	Hypocreaceae	Trichoderma	Trichoderma_melanomagnum	mycoparasite	OR077539	0	0	0	0	0	0	0	0	0	5.3429	0	0	0	0	0	0	0	0	0	0	0	0	0	0	0	0	0	0	0	0	0	0	2.64565	0	0	0	0	0	0	0
	Vibrissea_truncorum|OM951296|	Ascomycota	Leotiomycetes	Helotiales	Vibrisseaceae	Vibrissea	Vibrissea_truncorum	litter_saprotroph	OM951296	0	0	0	0	0	0	0	0	0	0	0	0	7.50883	0	0.445941	0	0	0	0	0	0	0	0	0	0	0	0	0	0	0	0	0	0	0	0	0	0	0	0	0
	Hyaloscyphaceae_sp|MG761581|	Ascomycota	Leotiomycetes	Helotiales	Hyaloscyphaceae	Hyaloscyphaceae_gen_Incertae_sedis	Hyaloscyphaceae_sp		MG761581	0	0	0	4.98691	0	0	0	0	0	0	0	0	0	0	0	0	0	0	0	0	0	0	0	0	0.382797	0	0	0	0	0	0	0	0	0.426576	0	0	0	0	0	0
	Thozetella_japonica|OL628292|	Ascomycota	Sordariomycetes	Chaetosphaeriales	Chaetosphaeriaceae	Thozetella	Thozetella_japonica	litter_saprotroph	OL628292	0	0	0	0	0	0	0	0	0	0	0	0	0	0	0	0	0	0	0	0	0	0	0	0	0	1.29595	0	6.64838	0	0	0	0	0	0	0	0	0	0	0	0
	Fusarium_equiseti|GQ505688|	Ascomycota	Sordariomycetes	Hypocreales	Nectriaceae	Fusarium	Fusarium_equiseti	plant_pathogen	GQ505688	0	0	0	0	0	0	0	0	0	0	0	0	0	0	0	0	0	0	0	0	0	0	0	0	0	0	0	0	0	0	0	0	0	0	0	0	0	0	0	0
	Chytridiomycota_sp|UDB02289204|	Chytridiomycota	Chytridiomycota_cls_Incertae_sedis	Chytridiomycota_ord_Incertae_sedis	Chytridiomycota_fam_Incertae_sedis	Chytridiomycota_gen_Incertae_sedis	Chytridiomycota_sp		UDB02289204	0	0	0	0	0	0	0	0	0	0	1.49561	0	0	3.23559	0	0	0	0	0	3.19068	0	0	0	0	0	0	0	0	0	0	0	0	0	0	0	0	0	0	0	0
	Helotiales_sp|UDB0506105|	Ascomycota	Leotiomycetes	Helotiales	Helotiales_fam_Incertae_sedis	Helotiales_gen_Incertae_sedis	Helotiales_sp		UDB0506105	7.88436	0	0	0	0	0	0	0	0	0	0	0	0	0	0	0	0	0	0	0	0	0	0	0	0	0	0	0	0	0	0	0	0	0	0	0	0	0	0	0
	Trichoderma_albolutescens|FJ860721|	Ascomycota	Sordariomycetes	Hypocreales	Hypocreaceae	Trichoderma	Trichoderma_albolutescens	mycoparasite	FJ860721	0	0	0	0	0	0	0	0	0	0	0	0	0	0	0	0	0	0	0	0	0	0	0	0	0	0	0	0	0	0	0	0	0	0	0	0	0	0	0	0
	Atractosporales_sp|UDB01459568|	Ascomycota	Sordariomycetes	Atractosporales	Atractosporales_fam_Incertae_sedis	Atractosporales_gen_Incertae_sedis	Atractosporales_sp		UDB01459568	4.3802	0	0	0	0	0	0	0	0	0	0	0	0	0	0	0	0	0	0	0	0	0	0	0	0	0	0	0	0	0	0	0	0	0	0	0	0	0	0	0
	Hydnophlebia_chrysorhiza|MK268960|	Basidiomycota	Agaricomycetes	Polyporales	Meruliaceae	Hydnophlebia	Hydnophlebia_chrysorhiza	wood_saprotroph	MK268960	0	0	0	0	0	0	0	0	7.83737	0	0	0	0	0	0	0	0	0	0	0	0	0	0	0	0	0	0	0	0	0	0	0	0	0	0	0	0	0	0	0
	Sympodiella_sp|UDB07659490|	Ascomycota	Dothideomycetes	Venturiales	Cylindrosympodiaceae	Sympodiella	Sympodiella_sp	litter_saprotroph	UDB07659490	0	0	0	0	0	0	0	0	0	0	0	0	0	0	0	0	0	0	0	0	0	3.03387	0	0	0	0	0	0	0	0	0	0	0	3.83918	0	0	0	0	0	0
	Tetragoniomyces_sp|UDB05477733|	Basidiomycota	Tremellomycetes	Trichosporonales	Tetragoniomycetaceae	Tetragoniomyces	Tetragoniomyces_sp	mycoparasite	UDB05477733	0	0	0	0	0	0	0	0	0	0	0	0	0	0	0	0	0	0	0	0	0	0	0	0	0	0	0	0	0	0	0	0	0	0	0	0	0	0	0	0
	Leptodontidium_sp|AB847077|	Ascomycota	Leotiomycetes	Helotiales	Leptodontidiaceae	Leptodontidium	Leptodontidium_sp	litter_saprotroph	AB847077	0	0	0	0	0	0	0.545569	0	0	0	0	0	0	0	0	0	0	1.53736	0.548938	1.59534	0	0	0	0	0	0	0	0	0	0	0	0	0	0	0	0	0	0	0	0
	Cladophialophora_sp|UDB02697266|	Ascomycota	Eurotiomycetes	Chaetothyriales	Herpotrichiellaceae	Cladophialophora	Cladophialophora_sp	soil_saprotroph	UDB02697266	0	0	0	0	0	0	0	0	0	0	0	0	0	0	0	0	0	0	0	0	0	0	0	0	0	0	0	0	0	0	0	0	0.755901	0	0	7.01596	0	0	0	0
	Cladophialophora_sp|UDB02741675|	Ascomycota	Eurotiomycetes	Chaetothyriales	Herpotrichiellaceae	Cladophialophora	Cladophialophora_sp	soil_saprotroph	UDB02741675	0	0	0	0	0	0	0	0	0	0	0	0	0	0	0	0	0	0	0	0	0	0	0	0	1.91399	0	0	5.81734	0	0	0	0	0	0	0	0	0	0	0	0
	Helotiales_sp|UDB03308897|	Ascomycota	Leotiomycetes	Helotiales	Helotiales_fam_Incertae_sedis	Helotiales_gen_Incertae_sedis	Helotiales_sp		UDB03308897	0	0	0	0	0	0	0	0	0	0	0	0	0	0	0	0	0	0	0	0	0	0	0	0	0	7.34373	0	0	0	0	0	0	0	0	0	0	0	0	0	0
	Venturia_sp|UDB07266759|	Ascomycota	Dothideomycetes	Venturiales	Venturiaceae	Venturia	Venturia_sp	plant_pathogen	UDB07266759	0	0	0	0	0	0	0	0	0	0	0	0	0	0	0	0	7.262	0	0	0.398835	0	0	0	0	0	0	0	0	0	0	0	0	0	0	0	0	0	0	0	0
	Mycena_renati|UDB011648|	Basidiomycota	Agaricomycetes	Agaricales	Mycenaceae	Mycena	Mycena_renati	litter_saprotroph	UDB011648	0	0	0	0	2.47219	0	0	0	0	0	0	0	0	0	0	0	0	0	0	5.18486	0	0	0	0	0	0	0	0	0	0	0	0	0	0	0	0	0	0	0	0
	Tomentella_sp|UDB013752|	Basidiomycota	Agaricomycetes	Thelephorales	Thelephoraceae	Tomentella	Tomentella_sp	ectomycorrhizal	UDB013752	0	0	0	0	0	0	0	0	0	7.63271	0	0	0	0	0	0	0	0	0	0	0	0	0	0	0	0	0	0	0	0	0	0	0	0	0	0	0	0	0	0
	Sordariomycetes_sp|GU174383|	Ascomycota	Sordariomycetes	Sordariomycetes_ord_Incertae_sedis	Sordariomycetes_fam_Incertae_sedis	Sordariomycetes_gen_Incertae_sedis	Sordariomycetes_sp		GU174383	0	0	0	0	0	0	0	0	0	0	0	0	0	0	0	0	0	0	0	0	0	0	0	0	0.765594	0	0	0	0	0	0	0	0	0	0	0	0	0	0	6.34734
	Monochaetia_sinensis|MH115995|	Ascomycota	Sordariomycetes	Amphisphaeriales	Sporocadaceae	Monochaetia	Monochaetia_sinensis	plant_pathogen	MH115995	0	0	0	0	0	0	0	0	0	0	0	0	0	0.404449	0.445941	0.74402	0	0	0	0	0	0	0	0	0	0	0	0	1.71389	0	0	0	0	0	0	0	0	0	0	0
	Rozellomycota_sp|UDB06722226|	Rozellomycota	Rozellomycota_cls_Incertae_sedis	Rozellomycota_ord_Incertae_sedis	Rozellomycota_fam_Incertae_sedis	Rozellomycota_gen_Incertae_sedis	Rozellomycota_sp		UDB06722226	0	0	0	0	0	0	0	0	0	0	0	0	0	0	0	0	0	0	0	0	0	0	0	0	0.765594	1.72794	0	0	0	0	0	0	0	0	0	0	0	0	0	0
	Rozellomycota_sp|UDB06698776|	Rozellomycota	Rozellomycota_cls_Incertae_sedis	Rozellomycota_ord_Incertae_sedis	Rozellomycota_fam_Incertae_sedis	Rozellomycota_gen_Incertae_sedis	Rozellomycota_sp		UDB06698776	0	0	0	0	0	0	0	0	0	0	0	0	0	0	0	0	0	0	0	0	0	0	0	0	0	0	0	0	0	0	0	0	0	0	0	2.00456	0	0	0	0
	Xylaria_tentaculata|ON493573|	Ascomycota	Sordariomycetes	Xylariales	Xylariaceae	Xylaria	Xylaria_tentaculata	wood_saprotroph	ON493573	0	0	0	0	0	0	0	0	0	0	0	0	0	0	0	0	0	0	0	0	0	0	0	0	0	0	0	0	0	0	0	0	0	0	0	0	0	0	0	0
	Lachnum_sp|MK883675|	Ascomycota	Leotiomycetes	Helotiales	Lachnaceae	Lachnum	Lachnum_sp	litter_saprotroph	MK883675	0	0	0	0	0	0	0	0	0	0	0	0	0	0	0	0	0	0	0	0	0	0	0	0	0	0	0	0	0	0	0	0	0	0	0	7.5171	0	0	0	0
	Geminibasidium_sp|UDB02805501|	Basidiomycota	Geminibasidiomycetes	Geminibasidiales	Geminibasidiaceae	Geminibasidium	Geminibasidium_sp	soil_saprotroph	UDB02805501	0	0	0	5.98429	0	0	0	0	0	0	0	0	0	0	0	0	0	0	0	0	0	0	0	0	1.53119	0	0	0	0	0	0	0	0	0	0	0	0	0	0	0
	Hypocreales_sp|UDB03572904|	Ascomycota	Sordariomycetes	Hypocreales	Hypocreales_fam_Incertae_sedis	Hypocreales_gen_Incertae_sedis	Hypocreales_sp		UDB03572904	0	0	0	0	0	0	0	0	0	0	0	0	0	0	0	0	0	0	0	0	0	0	0	0	0	0	0	0	0	0	0	0	0	0	0	0	0	0	0	0
	Agaricales_sp|UDB0893520|	Basidiomycota	Agaricomycetes	Agaricales	Agaricales_fam_Incertae_sedis	Agaricales_gen_Incertae_sedis	Agaricales_sp		UDB0893520	0	0	0	0	0	0	0	0	0	0	0	0	0	0	0	0	0	0	0	0	0	0	0	0	0	0	0	0	0	0	0	0	0	0	0	0	0	0	0	0
	Cladobotryum_indoafrum|UDB011014|	Ascomycota	Sordariomycetes	Hypocreales	Hypocreaceae	Cladobotryum	Cladobotryum_indoafrum	mycoparasite	UDB011014	0	0	0	0	0	0	0	0	0	0	7.47803	0	0	0	0	0	0	0	0	0	0	0	0	0	0	0	0	0	0	0	0	0	0	0	0	0	0	0	0	0
	Archaeorhizomyces_sp|KF412402|	Ascomycota	Archaeorhizomycetes	Archaeorhizomycetales	Archaeorhizomycetaceae	Archaeorhizomyces	Archaeorhizomyces_sp	soil_saprotroph	KF412402	0	0	0	0	0	0	0	0	0	0	7.47803	0	0	0	0	0	0	0	0	0	0	0	0	0	0	0	0	0	0	0	0	0	0	0	0	0	0	0	0	0
	Fungi_sp|MF971688|	Fungi_phy_Incertae_sedis	Fungi_cls_Incertae_sedis	Fungi_ord_Incertae_sedis	Fungi_fam_Incertae_sedis	Fungi_gen_Incertae_sedis	Fungi_sp		MF971688	0	0	0	0	0	0	0	0	0	0	7.47803	0	0	0	0	0	0	0	0	0	0	0	0	0	0	0	0	0	0	0	0	0	0	0	0	0	0	0	0	0
	Helotiales_sp|UDB03312999|	Ascomycota	Leotiomycetes	Helotiales	Helotiales_fam_Incertae_sedis	Helotiales_gen_Incertae_sedis	Helotiales_sp		UDB03312999	0	0	0	0	0	0	0	0	0	0	0	0	0	0	0	0	0	0	0	0	0	0	0	0	0	0	0	0	0	0	0	0	0	0	0	0	0	0	7.46981	0
	Cladophialophora_sp|UDB02694197|	Ascomycota	Eurotiomycetes	Chaetothyriales	Herpotrichiellaceae	Cladophialophora	Cladophialophora_sp	soil_saprotroph	UDB02694197	0	0	0	0	0	0	0	0	0	0	0	0	0	0	0	0	0	0	0	0	0	0	0	0	0	0	0	0	0	0	0	0	0.37795	0	0	0	0	0	0	0
	Tomentella_sp|UDB06066025|	Basidiomycota	Agaricomycetes	Thelephorales	Thelephoraceae	Tomentella	Tomentella_sp	ectomycorrhizal	UDB06066025	0	0	0	0	0	0	0	0	0	0	0	0	0	0	0	0	0	4.09962	0	0	0	0	0	0	0	0	0	0	0	0	0	0	0	0	0	0	0	0	0	0
	Chaetosphaeria_sp|JX860441|	Ascomycota	Sordariomycetes	Chaetosphaeriales	Chaetosphaeriaceae	Chaetosphaeria	Chaetosphaeria_sp	litter_saprotroph	JX860441	0	0	0	0	0	0	0	0	0	0	0	0	0	0	0	0	0	0	0	0	0	0	0	0	1.53119	0	0	0	3.99909	0	0	0	1.88975	0	0	0	0	0	0	0
	Ascomycota_sp|KP268992|	Ascomycota	Ascomycota_cls_Incertae_sedis	Ascomycota_ord_Incertae_sedis	Ascomycota_fam_Incertae_sedis	Ascomycota_gen_Incertae_sedis	Ascomycota_sp		KP268992	0	0	0	0.498691	0	0	0	0.633814	0	0	0	0	0	0	0	0	0	0	0	0	0	0	0	0	0.765594	0	0	0.415524	0	0	0	0	0	0	0	0	0	0	0	0
	Cylindrosympodium_sp|UDB04499324|	Ascomycota	Dothideomycetes	Venturiales	Cylindrosympodiaceae	Cylindrosympodium	Cylindrosympodium_sp	plant_pathogen	UDB04499324	0	0	0	0	0	0	0	0	0	0	0	0	0	0	0	0	0	0	0	0	7.41015	0	0	0	0	0	0	0	0	0	0	0	0	0	0	0	0	0	0	0
	Mortierella_sp|UDB04764843|	Mortierellomycota	Mortierellomycetes	Mortierellales	Mortierellaceae	Mortierella	Mortierella_sp	soil_saprotroph	UDB04764843	0	0	0	0	0	0	0	0	0	0	0	0	4.41696	0	0	2.97608	0	0	0	0	0	0	0	0	0	0	0	0	0	0	0	0	0	0	0	0	0	0	0	0
	Glomeromycotina_sp|MG664401|	Glomeromycotina				Glomeromycotina	Glomeromycotina_sp	arbuscular_mycorrhizal	MG664401	0	0	0	0	0	0	0	0	0	0	0	0	0	0	0	0	0	0	0	0	0	0	0	0	0	0	2.74436	0.415524	0	0	0	0	0	0	0	0	0	0	0	0
	Agaricales_sp|AB973753|	Basidiomycota	Agaricomycetes	Agaricales	Agaricales_fam_Incertae_sedis	Agaricales_gen_Incertae_sedis	Agaricales_sp		AB973753	0	0	7.37024	0	0	0	0	0	0	0	0	0	0	0	0	0	0	0	0	0	0	0	0	0	0	0	0	0	0	0	0	0	0	0	0	0	0	0	0	0
	Dactylellina_sp|OR866259|	Ascomycota	Orbiliomycetes	Orbiliales	Orbiliaceae	Dactylellina	Dactylellina_sp	animal_parasite	OR866259	0	0	0	0	0	0	0	0	0	0	0	0	0	0	0	0	0	0	0	0	0	0	0	0	0	0	0	0	0	0	7.33604	0	0	0	0	0	0	0	0	0
	Ilyonectria_liriodendri|DQ178163|	Ascomycota	Sordariomycetes	Hypocreales	Nectriaceae	Ilyonectria	Ilyonectria_liriodendri	plant_pathogen	DQ178163	0	0	0	0	0	0	0	0	0	0	0	0	0	0	0	0	0	2.04981	0	0	0	0	0	0	0	0	0	0	0	0	0	0	0	0	0	0	0	0	0	0
	Capronia_sp|AY970069|	Ascomycota	Eurotiomycetes	Chaetothyriales	Herpotrichiellaceae	Capronia	Capronia_sp	soil_saprotroph	AY970069	0	0	0	0	0	5.27093	0	0.633814	0	0	0	0	0	0	0	0	0	0	0	0	0	0	0.625821	0	0	0	0	0	0	0	0	0	0	0	0	0	0	0	0	0
	Trichoderma_oblongisporum|LN866275|	Ascomycota	Sordariomycetes	Hypocreales	Hypocreaceae	Trichoderma	Trichoderma_oblongisporum	mycoparasite	LN866275	0	0	0	0	0	0	0	0	0	0	0	0	0	0	0	0	0	0	0	0	0	0	0	0	0	0	0	0	0	0	0	7.31743	0	0	0	0	0	0	0	0
	Herpotrichiellaceae_sp|UDB03387415|	Ascomycota	Eurotiomycetes	Chaetothyriales	Herpotrichiellaceae	Herpotrichiellaceae_gen_Incertae_sedis	Herpotrichiellaceae_sp		UDB03387415	0	0	0	0	0	0	0	0	0	0	0	0	0	0	0	0	0	0	0	0	0	0	0	0	0	0	0	0	0	0	0	0.731743	0	0.426576	0	0	0	0	0	0
	Tomentella_sp|UDB05735503|	Basidiomycota	Agaricomycetes	Thelephorales	Thelephoraceae	Tomentella	Tomentella_sp	ectomycorrhizal	UDB05735503	0	0	0	0	0	0	0	0	0	0	0	0	0	0	0	0	0	0	0	0	0	0	0	0	0	0	0	0	0	0	0	0	0	0	0	0	0	0	0	0
	Hyaloscypha_sp|UDB03459199|	Ascomycota	Leotiomycetes	Helotiales	Hyaloscyphaceae	Hyaloscypha	Hyaloscypha_sp	litter_saprotroph	UDB03459199	0	0	0	0	0	0	0	0	0	0	0	0	0	0	0	0	0	0	0	0	0	0	0	0	0	0	0	0	0	0	0	0	0	0	0	0	0	7.18339	0	0
	Pleurotheciella_sp|UDB05063321|	Ascomycota	Sordariomycetes	Pleurotheciales	Pleurotheciaceae	Pleurotheciella	Pleurotheciella_sp	wood_saprotroph	UDB05063321	0	0	0	0	0	0	0	0	0	0	0	0	0	0	0	0	0	7.17434	0	0	0	0	0	0	0	0	0	0	0	0	0	0	0	0	0	0	0	0	0	0
	Humicola_nigrescens|AB625592|	Ascomycota	Sordariomycetes	Sordariales	Chaetomiaceae	Humicola	Humicola_nigrescens	wood_saprotroph	AB625592	0	0	0	0	0	0	0	0	0	0	0	0	0	0	0	0	0	0	0	0	0	0	0	0	0	0	0	0	0	0	0	0	0	0	0	0	0	0	0	0
	Ascomycota_sp|UDB01859264|	Ascomycota	Ascomycota_cls_Incertae_sedis	Ascomycota_ord_Incertae_sedis	Ascomycota_fam_Incertae_sedis	Ascomycota_gen_Incertae_sedis	Ascomycota_sp		UDB01859264	0	0	0	0	0	0	0	0	0	0	0	0	0	0	0	0	0	0	0	0	0	0	0	0	0	0	0	0	0	0	0	0	0	0	0	0	0	0	0	0
	Gryganskiella_cystojenkinii|HQ630348|	Mortierellomycota	Mortierellomycetes	Mortierellales	Mortierellaceae	Gryganskiella	Gryganskiella_cystojenkinii		HQ630348	0	0	0	0	0	0	0	0	0	0	0	0	0	0	0	0	0	0	0	0	0	0	0	0	0	0	0	0	0	0	0	0	0	0	0	0	0	0	0	0
	Rhizophydiaceae_sp|UDB0714821|	Chytridiomycota	Rhizophydiomycetes	Rhizophydiales	Rhizophydiaceae	Rhizophydiaceae_gen_Incertae_sedis	Rhizophydiaceae_sp		UDB0714821	0	0	0	0	0	0	0	0	0	0	0	0	0	0	0	0	0	0	0	0	0	0	0	0	0	0	0	0	0	0	0	0	0	0	0	0	0	0	0	0
	Myrothecium_sp|UDB01841047|	Ascomycota	Sordariomycetes	Hypocreales	Stachybotryaceae	Myrothecium	Myrothecium_sp	litter_saprotroph	UDB01841047	7.00832	0	0	0	0	0	0	0	0	0	0	0	0	0	0	0	0	0	0	0	0	0	0	0	0	0	0	0	0	0	0	0	0	0	0	0	0	0	0	0
	Russula_substriata|MH724921|	Basidiomycota	Agaricomycetes	Russulales	Russulaceae	Russula	Russula_substriata	ectomycorrhizal	MH724921	0	0	0	0	0	0	0	6.97195	0	0	0	0	0	0	0	0	0	0	0	0	0	0	0	0	0	0	0	0	0	0	0	0	0	0	0	0	0	0	0	0
	Leohumicola_sp|UDB02786805|	Ascomycota	Leotiomycetes	Helotiales	Helotiales_fam_Incertae_sedis	Leohumicola	Leohumicola_sp	soil_saprotroph	UDB02786805	0	0	0	0	0	0	0	0	0	0	0.747803	0	0	0	0	0	0	0	0	0	0	0.758466	0	0	0	0	0	0	0	0	0	0	0	0	0	0	0	0	0	0
	Penicillium_ferraniaense|MW694951|	Ascomycota	Eurotiomycetes	Eurotiales	Aspergillaceae	Penicillium	Penicillium_ferraniaense	unspecified_saprotroph	MW694951	0	0	0	0	0	0	0	0	0	0	0	0	0	0	0	0	0	0	3.29363	0	0	0	0	0	0	0	0	0	0	0	0	0	0	0	0	0	0	0	0	3.62705
	Rozellomycota_sp|UDB06709882|	Rozellomycota	Rozellomycota_cls_Incertae_sedis	Rozellomycota_ord_Incertae_sedis	Rozellomycota_fam_Incertae_sedis	Rozellomycota_gen_Incertae_sedis	Rozellomycota_sp		UDB06709882	0	0	0	0	0	0	0	0	0	0	0	0	0	0	0	0	0	0	0	0	0	0	0	0	6.89035	0	0	0	0	0	0	0	0	0	0	0	0	0	0	0
	Inocephalus_murrayi|MK250917|	Basidiomycota	Agaricomycetes	Agaricales	Entolomataceae	Inocephalus	Inocephalus_murrayi	soil_saprotroph	MK250917	0	0	0	0	0	0	0	0	0	0	0	0	0	6.87563	0	0	0	0	0	0	0	0	0	0	0	0	0	0	0	0	0	0	0	0	0	0	0	0	0	0
	Fungi_sp|JX327886|	Fungi_phy_Incertae_sedis	Fungi_cls_Incertae_sedis	Fungi_ord_Incertae_sedis	Fungi_fam_Incertae_sedis	Fungi_gen_Incertae_sedis	Fungi_sp		JX327886	0	0	0	0	0	0	1.09114	0	0	0	0	0	0	0	0	0	0.453875	0	0	0.398835	0	0	0	0	0	0	0	0	0	0	0	0	0	0	0	0	0	0	0	0
	Hypocreaceae_sp|UDB03557567|	Ascomycota	Sordariomycetes	Hypocreales	Hypocreaceae	Hypocreaceae_gen_Incertae_sedis	Hypocreaceae_sp		UDB03557567	0	6.79015	0	0	0	0	0	0	0	0	0	0	0	0	0	0	0	0	0	0	0	0	0	0	0	0	0	0	0	0	0	0	0	0	0	0	0	0	0	0
	Trichoderma_peltatum|HM466659|	Ascomycota	Sordariomycetes	Hypocreales	Hypocreaceae	Trichoderma	Trichoderma_peltatum	mycoparasite	HM466659	0	0	0	0	0	0	0	0	0	0	0	0	0	0	0	0	0	0	0	0	0	0	0	0	0	0	0	0	0	0	0	0	0	0	0	0	0	0	0	0
	Xylaria_sp|UDB07512939|	Ascomycota	Sordariomycetes	Xylariales	Xylariaceae	Xylaria	Xylaria_sp	wood_saprotroph	UDB07512939	0	0	0	0	0	0	0	0	0	0	0	0	0	0	0	0	0	0	0.548938	0	0	0	0	0	0	0	0	0	0	0	0	0	0	0	0	0	0	0	0	0
	Cephalothecaceae_sp|UDB01673309|	Ascomycota	Sordariomycetes	Cephalothecales	Cephalothecaceae	Cephalothecaceae_gen_Incertae_sedis	Cephalothecaceae_sp		UDB01673309	0	0	0	0	0	0	0	0	0	0	0	0	0	0	0	0	0	0	0	1.59534	0	0	0	0	0	0	0	0	0	0	0	0	0	0	0	2.00456	0	0	0	0
	Inocybe_sp|UDB03621939|	Basidiomycota	Agaricomycetes	Agaricales	Inocybaceae	Inocybe	Inocybe_sp	ectomycorrhizal	UDB03621939	0	0	0	0	0	0	0	0	0	0	0	0	0	0	0	0	0	0	0	0	0	0	0	0	0	0	0	0	0	0	0	0	0	0	0	0	0	0	0	0
	Abundisporus_pubertatis|KC787569|	Basidiomycota	Agaricomycetes	Polyporales	Polyporaceae	Abundisporus	Abundisporus_pubertatis	wood_saprotroph	KC787569	0	0	0	0	0	0	0	0	0	0	0	0	0	0	0	0	0	0	0	0	0	0	0	0	0	0	0	0	0	0	0	0	0	0	0	0	0	0	0	0
	Helotiales_sp|LC520180|	Ascomycota	Leotiomycetes	Helotiales	Helotiales_fam_Incertae_sedis	Helotiales_gen_Incertae_sedis	Helotiales_sp		LC520180	0	0	0	0	0	0	0	0	0	0	0	0	0	0	0	0	0	0	0	0	0	0	0	0	0	0	0	0	0	0	0	0	0	0	0	0	0	0	0	0
	Oliveonia_pauxilla|MT235634|	Basidiomycota	Agaricomycetes	Auriculariales	Oliveoniaceae	Oliveonia	Oliveonia_pauxilla	wood_saprotroph	MT235634	0	0	0	0	0	0	0	0	0	0	0	0	0	0	0	0	0	0	0	0	0	0	0	0	0	0	0	0	0	0	0	0	0	0	0	0	0	0	0	0
	Hypocreales_sp|UDB03572202|	Ascomycota	Sordariomycetes	Hypocreales	Hypocreales_fam_Incertae_sedis	Hypocreales_gen_Incertae_sedis	Hypocreales_sp		UDB03572202	0	0	0	0	0	0	0	0	0	0	0	0	0	0	0	0	0	0	0	0	0	0	0	0	0	0	0	0	0	0	0	0	0	0	0	0	0	0	4.97987	0
	GS22_sp|UDB02437521|	Mucoromycota	Endogonomycetes	GS22	GS22_fam_Incertae_sedis	GS22_gen_Incertae_sedis	GS22_sp		UDB02437521	0	0	0	0	0	0	0	0	0	0	0	0.57402	0	0	0	0	0	0	0	0	0	0	0	0	0	0	0	0	0	0	0	0	0.37795	0	0	0	0	0	4.14989	0
	Hyaloscypha_sp|JN033450|	Ascomycota	Leotiomycetes	Helotiales	Hyaloscyphaceae	Hyaloscypha	Hyaloscypha_sp	litter_saprotroph	JN033450	0	0	0	0	0	0	0	0	0	0	0	0	0	0	0	6.69618	0	0	0	0	0	0	0	0	0	0	0	0	0	0	0	0	0	0	0	0	0	0	0	0
	Ascomycota_sp|UDB05134198|	Ascomycota	Ascomycota_cls_Incertae_sedis	Ascomycota_ord_Incertae_sedis	Ascomycota_fam_Incertae_sedis	Ascomycota_gen_Incertae_sedis	Ascomycota_sp		UDB05134198	0	0	0	0	0	0	0	0	0	0	0	0	0	0	0	0	0	0	0	0	0	0	0	0	0	0	0	0	0	0	0	0	0	0	0	0	0	0	0	0
	Oidiodendron_sp|UDB02322508|	Ascomycota	Leotiomycetes	Helotiales	Myxotrichaceae	Oidiodendron	Oidiodendron_sp	soil_saprotroph	UDB02322508	0	0	0	0	0	0	0	0	0	0	0	0	0	0	0	0	0	0	4.94044	0	0	0	0	0	0	0	0	0	0	0	0	0	0	0	0	0	0	0	0	0
	Thelephora_stuposa|UDB000966|	Basidiomycota	Agaricomycetes	Thelephorales	Thelephoraceae	Thelephora	Thelephora_stuposa	ectomycorrhizal	UDB000966	0	0	0	0	0	0	0	0	0	0	0	0	0	0	0	0	0	0	6.58725	0	0	0	0	0	0	0	0	0	0	0	0	0	0	0	0	0	0	0	0	0
	Scytalidium_sp|GQ370375|	Ascomycota	Leotiomycetes	Helotiales	Helotiaceae	Scytalidium	Scytalidium_sp	wood_saprotroph	GQ370375	0	0	0	0	0	0	0	0	0	0	0	0	0	0	0	0	0	0	0	0	0	0	0	0	0	0	0	0	0	0	0	0	0	0	0	0	0	0	0	0
	Helotiales_sp|KX440172|	Ascomycota	Leotiomycetes	Helotiales	Helotiales_fam_Incertae_sedis	Helotiales_gen_Incertae_sedis	Helotiales_sp		KX440172	0	0	0	0	0	0	0	0	0	0	0	0	0	0	0	0	0	0	0	0	0	0	0	0	0	1.72794	0	0	0	0	0.489069	0	0	0	0	0	0	0	0	0
	Kionochaeta_castaneae|MN104610|	Ascomycota	Sordariomycetes	Chaetosphaeriales	Chaetosphaeriaceae	Kionochaeta	Kionochaeta_castaneae	litter_saprotroph	MN104610	0	0	0	0	0	0	0	0	0	0	0	0	0	0	0	0	0	0	0	0	0	0	0	0	0	0	0	0	0	0	0	0	0	0	0	5.51254	0	0	0	0
	Melanconiella_sp|UDB03684864|	Ascomycota	Sordariomycetes	Diaporthales	Melanconiellaceae	Melanconiella	Melanconiella_sp	wood_saprotroph	UDB03684864	0	0	0	0	0	0	0	0	0	0	0	0	0	0	0	0	0	0	0	0	0	0	0	0	0	0	0	0	0	0	0	2.19523	0	0	0	0	0	0	4.14989	0
	Penicillium_burgense|KC411736|	Ascomycota	Eurotiomycetes	Eurotiales	Aspergillaceae	Penicillium	Penicillium_burgense	unspecified_saprotroph	KC411736	0	0	0	0	0	0	0	0	0	0	0	0	0	0	0	0	0	0	0	0	0	0	0	0	0	0	0	0	0	0	0	0	0	0	0	0	0	0	0	0
	Hypomyces_ochraceus|UDB006037|	Ascomycota	Sordariomycetes	Hypocreales	Hypocreaceae	Hypomyces	Hypomyces_ochraceus	mycoparasite	UDB006037	0	0	0	0	0	0	0	0	0	0	0	0	0	0	0	0	0	0	0	0	0	0	0	4.16667	0	2.15992	0	0	0	0	0	0	0	0	0	0	0	0	0	0
	Clitopilus_sp|UDB03900967|	Basidiomycota	Agaricomycetes	Agaricales	Entolomataceae	Clitopilus	Clitopilus_sp	litter_saprotroph	UDB03900967	0	0	0	0	0	0	0	0	0	0	0	6.31422	0	0	0	0	0	0	0	0	0	0	0	0	0	0	0	0	0	0	0	0	0	0	0	0	0	0	0	0
	Thaxterogaster_indopurpurascens|MW135432|	Basidiomycota	Agaricomycetes	Agaricales	Cortinariaceae	Thaxterogaster	Thaxterogaster_indopurpurascens	ectomycorrhizal	MW135432	0	0	0	0	0	0	0	0	0	0	0	0	0	0	0	0	0	0	0	0	0	0	0	0	0	0	0	0	6.28428	0	0	0	0	0	0	0	0	0	0	0
	Glomeromycotina_sp|MH469345|	Glomeromycotina				Glomeromycotina	Glomeromycotina_sp	arbuscular_mycorrhizal	MH469345	0	0	0	0	0	0	0	0	0	0	0	0	0	0	0	0	0	0	0	0	2.96406	0	0	0	0	0	0	0	0	0	0	0	0	0	0	0	0	0	3.31992	0
	Herpotrichiellaceae_sp|UDB03386002|	Ascomycota	Eurotiomycetes	Chaetothyriales	Herpotrichiellaceae	Herpotrichiellaceae_gen_Incertae_sedis	Herpotrichiellaceae_sp		UDB03386002	0	0	0	0	0	0	0	0	0	0	0	0	0	1.21335	0.891882	0	0	0	0	0	0	0	0	0	0	0	0	0	0	0	0.489069	3.65872	0	0	0	0	0	0	0	0
	Glomus_sp|KF836978|	Glomeromycotina	Glomeromycetes	Glomerales	Glomeraceae	Glomus	Glomus_sp	arbuscular_mycorrhizal	KF836978	0	0	0	0	0	0	0	0	0	0	0	0	0	0	0	0	0	0	0	0	0	0	0	6.25	0	0	0	0	0	0	0	0	0	0	0	0	0	0	0	0
	Colacogloea_sp|ON887276|	Basidiomycota	Microbotryomycetes	Microbotryomycetes_ord_Incertae_sedis	Colacogloeaceae	Colacogloea	Colacogloea_sp	mycoparasite	ON887276	0	0	0	0	0	0	0	0	0	0	0	0	0	0	0	0	0	0	0	0	0	0	0	6.25	0	0	0	0	0	0	0	0	0	0	0	0	0	0	0	0
	Castanediella_sp|UDB01644213|	Ascomycota	Sordariomycetes	Amphisphaeriales	Castanediellaceae	Castanediella	Castanediella_sp	plant_pathogen	UDB01644213	0	0	0	0	0	0	0	0	0	0	0	0	0	0	0	0	0	0	0	0	0	0	0	6.25	0	0	0	0	0	0	0	0	0	0	0	0	0	0	0	0
	Melanophyllum_haematospermum|KF953545|	Basidiomycota	Agaricomycetes	Agaricales	Agaricaceae	Melanophyllum	Melanophyllum_haematospermum	soil_saprotroph	KF953545	0	0	0	0	0	0	0	0	0	0	0	0	0	0	6.24317	0	0	0	0	0	0	0	0	0	0	0	0	0	0	0	0	0	0	0	0	0	0	0	0	0
	Junewangiaceae_sp|MW215008|	Ascomycota	Sordariomycetes	Sordariomycetes_ord_Incertae_sedis	Junewangiaceae	Junewangiaceae_gen_Incertae_sedis	Junewangiaceae_sp		MW215008	0.87604	0	0	0	0	0	0	0	0	0	0	0	0	0	0	0	0	0	4.94044	0	0	0	0	0	0	0	0	0	0	0	0	0	0	0	0	0	0	0	0	0
	Mortierella_sp|UDB04600278|	Mortierellomycota	Mortierellomycetes	Mortierellales	Mortierellaceae	Mortierella	Mortierella_sp	soil_saprotroph	UDB04600278	0	0	0	0	0	0	0	0	0	0	0	0	0.883392	0	0	0	0	0	0	0	0	0	0	0	0	0	0	0	0.571298	0	0	0	0	0	0	0	0	0	0	0
	Trichoderma_harzianum|KC403944|	Ascomycota	Sordariomycetes	Hypocreales	Hypocreaceae	Trichoderma	Trichoderma_harzianum	mycoparasite	KC403944	0	0.754461	0	0	0	0	0	0	0	0	0	1.14804	0	0	0	0	0	0	0	0	0	0	0	0	0	0	0	0	0	0	0	0	0	0	0	0	0	0	0	0
	Dothideomycetes_sp|MN384464|	Ascomycota	Dothideomycetes	Dothideomycetes_ord_Incertae_sedis	Dothideomycetes_fam_Incertae_sedis	Dothideomycetes_gen_Incertae_sedis	Dothideomycetes_sp		MN384464	0	0	0.566942	1.99476	0	0	0	0	0	0	1.49561	0	0	0	0	0	0	0	0	0	0	0	0	0	0.382797	0.431984	0	0	0	0	0	0	0	0	0	0	0	0	0	0
	Clavulinopsis_sp|UDB03819067|	Basidiomycota	Agaricomycetes	Agaricales	Clavariaceae	Clavulinopsis	Clavulinopsis_sp	soil_saprotroph	UDB03819067	4.3802	0	0	0	0	0	0	0	0	0	0	0	0	0	0	0	0	0	0	0	0	0	0	0	0	1.29595	0	0.415524	0	0	0	0	0	0	0	0	0	0	0	0
	Dothideomycetes_sp|UDB05271980|	Ascomycota	Dothideomycetes	Dothideomycetes_ord_Incertae_sedis	Dothideomycetes_fam_Incertae_sedis	Dothideomycetes_gen_Incertae_sedis	Dothideomycetes_sp		UDB05271980	0	0	0	0	0	0	0	0	0	0	0	0	0	0	0	0	0	0.512453	0	0	0	0	0	0	0	0	0	0	0	0	0	0	0	0	0	0	0.732064	0	0	0
	Agaricomycetes_sp|UDB0930195|	Basidiomycota	Agaricomycetes	Agaricomycetes_ord_Incertae_sedis	Agaricomycetes_fam_Incertae_sedis	Agaricomycetes_gen_Incertae_sedis	Agaricomycetes_sp		UDB0930195	0	6.03569	0	0	0	0	0	0	0	0	0	0	0	0	0	0	0	0	0	0	0	0	0	0	0	0	0	0	0	0	0	0	0	0	0	0	0	0	0	0
	Conioscypha_sp|UDB04119160|	Ascomycota	Sordariomycetes	Conioscyphales	Conioscyphaceae	Conioscypha	Conioscypha_sp	wood_saprotroph	UDB04119160	0	0	0	0	0	0	0	0	0	0	0	0	0	0	0	0	0	0	0	0	0	0	0	0	0	0	0	0	0	0	0	0	0	0	0	0	0	0	0	0
	Tomentella_sp|GQ985417|	Basidiomycota	Agaricomycetes	Thelephorales	Thelephoraceae	Tomentella	Tomentella_sp	ectomycorrhizal	GQ985417	5.25624	0	0	0	0	0	0	0	0	0.763271	0	0	0	0	0	0	0	0	0	0	0	0	0	0	0	0	0	0	0	0	0	0	0	0	0	0	0	0	0	0
	Mortierella_sp|UDB04598008|	Mortierellomycota	Mortierellomycetes	Mortierellales	Mortierellaceae	Mortierella	Mortierella_sp	soil_saprotroph	UDB04598008	0	0	0	0	0	0	0	0	0	0	0	0	0	0	0	0	0	0	0	0	0	0	0	0	0	0	0	0	0	0	0	0	0	0	0	6.01368	0	0	0	0
	Delicatula_integrella|UDB015530|	Basidiomycota	Agaricomycetes	Agaricales	Agaricales_fam_Incertae_sedis	Delicatula	Delicatula_integrella	litter_saprotroph	UDB015530	0	0	0	0	0	0	0	0	0	0	0	0	0	0	0	0	0	0	0	0	0	0	0	0	0	0	0	0	0	0	0	0	0	0	0	0	0	0	0	0
	Neodevriesiaceae_sp|UDB02025040|	Ascomycota	Dothideomycetes	Mycosphaerellales	Neodevriesiaceae	Neodevriesiaceae_gen_Incertae_sedis	Neodevriesiaceae_sp		UDB02025040	0	0	0	0	0	0	0	0	0	0	0	0	0.883392	0	0	0	0	0	0	0	0	0	0	0	0	0	0	0	0	0	0	5.1222	0	0	0	0	0	0	0	0
	Clavulina_sp|UDB03669761|	Basidiomycota	Agaricomycetes	Cantharellales	Hydnaceae	Clavulina	Clavulina_sp	ectomycorrhizal	UDB03669761	0	1.50892	0	4.48822	0	0	0	0	0	0	0	0	0	0	0	0	0	0	0	0	0	0	0	0	0	0	0	0	0	0	0	0	0	0	0	0	0	0	0	0
	Hymenochaetales_sp|UDB03531112|	Basidiomycota	Agaricomycetes	Hymenochaetales	Hymenochaetales_fam_Incertae_sedis	Hymenochaetales_gen_Incertae_sedis	Hymenochaetales_sp		UDB03531112	0	0	0	0	0	0	0	0	0	0	0	0	0	0	0	0	0	0	0	0	0	0	0	0	0	0	0	0	0	0	0	0	0	0	0	0	0	0	0	0
	Mycena_bulliformis|KX513844|	Basidiomycota	Agaricomycetes	Agaricales	Mycenaceae	Mycena	Mycena_bulliformis	litter_saprotroph	KX513844	0	0	0	0	0	0	0	0	0	0	0	0	0	0	0	0	0	0	0	5.98253	0	0	0	0	0	0	0	0	0	0	0	0	0	0	0	0	0	0	0	0
	Trechispora_sp|UDB06346865|	Basidiomycota	Agaricomycetes	Trechisporales	Hydnodontaceae	Trechispora	Trechispora_sp	wood_saprotroph	UDB06346865	0	0	0	0	0	0	0	0	0.979672	0	0	1.14804	0	0	0	0	0	0	0	0	0	0	0	0	0	0	0	0	0	0	0	0	0	3.83918	0	0	0	0	0	0
	Fusichloridium_fusiforme|OR134709|	Ascomycota	Sordariomycetes	Chaetosphaeriales	Chaetosphaeriaceae	Fusichloridium	Fusichloridium_fusiforme		OR134709	0	0	0	0	0	0	0	0	0	0	0	0	0	0	0	0	0	0	0	0	0	0	0	0	0	0	0	0	0	0	0	0	0	0	0	0	0	0	0	0
	Hypocreales_sp|UDB03574090|	Ascomycota	Sordariomycetes	Hypocreales	Hypocreales_fam_Incertae_sedis	Hypocreales_gen_Incertae_sedis	Hypocreales_sp		UDB03574090	0	0	0	0	0	0	0	0	0	0	0	0	0	0	0	0	0	0	0	0	0	0	0	0	0	0	0	0	0	0	0	0	0	0	0	0	0	0	0	5.89395
	Porotheleum_fimbriatum|UDB016348|	Basidiomycota	Agaricomycetes	Agaricales	Porotheleaceae	Porotheleum	Porotheleum_fimbriatum	wood_saprotroph	UDB016348	0	0	0	0	0	0	0	0	0	0	0	0	0	0	0	0	0	0	0	0	0	0	0	0	0	0	0	0	0	0	5.86883	0	0	0	0	0	0	0	0	0
	Penicillium_paneum|HQ442346|	Ascomycota	Eurotiomycetes	Eurotiales	Aspergillaceae	Penicillium	Penicillium_paneum	unspecified_saprotroph	HQ442346	0	0	0	0	0	0	0	0	0	0	0	0	0	0	0	0	0	0	0	0	0	0	0	0	0	0	0	0	0	0	0	5.85394	0	0	0	0	0	0	0	0
	Orbiliales_sp|KP889879|	Ascomycota	Orbiliomycetes	Orbiliales	Orbiliales_fam_Incertae_sedis	Orbiliales_gen_Incertae_sedis	Orbiliales_sp		KP889879	0	0	0	0	0	0	0	0	0	0	0	0	0	0	0	0	0	0	0	0	0	0	0	0	0	0	0	0	0	0	0	5.85394	0	0	0	0	0	0	0	0
	Hyaloscyphaceae_sp|JQ272432|	Ascomycota	Leotiomycetes	Helotiales	Hyaloscyphaceae	Hyaloscyphaceae_gen_Incertae_sedis	Hyaloscyphaceae_sp		JQ272432	0	0	0	0	0	0	0	0	0	0	0	0	0	0.808898	0	0	0	0	0	0	0	0	0	0	0	0	0	0	0	0	0	0	0	0	0	0	0	0	4.97987	0
	Tuber_sp|LC096877|	Ascomycota	Pezizomycetes	Pezizales	Tuberaceae	Tuber	Tuber_sp	ectomycorrhizal	LC096877	0	0	0	0	0	0	0	0	0	0	0	0	0	0	0	0	0	0	0	0	0	0	0	0	0	0	0	0	0	0	0	0	0	0	0	0	0	0	0	0
	GS17_sp|UDB02399838|	Olpidiomycota	GS17	GS17_ord_Incertae_sedis	GS17_fam_Incertae_sedis	GS17_gen_Incertae_sedis	GS17_sp		UDB02399838	0	0	0	0	0	0	0	0	0	0	0	0	0	0	0	0	0	0	0	0	0	0	0	0	0	0	0	0	0	0	0	0	0	0	0	0	0	0	0	0
	Herpotrichiellaceae_sp|UDB03376470|	Ascomycota	Eurotiomycetes	Chaetothyriales	Herpotrichiellaceae	Herpotrichiellaceae_gen_Incertae_sedis	Herpotrichiellaceae_sp		UDB03376470	0	0	0	0	0	0	1.63671	0	0	0	0	0	0	0	0	0	0	0	0	3.58952	0	0	0	0	0	0	0	0	0	0	0	0	0	0	0	0	0	0	0	0
	Ascomycota_sp|UDB01345894|	Ascomycota	Ascomycota_cls_Incertae_sedis	Ascomycota_ord_Incertae_sedis	Ascomycota_fam_Incertae_sedis	Ascomycota_gen_Incertae_sedis	Ascomycota_sp		UDB01345894	0	0	0	0	0	0	0	0	0	0	0	0	0	0	0	0	0	0	0	0	0	0	0	0	0	0	0	0	0	0	0	0	0	0	0	0	0	5.74671	0	0
	Russula_sp|OQ626236|	Basidiomycota	Agaricomycetes	Russulales	Russulaceae	Russula	Russula_sp	ectomycorrhizal	OQ626236	0	0	0	0	0	0	0	0	0	0	0	0	0	0	0	0	0	0	0	0	0	0	0	0	5.74196	0	0	0	0	0	0	0	0	0	0	0	0	0	0	0
	Exobasidium_sp|OP374143|	Basidiomycota	Exobasidiomycetes	Exobasidiales	Exobasidiaceae	Exobasidium	Exobasidium_sp	plant_pathogen	OP374143	0	0	0	0	0	0	0	0	0	0	0	5.7402	0	0	0	0	0	0	0	0	0	0	0	0	0	0	0	0	0	0	0	0	0	0	0	0	0	0	0	0
	Trechispora_sp|UDB06321675|	Basidiomycota	Agaricomycetes	Trechisporales	Hydnodontaceae	Trechispora	Trechispora_sp	wood_saprotroph	UDB06321675	0	0	0	0	0	0	0	5.70433	0	0	0	0	0	0	0	0	0	0	0	0	0	0	0	0	0	0	0	0	0	0	0	0	0	0	0	0	0	0	0	0
	Sordariomycetes_sp|MK247342|	Ascomycota	Sordariomycetes	Sordariomycetes_ord_Incertae_sedis	Sordariomycetes_fam_Incertae_sedis	Sordariomycetes_gen_Incertae_sedis	Sordariomycetes_sp		MK247342	0	0	0	0	0	0	0	5.70433	0	0	0	0	0	0	0	0	0	0	0	0	0	0	0	0	0	0	0	0	0	0	0	0	0	0	0	0	0	0	0	0
	Rozellomycota_sp|UDB099398	Rozellomycota	Rozellomycota_cls_Incertae_sedis	Rozellomycota_ord_Incertae_sedis	Rozellomycota_fam_Incertae_sedis	Rozellomycota_gen_Incertae_sedis	Rozellomycota_sp		UDB099398	0	0	0	0	0	0	0	0	0.979672	0	0	0	0	0	0	0	0	0	0	0	0	0	0	0	0	0	0	0	0	0	0	0	0	0	4.71714	0	0	0	0	0
	Devriesia_sp|UDB05111052|	Ascomycota	Dothideomycetes	Mycosphaerellales	Teratosphaeriaceae	Devriesia	Devriesia_sp	plant_pathogen	UDB05111052	0	0	0	0	0	0	0	0	0	0	0	0	0	0	0	0	0	0.512453	2.74469	0	0	0	0	0	0	0	0	0	0	0	0	0	0	0	0	0	0	0	0	0
	Capnodiales_sp|UDB01615515|	Ascomycota	Dothideomycetes	Capnodiales	Capnodiales_fam_Incertae_sedis	Capnodiales_gen_Incertae_sedis	Capnodiales_sp		UDB01615515	0	0	0	0	0	0	0	0	0	0	0	0	0	0	0	0	0	0	0	0	0	0	0	0	0	0	0	0	0	0	0	0	0	0.853151	0	0	0	0	0	0
	Parascedosporium_putredinis|HQ185348|	Ascomycota	Sordariomycetes	Microascales	Microascaceae	Parascedosporium	Parascedosporium_putredinis	unspecified_saprotroph	HQ185348	0	0	0	0	0	0	0	0	0	0	0	0	0	0	0	0	0	5.63698	0	0	0	0	0	0	0	0	0	0	0	0	0	0	0	0	0	0	0	0	0	0
	Glomeromycotina_sp|MG664344|	Glomeromycotina				Glomeromycotina	Glomeromycotina_sp	arbuscular_mycorrhizal	MG664344	0	0	0	0	0	0	0	0	0	0	0	0	0	0	0	0	0	0	0	0	0	0	5.63239	0	0	0	0	0	0	0	0	0	0	0	0	0	0	0	0	0
	Exophiala_sp|MT528110|	Ascomycota	Eurotiomycetes	Chaetothyriales	Herpotrichiellaceae	Exophiala	Exophiala_sp	animal_parasite	MT528110	0	0	0	0	0	0	0	0	0	0	0	0	0	0	0	0	0	0	0	0	0	0	0	0	0	1.29595	0	0	0	0	0	0	0	0	0	0	0	0	0	0
	Helotiaceae_sp|OM456208|	Ascomycota	Leotiomycetes	Helotiales	Helotiaceae	Helotiaceae_gen_Incertae_sedis	Helotiaceae_sp		OM456208	0	0	0	0	0	0	0	0	0	0	0	0	0	0	0	0	0	0	0	0	0	0	0	0	0	5.61579	0	0	0	0	0	0	0	0	0	0	0	0	0	0
	Penicillifer_diparietisporus|KM231741|	Ascomycota	Sordariomycetes	Hypocreales	Nectriaceae	Penicillifer	Penicillifer_diparietisporus	wood_saprotroph	KM231741	0	0	0	0	0	0	0	0	0	0	0	0	0	0	0	0	0	0	0	0	0	0	0	0	0	0	0	0	0	0	0	0	0	0	0	0	0	0	0	0
	Oidiodendron_sp|UDB02352220|	Ascomycota	Leotiomycetes	Helotiales	Myxotrichaceae	Oidiodendron	Oidiodendron_sp	soil_saprotroph	UDB02352220	0	0	0	0	0	0	0	0	0	0	0	0	0	0	0	0	0	0	0	5.5837	0	0	0	0	0	0	0	0	0	0	0	0	0	0	0	0	0	0	0	0
	Helotiales_sp|UDB0119226|	Ascomycota	Leotiomycetes	Helotiales	Helotiales_fam_Incertae_sedis	Helotiales_gen_Incertae_sedis	Helotiales_sp		UDB0119226	0	0	0	0	0	0	0	0	0	0	0	0	0	0	0	0	0	0	0	0	0	0	0	0	0	0	0	0	0	0	0	0	0	0	0	0	0	0	0	0
	Saccharomycetales_sp|MK267475|	Ascomycota	Saccharomycetes	Saccharomycetales	Saccharomycetales_fam_Incertae_sedis	Saccharomycetales_gen_Incertae_sedis	Saccharomycetales_sp		MK267475	0	0	0	0	0	0	0	0	0	0	0	0	0	0	0	0	0	0	0	0	0	0	0	0	0	0	0	0	0	0	0	0	0	5.54548	0	0	0	0	0	0
	Ramicandelaber_sp|UDB06290970|	Kickxellomycota	Ramicandelaberomycetes	Ramicandelaberales	Ramicandelaberaceae	Ramicandelaber	Ramicandelaber_sp	soil_saprotroph	UDB06290970	0	0	0	0	0	0	0	0	0	0	0	0	0	3.23559	0	0	0	0.512453	0	0	0	0	0	0	0	0	0	0	0	0	0	0	0	0	0	1.00228	0	0	0	0
	Amphisphaeriaceae_sp|UDB01113509|	Ascomycota	Sordariomycetes	Amphisphaeriales	Amphisphaeriaceae	Amphisphaeriaceae_gen_Incertae_sedis	Amphisphaeriaceae_sp		UDB01113509	0	0	0	0	0	0	0	0	0	0	0	0	0	0	0	0	0	0	0	0	0	0	0	0	0	0	0	0	0	3.81711	0	0	0	1.7063	0	0	0	0	0	0
	Entoloma_caesiellum|MK782540|	Basidiomycota	Agaricomycetes	Agaricales	Entolomataceae	Entoloma	Entoloma_caesiellum	soil_saprotroph	MK782540	0	0	0	0	0	0	0	0	0	0	0	0	0	0	0	0	0	0	0	0	0	0	0	0	0	0	0	0	0	0	0	0	0	0	0	0	0	0	0	0
	Typhrasa_polycystis|MW466538|	Basidiomycota	Agaricomycetes	Agaricales	Psathyrellaceae	Typhrasa	Typhrasa_polycystis	wood_saprotroph	MW466538	0	0	0	0	0	0	0	0	0	0	0	0	0	0	0	0	0	0	0	0	0	0	0	0	0	0	0	0	0	0	0	0	0	0	0	0	0	0	0	0
	Glomeromycotina_sp|MH469360|	Glomeromycotina				Glomeromycotina	Glomeromycotina_sp	arbuscular_mycorrhizal	MH469360	0	0	0	0	0	1.05419	0	0	0	0	0	0	0	0	0	0	0	0	0	0	0	1.51693	0	0	0	0.431984	0	0	0	0	0	0	0	0	0	0	0	0	2.48994	0
	Xylaria_sp|UDB0506767|	Ascomycota	Sordariomycetes	Xylariales	Xylariaceae	Xylaria	Xylaria_sp	wood_saprotroph	UDB0506767	0	0	0	0	0	0	0	0	0	0	0	0	0	0	0	0	0	0	1.64681	0	0	0	0	0	0	0	0	0	0	0	0	0	0	0	0	0	0	0	0	0
	Dothideomycetes_sp|UDB05262670|	Ascomycota	Dothideomycetes	Dothideomycetes_ord_Incertae_sedis	Dothideomycetes_fam_Incertae_sedis	Dothideomycetes_gen_Incertae_sedis	Dothideomycetes_sp		UDB05262670	0	0	0	0	0	0	0	0	0	0	0	0	0	0	0	0	2.26937	0	2.74469	0.398835	0	0	0	0	0	0	0	0	0	0	0	0	0	0	0	0	0	0	0	0
	Hyaloscyphaceae_sp|JF519032|	Ascomycota	Leotiomycetes	Helotiales	Hyaloscyphaceae	Hyaloscyphaceae_gen_Incertae_sedis	Hyaloscyphaceae_sp		JF519032	0	0	0	0	0	0	0	0	0	0	0	0	0	0	0	0	0	0	0	0	0	0	0	0	0	0	0	0	0	0	0	0	0	0.853151	0	0	0	0	0	0
	Thelephora_lapida|UDB016370|	Basidiomycota	Agaricomycetes	Thelephorales	Thelephoraceae	Thelephora	Thelephora_lapida	ectomycorrhizal	UDB016370	0	5.28123	0	0	0	0	0	0	0	0	0	0	0	0	0	0	0	0	0	0	0	0	0	0	0	0	0	0	0	0	0	0	0	0	0	0	0	0	0	0
	Ramosiphorum_polyporicola|UDB0781020|	Ascomycota	Sordariomycetes	Hypocreales	Bionectriaceae	Ramosiphorum	Ramosiphorum_polyporicola		UDB0781020	0	0	0	0	0	0	0	0	0	0	0	0	0	0	1.33782	0	0	0	0	0	0	0	0	0	0	0	0.914788	0	0	0	0	0	0	0	0	0	0	0	0	0
	Coniella_lustricola|MF631778|	Ascomycota	Sordariomycetes	Diaporthales	Schizoparmaceae	Coniella	Coniella_lustricola	plant_pathogen	MF631778	0	0	0	0	0	0	0	0	0	0	0	0	0	0	0	0	0	0	0	0	0	0	0	0	0.382797	0	0	0	0	0	0	0	0	0	0	0	0	0	0	0
	Mortierellaceae_sp|UDB0236044|	Mortierellomycota	Mortierellomycetes	Mortierellales	Mortierellaceae	Mortierellaceae_gen_Incertae_sedis	Mortierellaceae_sp		UDB0236044	0.87604	0	0	0	0	0	0	0	0	0	0	0	0	0	0	0	0	0	0	0	0	0	0	0	0	0	0	0	0	0	0	0	0	0	0	0	0	0	0	0
	Glomerellales_sp|MW215440|	Ascomycota	Sordariomycetes	Glomerellales	Glomerellales_fam_Incertae_sedis	Glomerellales_gen_Incertae_sedis	Glomerellales_sp		MW215440	0	0	0	0	0	0	0	0	0	0	0	0	0	0	0	0	0	0	0	0	0	0	0	0	0	0	0	0	0	0	0	0	0	0	0	0	0	0	0	0
	Lobulomycetales_sp|UDB03105769|	Chytridiomycota	Lobulomycetes	Lobulomycetales	Lobulomycetales_fam_Incertae_sedis	Lobulomycetales_gen_Incertae_sedis	Lobulomycetales_sp		UDB03105769	0	0	0	0	0	0	0	0	0	0	0	0	0	0	0	0	0	0	0	0	0	0	0	0	0	0	0	0	0	0	0	0	0	0	0	0	0	0	0	0
	Erysiphe_sp|AB015913|	Ascomycota	Leotiomycetes	Helotiales	Erysiphaceae	Erysiphe	Erysiphe_sp	plant_pathogen	AB015913	0	0	0	0	0	0	0	0	0	0	5.23462	0	0	0	0	0	0	0	0	0	0	0	0	0	0	0	0	0	0	0	0	0	0	0	0	0	0	0	0	0
	Russula_amoenolens|HQ667812|	Basidiomycota	Agaricomycetes	Russulales	Russulaceae	Russula	Russula_amoenolens	ectomycorrhizal	HQ667812	0	0	0	0	0	0	0	0	0	0	0	0	0	0	0	0	0	0	0	0	0	0	0	0	0	0	0	0	0	0	0	0	0	0	0	0	0	0	0	0
	Glomeromycotina_sp|MH469403|	Glomeromycotina				Glomeromycotina	Glomeromycotina_sp	arbuscular_mycorrhizal	MH469403	0	0	0	0	0	0	0	0	0	0	0	0	0	0	0	0	0	0	0	0	0	0	0.625821	0	0	0	0	0	0	0	0	0	0	0	0	0	2.92826	0	1.65996	0
	Orbiliales_sp|UDB02635722|	Ascomycota	Orbiliomycetes	Orbiliales	Orbiliales_fam_Incertae_sedis	Orbiliales_gen_Incertae_sedis	Orbiliales_sp		UDB02635722	0	0	0	0	0	0	0	0	0	0	0	0	0	0	0	0	0	0	0	0	4.44609	0.758466	0	0	0	0	0	0	0	0	0	0	0	0	0	0	0	0	0	0
	Cistella_sp|MT738189|	Ascomycota	Leotiomycetes	Helotiales	Helotiales_fam_Incertae_sedis	Cistella	Cistella_sp	wood_saprotroph	MT738189	0	0	0	0	0	0	0	0	0	0	0	0	0	0	0	0	0	0	0	0	0	0	0	0	0	0	0	0	0	0	0	0	0	0	0	3.50798	0	0	0	0
	Sordariales_sp|UDB07295813|	Ascomycota	Sordariomycetes	Sordariales	Sordariales_fam_Incertae_sedis	Sordariales_gen_Incertae_sedis	Sordariales_sp		UDB07295813	0	0	0	0	0	0	0	0	0	0	0	0	0	0	0	0	0	0	0	0	0	0	0	0	0	0	0	0	0	0	0	0	0	0	0	0	0	0	0	0
	Sebacinales_sp|MG669631|	Basidiomycota	Agaricomycetes	Sebacinales	Sebacinales_fam_Incertae_sedis	Sebacinales_gen_Incertae_sedis	Sebacinales_sp		MG669631	0	0	0	0	0	0	0	0	0	0	0	0	0	0	0	0	0	0	0	0	4.44609	0	0	0.694444	0	0	0	0	0	0	0	0	0	0	0	0	0	0	0	0
	Orbiliaceae_sp|OM066045|	Ascomycota	Orbiliomycetes	Orbiliales	Orbiliaceae	Orbiliaceae_gen_Incertae_sedis	Orbiliaceae_sp		OM066045	0	0	0	0	0	0	0	0	0	0	0	0	0	0	0	0	0	5.12453	0	0	0	0	0	0	0	0	0	0	0	0	0	0	0	0	0	0	0	0	0	0
	Amanita_pantherina|UDB011149|	Basidiomycota	Agaricomycetes	Agaricales	Amanitaceae	Amanita	Amanita_pantherina	ectomycorrhizal	UDB011149	0	0	0	0	0	0	0	0	0	0	0	0	0	0	0	0	0	0	0	0	0	0	0	0	0	0	0	0	0	0	0	5.1222	0	0	0	0	0	0	0	0
	Helotiales_sp|OR866079|	Ascomycota	Leotiomycetes	Helotiales	Helotiales_fam_Incertae_sedis	Helotiales_gen_Incertae_sedis	Helotiales_sp		OR866079	0	0	0	0	0	0	0	0	0	0.763271	0	0	0	0	0	0	0	0.512453	3.29363	0	0	0	0	0	0	0	0	0	0	0.545301	0	0	0	0	0	0	0	0	0	0
	Capronia_sp|UDB01630454|	Ascomycota	Eurotiomycetes	Chaetothyriales	Herpotrichiellaceae	Capronia	Capronia_sp	soil_saprotroph	UDB01630454	0	0	0	0	0	0	0	0	0	0	0	0	0	0	0	0	0	0	0	0	0	0.758466	0	0	0	0	0	0	0	0	0	1.46349	0	0	0	0	0	2.87336	0	0
	Amanita_pseudoporphyria|MH508522|	Basidiomycota	Agaricomycetes	Agaricales	Amanitaceae	Amanita	Amanita_pseudoporphyria	ectomycorrhizal	MH508522	0	0	0	0	0	0	0	0	0	0	0	0	0	0	0	0	0	0	0	0	0	0	0	0	0	0	0	0	0	0	0	0	0	0	0	0	0	0	0	0
	Rhizophydiales_sp|UDB06448770|	Chytridiomycota	Rhizophydiomycetes	Rhizophydiales	Rhizophydiales_fam_Incertae_sedis	Rhizophydiales_gen_Incertae_sedis	Rhizophydiales_sp		UDB06448770	0	0	0	0	0	0	0	0	0	0	0	0	0	0	0	0	0	0	0	0	0	0	0	0	0	0	0	2.90867	0	0	0	0	0	0	0	0	0	0	0	0
	Hyaloscyphaceae_sp|UDB03473935|	Ascomycota	Leotiomycetes	Helotiales	Hyaloscyphaceae	Hyaloscyphaceae_gen_Incertae_sedis	Hyaloscyphaceae_sp		UDB03473935	0	0	0	0	0	0	0	0	0.489836	0	0	0	0	0.404449	0	0	0	0	0	0	0	0	0	0	0	0	0	0	0	0.545301	0	0	0	2.55945	0	0	0	0	0	0
	Minimelanolocus_sp|UDB04213192|	Ascomycota	Eurotiomycetes	Chaetothyriales	Herpotrichiellaceae	Minimelanolocus	Minimelanolocus_sp	wood_saprotroph	UDB04213192	0	0	0	0	0	0	0	0	0	0	0	0	0	0	0	0	0	0	0	0	0	0	0	0	0	0	0	0.831048	0	0	0	0	0	0	0	0	0	0	0	0
	Herpotrichiellaceae_sp|OP503368|	Ascomycota	Eurotiomycetes	Chaetothyriales	Herpotrichiellaceae	Herpotrichiellaceae_gen_Incertae_sedis	Herpotrichiellaceae_sp		OP503368	0	0	0	0	0	0	0	0	0	0	0	0	0	0	0	0	0	0	0	0	0	0	0	0	0	0	0	0	0	0	0	0	0	0	0	0	0	0	0	0
	Mycena_sp|MH136826|	Basidiomycota	Agaricomycetes	Agaricales	Mycenaceae	Mycena	Mycena_sp	litter_saprotroph	MH136826	0	0	0	0	0	0	0	0	0	0	0	0	0	0	0	0	0	0	0	0	0	0	0	0	0	0	0	0	0	4.36241	0	0	0	0	0.673877	0	0	0	0	0
	Orbiliales_sp|UDB02636715|	Ascomycota	Orbiliomycetes	Orbiliales	Orbiliales_fam_Incertae_sedis	Orbiliales_gen_Incertae_sedis	Orbiliales_sp		UDB02636715	0	0	0	0	0	0	0	0	0	0	0	0	0	2.83114	0	0	0	0	0	0	0	0	0	0	0	0	0	0	0	2.1812	0	0	0	0	0	0	0	0	0	0
	Rozellomycota_sp|UDB06728497|	Rozellomycota	Rozellomycota_cls_Incertae_sedis	Rozellomycota_ord_Incertae_sedis	Rozellomycota_fam_Incertae_sedis	Rozellomycota_gen_Incertae_sedis	Rozellomycota_sp		UDB06728497	0	0	0	0	0	0	0	0	0	0	0	0	0	0	0	0	0	0	0	0	0	0	0	0	0	0	0	0	0	0	0	0	0	0	0	5.0114	0	0	0	0
	Nagrajchalara_tengii|ON994108|	Ascomycota	Leotiomycetes	Helotiales	Pezizellaceae	Nagrajchalara	Nagrajchalara_tengii		ON994108	0	0	0	0	0	0	0	0	0	0	0	0	0	0	0	0	0	0	0	0	0	0	0	0	0	0	0	0	0	0	0	0	0	0	0	0	0	0	4.97987	0
	Boletaceae_sp|OP549218|	Basidiomycota	Agaricomycetes	Boletales	Boletaceae	Boletaceae_gen_Incertae_sedis	Boletaceae_sp		OP549218	0	0	0	0	0	0	0	0	0	0	0	0	0	0	0	0	0	0	0	0	0	0	0	0	4.97636	0	0	0	0	0	0	0	0	0	0	0	0	0	0	0
	Tomentella_sp|UDB05978992|	Basidiomycota	Agaricomycetes	Thelephorales	Thelephoraceae	Tomentella	Tomentella_sp	ectomycorrhizal	UDB05978992	0	0	0	0	0	0	0	0	0	0	0	0	0	0	0	0	0	2.56226	0	0	0	0	0	0	0	0	0	0	0	0	0	0	0	0	0	0	0	0	0	0
	Clonostachys_rosea|AF358233|	Ascomycota	Sordariomycetes	Hypocreales	Bionectriaceae	Clonostachys	Clonostachys_rosea	wood_saprotroph	AF358233	0	0	0	0	0	0	0	0	0	0	0	0	0	0	0	0	0	4.09962	0	0	0	0	0	0	0	0.863968	0	0	0	0	0	0	0	0	0	0	0	0	0	0
	Barbatosphaeriaceae_sp|UDB01478086|	Ascomycota	Sordariomycetes	Diaporthomycetidae_ord_Incertae_sedis	Barbatosphaeriaceae	Barbatosphaeriaceae_gen_Incertae_sedis	Barbatosphaeriaceae_sp		UDB01478086	0	0	0	0	0	0	0	0	0	0	0	0	0	0	0	0	0	1.53736	0	0	0	0	0	0	0	0	0	0	0	0	0	0	0	3.41261	0	0	0	0	0	0
	Mycenaceae_sp|UDB0444453|	Basidiomycota	Agaricomycetes	Agaricales	Mycenaceae	Mycenaceae_gen_Incertae_sedis	Mycenaceae_sp		UDB0444453	0	0	0	0	4.94438	0	0	0	0	0	0	0	0	0	0	0	0	0	0	0	0	0	0	0	0	0	0	0	0	0	0	0	0	0	0	0	0	0	0	0
	Devriesia_sp|UDB05114966|	Ascomycota	Dothideomycetes	Mycosphaerellales	Teratosphaeriaceae	Devriesia	Devriesia_sp	plant_pathogen	UDB05114966	0	0	0	0	0	0	0	0	0	0	0	0	0	0	0	0	0	0	4.94044	0	0	0	0	0	0	0	0	0	0	0	0	0	0	0	0	0	0	0	0	0
	Leotiomycetes_sp|UDB02833262|	Ascomycota	Leotiomycetes	Leotiomycetes_ord_Incertae_sedis	Leotiomycetes_fam_Incertae_sedis	Leotiomycetes_gen_Incertae_sedis	Leotiomycetes_sp		UDB02833262	0	0	0	0	0	0	0	0	0	0	0	0	0	0	0	0	0	0	4.94044	0	0	0	0	0	0	0	0	0	0	0	0	0	0	0	0	0	0	0	0	0
	Neopyrenochaeta_acicola|LT623218|	Ascomycota	Dothideomycetes	Pleosporales	Neopyrenochaetaceae	Neopyrenochaeta	Neopyrenochaeta_acicola	unspecified_saprotroph	LT623218	0	0	0	0	0	0	0	0	0	0	0	0	0	0	0	0	0	0	0	0	0	0	0	0	0	0	0	0	0	0	0	0	0	0	0	0	0	0	0	0
	Whalleya_microplaca|JX914485|	Ascomycota	Sordariomycetes	Xylariales	Lopadostomataceae	Whalleya	Whalleya_microplaca	wood_saprotroph	JX914485	0	0	0	0	0	0	0	0	0	0	0	0	0	0	0	0	0	0	0	0	0	0	0	0	0	0	0	0	0	0	0	0	0	0	0	0	0	0	0	0
	Xenoroussoella_triseptata|MT214343|	Ascomycota	Dothideomycetes	Pleosporales	Roussoellaceae	Xenoroussoella	Xenoroussoella_triseptata	wood_saprotroph	MT214343	0	0	0	0	0	0	0	0	0	0	0	0	0	0	0	0	0	0	0	0	0	0	0	0	0	0	0	0	0	0	0	0	0	0	0	0	0	0	0	0
	Orbiliaceae_sp|UDB01288751|	Ascomycota	Orbiliomycetes	Orbiliales	Orbiliaceae	Orbiliaceae_gen_Incertae_sedis	Orbiliaceae_sp		UDB01288751	0	0	0	0	0	0	0	0	0	0	0	0	0	0	0	0	0	0	0	0	0	0	0	0	0	0	0	0	0	0	0	0	0	0	0	0	0	0	0	0
	Cladophialophora_sp|UDB02959718|	Ascomycota	Eurotiomycetes	Chaetothyriales	Herpotrichiellaceae	Cladophialophora	Cladophialophora_sp	soil_saprotroph	UDB02959718	0	0	0	0	0	0	0	0	0	0	0	0	0	0	0	0	0	0	0	0	0	0.758466	0	0	0	0	0	0	0	0	0	0	0	0	0	0	0	1.43668	0	0.453381
	Ascomycota_sp|UDB06732967|	Ascomycota	Ascomycota_cls_Incertae_sedis	Ascomycota_ord_Incertae_sedis	Ascomycota_fam_Incertae_sedis	Ascomycota_gen_Incertae_sedis	Ascomycota_sp		UDB06732967	0	0	0	0	0	0	0	0	0	0	0	0	0	0	0	0	0	0	0	0	0	0	0	0	0	0	0	0	0	0	4.89069	0	0	0	0	0	0	0	0	0
	Gongronella_guangdongensis|KC462739|	Mucoromycota	Mucoromycetes	Mucorales	Cunninghamellaceae	Gongronella	Gongronella_guangdongensis	soil_saprotroph	KC462739	0	0	0	0	0	0	0	0	0	3.05309	0	1.14804	0	0	0	0	0	0	0	0	0	0	0	0	0	0	0	0	0	0	0	0	0	0	0	0	0	0	0	0
	Rhizochaete_radicata|ON964026|	Basidiomycota	Agaricomycetes	Polyporales	Phanerochaetaceae	Rhizochaete	Rhizochaete_radicata	wood_saprotroph	ON964026	0	0	0	0	0	0	0	0	0	0	0	0	4.85866	0	0	0	0	0	0	0	0	0	0	0	0	0	0	0	0	0	0	0	0	0	0	0	0	0	0	0
	Entoloma_quadratum|ON059547|	Basidiomycota	Agaricomycetes	Agaricales	Entolomataceae	Entoloma	Entoloma_quadratum	soil_saprotroph	ON059547	0	0	0	0	0	0	0	0	0	0	0	0	0	4.85339	0	0	0	0	0	0	0	0	0	0	0	0	0	0	0	0	0	0	0	0	0	0	0	0	0	0
	Helotiaceae_sp|UDB0759323|	Ascomycota	Leotiomycetes	Helotiales	Helotiaceae	Helotiaceae_gen_Incertae_sedis	Helotiaceae_sp		UDB0759323	0	0	0	0	0	0	0	0	0	0	0	0	0	4.85339	0	0	0	0	0	0	0	0	0	0	0	0	0	0	0	0	0	0	0	0	0	0	0	0	0	0
	Hymenochaetaceae_sp|JQ991687|	Basidiomycota	Agaricomycetes	Hymenochaetales	Hymenochaetaceae	Hymenochaetaceae_gen_Incertae_sedis	Hymenochaetaceae_sp		JQ991687	0	0	0	0	0	0	0	0	0	0	0	0	0	0	0	0	0	0	0	0	0	0	0	0	0	0	0	0	0	0	0	0	0	0	0	0	0	0	0	0
	Pezizomycotina_sp|UDB04346480|	Ascomycota	Pezizomycotina_cls_Incertae_sedis	Pezizomycotina_ord_Incertae_sedis	Pezizomycotina_fam_Incertae_sedis	Pezizomycotina_gen_Incertae_sedis	Pezizomycotina_sp		UDB04346480	0	0	0	0	0	0	0	0	0	0	0	0	0	0	0	0	0	0	0	0	0	0	0	0	0	2.15992	1.82958	0.831048	0	0	0	0	0	0	0	0	0	0	0	0
	Alatosessilispora_sp|UDB0958646|	Ascomycota	Eurotiomycetes	Chaetothyriales	Trichomeriaceae	Alatosessilispora	Alatosessilispora_sp	epiphyte	UDB0958646	0	0	0	0	0	0	0	3.16907	0	0	0	0	0	0	0	0	0	0	1.64681	0	0	0	0	0	0	0	0	0	0	0	0	0	0	0	0	0	0	0	0	0
	Russula_sororia|UDB06271319|	Basidiomycota	Agaricomycetes	Russulales	Russulaceae	Russula	Russula_sororia	ectomycorrhizal	UDB06271319	0	0	0	0	0	0	0	0	0	0	0	0	0	0	0	0	0	0	0	0	0	0	0	0	0	0	0	0	0	0	0	0	0	0	0	0	0	0	0	0
	Hydnum_minus|LC377881|	Basidiomycota	Agaricomycetes	Cantharellales	Hydnaceae	Hydnum	Hydnum_minus	ectomycorrhizal	LC377881	0	0	0	0	0	0	0	0	0	0	0	0	0	0	0	0	0	0	0	0	0	0	0	0	0	0	0	0	0	0	0	0	0	0	0	0	0	0	0	0
	Fungi_sp|KR872608|	Fungi_phy_Incertae_sedis	Fungi_cls_Incertae_sedis	Fungi_ord_Incertae_sedis	Fungi_fam_Incertae_sedis	Fungi_gen_Incertae_sedis	Fungi_sp		KR872608	0	0	0	0	0	0	0	0	0	0	0	0	0	0	0	0	0	0	0	0	0	0	0	0	0	0	0	0	0	0	0	0	0	0	0	0	0	0	0	0
	Rozellomycota_sp|UDB0741939|	Rozellomycota	Rozellomycota_cls_Incertae_sedis	Rozellomycota_ord_Incertae_sedis	Rozellomycota_fam_Incertae_sedis	Rozellomycota_gen_Incertae_sedis	Rozellomycota_sp		UDB0741939	0	0	0	0	0	0	0	0	0	0	0	0	0	0	0	0	0	0	0	0	0	0	0	0	0	0	0	0	0	0	0	0	0	0	0	0	0	0	0	0
	Lactarius_sp|MK351951|	Basidiomycota	Agaricomycetes	Russulales	Russulaceae	Lactarius	Lactarius_sp	ectomycorrhizal	MK351951	0	0	0	0	0	0	0	0	0	0	0	0	0	0	0	0	0	0	0	0	0	0	0	0	0	0	0	0	0	0	0	0	0	0	0	0	0	0	0	0
	GS36_sp|UDB0766758|	Ascomycota	Lecanoromycetes	GS36	GS36_fam_Incertae_sedis	GS36_gen_Incertae_sedis	GS36_sp		UDB0766758	0	0	0	0	0	0	0	0	0	0	0	0	0	0	0	0	0	2.56226	0	0	0	0	0	0	0	0	0	0	0	0	0	0	0	0	0	0	0	0	0	0
	Trichoderma_harzianum|MG372159|	Ascomycota	Sordariomycetes	Hypocreales	Hypocreaceae	Trichoderma	Trichoderma_harzianum	mycoparasite	MG372159	0	0	0	0	0	0	0	0	0.489836	0	0.747803	0	0	0	0	0	0	0	1.09788	0	0	0	0	0	0	0	0	0	0.571298	0	0	0	0	0	0	0	0	0	0	0.453381
	GS36_sp|UDB02487439|	Ascomycota	Lecanoromycetes	GS36	GS36_fam_Incertae_sedis	GS36_gen_Incertae_sedis	GS36_sp		UDB02487439	0	0	0	0	0	0	0	0	0	0	0	0	0	0	0	0	0	0	0	0	0	0	0	0	0	0.431984	0	0.831048	0	0	3.42349	0	0	0	0	0	0	0	0	0
	Neptunomyces_sp|MF185982|	Ascomycota	Dothideomycetes	Pleosporales	Didymosphaeriaceae	Neptunomyces	Neptunomyces_sp		MF185982	0	0	0	0	0	0	0	0	0	0	0	0	0	0	0	0	0	0	0	0	0	0	0	0	0	0	0	0	0	0	0	0	0	0	0	0	0	0	0	0
	Cladophialophora_sp|UDB02741665|	Ascomycota	Eurotiomycetes	Chaetothyriales	Herpotrichiellaceae	Cladophialophora	Cladophialophora_sp	soil_saprotroph	UDB02741665	0	0	0	0	0	0	0	0	0	0	0	0	0	0	0	0	0	0	0	0	0	0	0	0	0	0	0	0	0	0	0	0	0	0	0	0	0	0	0	0
	Agaricomycetes_sp|UDB0951300|	Basidiomycota	Agaricomycetes	Agaricomycetes_ord_Incertae_sedis	Agaricomycetes_fam_Incertae_sedis	Agaricomycetes_gen_Incertae_sedis	Agaricomycetes_sp		UDB0951300	0	0	0	0	0	0	0	0	0	0	0	0	0	0	0	0	0	0	0	0	0	0	0	0	0	0	0	0	0	0	0	0	0	0	0	0	0	0	0	0
	Ascomycota_sp|MT785848|	Ascomycota	Ascomycota_cls_Incertae_sedis	Ascomycota_ord_Incertae_sedis	Ascomycota_fam_Incertae_sedis	Ascomycota_gen_Incertae_sedis	Ascomycota_sp		MT785848	0	0	0	0	0	0	0	0	0	0	0	0	0.883392	0	0	0	0	0	0	0	0	0	0	0	0	0	0	0	0	0	0	0	0	0	0	0	0	0	0	0
	Pseudochaetosphaeronema_sp|OR619900|	Ascomycota	Dothideomycetes	Pleosporales	Macrodiplodiopsidaceae	Pseudochaetosphaeronema	Pseudochaetosphaeronema_sp	litter_saprotroph	OR619900	0	0	0	0	0	0	0	0	0	0	0	0	0	0	0	0	0	0	0	0	0	0	0	0	0	0.863968	0	0	0	0	0	0	0	0	0	0	0	0	0	0
	Sordariales_sp|UDB0754336|	Ascomycota	Sordariomycetes	Sordariales	Sordariales_fam_Incertae_sedis	Sordariales_gen_Incertae_sedis	Sordariales_sp		UDB0754336	0	0	0	0	0	0	0	0	0	0	0	0	0	0	0	0	0	4.61207	0	0	0	0	0	0	0	0	0	0	0	0	0	0	0	0	0	0	0	0	0	0
	Sordariales_sp|UDB07289201|	Ascomycota	Sordariomycetes	Sordariales	Sordariales_fam_Incertae_sedis	Sordariales_gen_Incertae_sedis	Sordariales_sp		UDB07289201	0	0	0	0	0	0	0	0	0	0	0	0	0	0	0	0	0	0	0	0	0	0	0	0	0	0	0	0	0	0	0	0	0	0	0	0	0	0	0	0
	Tumularia_sp|MN545851|	Ascomycota	Dothideomycetes	Pleosporales	Melanommataceae	Tumularia	Tumularia_sp	litter_saprotroph	MN545851	0	0	0	0	0	0	0	0	0	0	0	0	0	0	0	0	0	0	0	0	0	0	0	0	0	0	4.57394	0	0	0	0	0	0	0	0	0	0	0	0	0
	Volutella_sp|UDB07353087|	Ascomycota	Sordariomycetes	Hypocreales	Nectriaceae	Volutella	Volutella_sp	plant_pathogen	UDB07353087	0	0	0	0	0	0	0	0	0	0	0	0	0	0	0	0	0	0	0	0	0	0	0	0	0	0	0	0	4.57038	0	0	0	0	0	0	0	0	0	0	0
	Tulasnellaceae_sp|MG018508|	Basidiomycota	Agaricomycetes	Cantharellales	Tulasnellaceae	Tulasnellaceae_gen_Incertae_sedis	Tulasnellaceae_sp		MG018508	0	0	0	0	0	0	0	0	0	0	1.49561	0	0	0	0	0	0	3.07472	0	0	0	0	0	0	0	0	0	0	0	0	0	0	0	0	0	0	0	0	0	0
	Russula_sp|AB594976|	Basidiomycota	Agaricomycetes	Russulales	Russulaceae	Russula	Russula_sp	ectomycorrhizal	AB594976	0	0	0	0	0	0	0	0	0	0	0	0	0	0	0	0	0	0	0	0	0	0	0	0	4.21077	0	0	0	0	0	0	0	0	0	0	0	0	0	0	0
	Capnobotryella_renispora|AY220612|	Ascomycota	Dothideomycetes	Mycosphaerellales	Teratosphaeriaceae	Capnobotryella	Capnobotryella_renispora	litter_saprotroph	AY220612	0	0	0	0	0	0	0	0	0	0	0	0	0	0	0	0	0	0	0	0	0	0	0	0	0	0	0	0	0	0	0	0	0	0	0	0	0	0	0	0
	GS18_ord_Incertae_sedis_sp|UDB02425129|	Olpidiomycota	GS18	GS18_ord_Incertae_sedis	GS18_ord_Incertae_sedis_fam_Incertae_sedis	GS18_ord_Incertae_sedis_gen_Incertae_sedis	GS18_ord_Incertae_sedis_sp		UDB02425129	0	0	0	0	0	0	0	0	0	0	0	0	0	0	0	0	0	0	0	0	0	0	0	0	0	0	0	0	0	0	0	0	0	0	0	0	0	0	0	0
	Russulaceae_sp|KX444485|	Basidiomycota	Agaricomycetes	Russulales	Russulaceae	Russulaceae_gen_Incertae_sedis	Russulaceae_sp		KX444485	0	0	0	0	0	0	0	0	0	0	0	0	0	0	0	0	0	0	0	0	0	0	0	0	0	0	0	0	0	0	0	0	0	0	0	0	0	0	0	0
	Meliniomyces_sp|UDB03736454|	Ascomycota	Leotiomycetes	Helotiales	Hyaloscyphaceae	Meliniomyces	Meliniomyces_sp	root_endophyte	UDB03736454	0	0	0	0	0	0	0	0	0	0	0	0	0	0	0	0	4.53875	0	0	0	0	0	0	0	0	0	0	0	0	0	0	0	0	0	0	0	0	0	0	0
	Dermea_sp|UDB0818784|	Ascomycota	Leotiomycetes	Helotiales	Dermateaceae	Dermea	Dermea_sp	plant_pathogen	UDB0818784	0	0	0	0	0	0	0	0	0	0	0	0	0	0	0	0	0	0	0	0	0	0	0	0	0	0	0	0	0	0	0	0	0	0	0	0	0	0	0	4.53381
	Hirsutella_vermicola|DQ345589|	Ascomycota	Sordariomycetes	Hypocreales	Ophiocordycipitaceae	Hirsutella	Hirsutella_vermicola	animal_parasite	DQ345589	0	4.52676	0	0	0	0	0	0	0	0	0	0	0	0	0	0	0	0	0	0	0	0	0	0	0	0	0	0	0	0	0	0	0	0	0	0	0	0	0	0
	Thelephoraceae_sp|UDB0755553|	Basidiomycota	Agaricomycetes	Thelephorales	Thelephoraceae	Thelephoraceae_gen_Incertae_sedis	Thelephoraceae_sp		UDB0755553	0	4.52676	0	0	0	0	0	0	0	0	0	0	0	0	0	0	0	0	0	0	0	0	0	0	0	0	0	0	0	0	0	0	0	0	0	0	0	0	0	0
	Nagrajchalara_agathidis|ON994029|	Ascomycota	Leotiomycetes	Helotiales	Pezizellaceae	Nagrajchalara	Nagrajchalara_agathidis		ON994029	0	0	0	0	0	0	1.09114	0	3.42885	0	0	0	0	0	0	0	0	0	0	0	0	0	0	0	0	0	0	0	0	0	0	0	0	0	0	0	0	0	0	0
	Boletaceae_sp|LC667060|	Basidiomycota	Agaricomycetes	Boletales	Boletaceae	Boletaceae_gen_Incertae_sedis	Boletaceae_sp		LC667060	0	0	0	0	0	0	0	0	0	0	0	0	0	0	0	0	0	0	0	0	0	0	0	0	1.14839	0	0	0	0	0	0	0	0	0	3.36939	0	0	0	0	0
	Leotiomycetes_sp|UDB05490487|	Ascomycota	Leotiomycetes	Leotiomycetes_ord_Incertae_sedis	Leotiomycetes_fam_Incertae_sedis	Leotiomycetes_gen_Incertae_sedis	Leotiomycetes_sp		UDB05490487	0	0	0	0	0	0	0	0	0	0	0	0	0	0	0	0	0	0	0.548938	0	0	0	0	0	0	0	0	0	0	0	0	0.731743	0	2.55945	0.673877	0	0	0	0	0
	Helotiales_sp|UDB0804627|	Ascomycota	Leotiomycetes	Helotiales	Helotiales_fam_Incertae_sedis	Helotiales_gen_Incertae_sedis	Helotiales_sp		UDB0804627	0	0	0	0	0	0	0	0	0	0	0	0	0	0	0	0	0	0	0	0	0	0	0	0	0	0	0	0	0	0	0	0	0	0	0	0	0	0	0	0
	GS23_sp|MT236371|	Mucoromycota	Umbelopsidomycetes	GS23	GS23_fam_Incertae_sedis	GS23_gen_Incertae_sedis	GS23_sp		MT236371	0	0	0	0	0	0	0	0	0	0	0	0	0	0	0	0	0	0	0	0	0	0	0	0	0	0	0	0	0	0	0	0	1.13385	0	0	0	0	0	0	0
	Mniaeciaceae_sp|UDB04216514|	Ascomycota	Leotiomycetes	Leotiales	Mniaeciaceae	Mniaeciaceae_gen_Incertae_sedis	Mniaeciaceae_sp		UDB04216514	0	0	0	0	0	0	0	0	0	0	0	0	0	4.04449	0.445941	0	0	0	0	0	0	0	0	0	0	0	0	0	0	0	0	0	0	0	0	0	0	0	0	0
	Pseudosigmoidea_ibarakiensis|LC146758|	Ascomycota	Dothideomycetes	Venturiales	Sympoventuriaceae	Pseudosigmoidea	Pseudosigmoidea_ibarakiensis	soil_saprotroph	LC146758	0	0	0	0	0	0	0	0	0	0	0	0	0	0	0.891882	0	0	0	0	0	0	0	0	0	0	0.431984	0.914788	0	0	0	0	0	0	0	0	0	0	0	0	0
	Mortierellaceae_sp|KT965039|	Mortierellomycota	Mortierellomycetes	Mortierellales	Mortierellaceae	Mortierellaceae_gen_Incertae_sedis	Mortierellaceae_sp		KT965039	0	0	0	0	0	0	0	0	0	0	0	4.01814	0.441696	0	0	0	0	0	0	0	0	0	0	0	0	0	0	0	0	0	0	0	0	0	0	0	0	0	0	0
	Rhexodenticula_acaciae|KY173442|	Ascomycota	Sordariomycetes	Sordariales	Sordariales_fam_Incertae_sedis	Rhexodenticula	Rhexodenticula_acaciae	litter_saprotroph	KY173442	2.62812	0	0	0	0	0	0	0	0	0	0	0	0	0	0	0	0	0	0	0	0	0	0	0	0.382797	0	0	0	0	0	0	0	0	0	0	0	0	0	0	0
	Zopfiella_sp|UDB07624473|	Ascomycota	Sordariomycetes	Sordariales	Lasiosphaeriaceae	Zopfiella	Zopfiella_sp	dung_saprotroph	UDB07624473	0	0	0	0	0	0	0	0	0	0	0	0	0	0	0	0	0	0	0	0	0	0	0	0	0	0	0	0	0	0	0	0	0	0	0	0	0	0	0	0
	Rozellomycota_sp|UDB06726770|	Rozellomycota	Rozellomycota_cls_Incertae_sedis	Rozellomycota_ord_Incertae_sedis	Rozellomycota_fam_Incertae_sedis	Rozellomycota_gen_Incertae_sedis	Rozellomycota_sp		UDB06726770	0	0	0	0	0	0	0	0	0	0	0	0	0	0	0	0	0	0	0	0	0	0	0	0	0.382797	0	0	0	0	0	0	0	0	0	0	0	0	0	0	0
	Sordariomycetes_sp|UDB01399446|	Ascomycota	Sordariomycetes	Sordariomycetes_ord_Incertae_sedis	Sordariomycetes_fam_Incertae_sedis	Sordariomycetes_gen_Incertae_sedis	Sordariomycetes_sp		UDB01399446	0	0	0	0	0	0	1.63671	0	0	0	0	0	0	0	0	0	0	0	0	0	0	0	0	2.77778	0	0	0	0	0	0	0	0	0	0	0	0	0	0	0	0
	Lactifluus_indovolemus|MN005115|	Basidiomycota	Agaricomycetes	Russulales	Russulaceae	Lactifluus	Lactifluus_indovolemus	ectomycorrhizal	MN005115	0	0	0	0	0	0	0	0	4.40852	0	0	0	0	0	0	0	0	0	0	0	0	0	0	0	0	0	0	0	0	0	0	0	0	0	0	0	0	0	0	0
	Diaporthales_sp|UDB05117138|	Ascomycota	Sordariomycetes	Diaporthales	Diaporthales_fam_Incertae_sedis	Diaporthales_gen_Incertae_sedis	Diaporthales_sp		UDB05117138	0	0	0	0	0	0	0	0	0	0	0	0	0	0	0	0	0	0	0	0	0	0	0	0	0	0	3.65915	0	0	0	0	0	0	0	0	0	0	0	0	0
	Pestalotiopsis_microspora|MG489888|	Ascomycota	Sordariomycetes	Amphisphaeriales	Sporocadaceae	Pestalotiopsis	Pestalotiopsis_microspora	plant_pathogen	MG489888	0	0	0	0	0	0	0	0	0	0	0	0	2.20848	0	0	0	0	0	1.09788	0	0	0	0	0	0	0	0	0	0	0	0	0	0	0	0	0	0	0	0	0
	Chalara_sp|UDB01838030|	Ascomycota	Leotiomycetes	Helotiales	Pezizellaceae	Chalara	Chalara_sp	litter_saprotroph	UDB01838030	0	0	0	0	0	0	0	0	0	0	0	0	0	0	0	0	0	0	0	0	0	0	0	0	0	0	0	0	0	0	4.40162	0	0	0	0	0	0	0	0	0
	Capnodiales_sp|JF691110|	Ascomycota	Dothideomycetes	Capnodiales	Capnodiales_fam_Incertae_sedis	Capnodiales_gen_Incertae_sedis	Capnodiales_sp		JF691110	0	0	0	0	0	0	0	0	0	0	0	0	0	0	0	0	0	0	4.3915	0	0	0	0	0	0	0	0	0	0	0	0	0	0	0	0	0	0	0	0	0
	Amanita_sp|UDB01059204|	Basidiomycota	Agaricomycetes	Agaricales	Amanitaceae	Amanita	Amanita_sp	ectomycorrhizal	UDB01059204	0	0	0	0	0	0	0	0	0	0	0	0	0	0	0	0	0	0	0	0	0	0	0	0	0	0	0	0	0	0	0	4.39046	0	0	0	0	0	0	0	0
	Penicillium_verhagenii|KM189708|	Ascomycota	Eurotiomycetes	Eurotiales	Aspergillaceae	Penicillium	Penicillium_verhagenii	unspecified_saprotroph	KM189708	0	0	0	0	0	0	0	0	0	0	0	0	0	0	0	0	0	0	0	0	0	0	0	0	0	0	0	0	0	0	0	4.39046	0	0	0	0	0	0	0	0
	Lecanorales_sp|UDB02745821|	Ascomycota	Lecanoromycetes	Lecanorales	Lecanorales_fam_Incertae_sedis	Lecanorales_gen_Incertae_sedis	Lecanorales_sp		UDB02745821	0	0	0	0	0	0	0	0	0	0	0	0	0	0	0	0	0	0	0	0	0	0	0	0	0	0	0	0	0	0	0	4.39046	0	0	0	0	0	0	0	0
	Dothideomycetes_sp|MG779577|	Ascomycota	Dothideomycetes	Dothideomycetes_ord_Incertae_sedis	Dothideomycetes_fam_Incertae_sedis	Dothideomycetes_gen_Incertae_sedis	Dothideomycetes_sp		MG779577	0	0	0	0	0	0	0	0	0	0	0	0	0	0	0	0	0	0	0	0	0	0	0	0	0	0	0	0	0	0	0	0	0	0	2.02163	0	0	0	0	0
	Russula_sp|UDB05992644|	Basidiomycota	Agaricomycetes	Russulales	Russulaceae	Russula	Russula_sp	ectomycorrhizal	UDB05992644	0	0	0	0	0	0	0	0	0	0	0	0	0	0	0	0	0	0	0	0	0	0	0	0	0	0	0	0	0	4.36241	0	0	0	0	0	0	0	0	0	0
	Trichoderma_pseudocandidum|AY737757|	Ascomycota	Sordariomycetes	Hypocreales	Hypocreaceae	Trichoderma	Trichoderma_pseudocandidum	mycoparasite	AY737757	0	0	0	0	0	0	0	0	0	0	0	0	0	0	0	0	0	0	0	0	0	0	0	0	0	0	0	0	0	4.36241	0	0	0	0	0	0	0	0	0	0
	Fungi_sp|GU082990|	Fungi_phy_Incertae_sedis	Fungi_cls_Incertae_sedis	Fungi_ord_Incertae_sedis	Fungi_fam_Incertae_sedis	Fungi_gen_Incertae_sedis	Fungi_sp		GU082990	0	0	0	0	0	0	0	0	0	0	0	0	0	0	0	0	0	0	0	0	0	0	0	0	0	0	0	0	0	4.36241	0	0	0	0	0	0	0	0	0	0
	Patellariaceae_sp|UDB03724393|	Ascomycota	Dothideomycetes	Patellariales	Patellariaceae	Patellariaceae_gen_Incertae_sedis	Patellariaceae_sp		UDB03724393	0	0	0	0	0	0	0	0	0	0	0	0	0	0	0	0	0	0	0	0	0	0	0	0	0	0	0	0	0	0	0	0	0	0	0	0	0	0	0	0
	Meliniomyces_sp|UDB03790896|	Ascomycota	Leotiomycetes	Helotiales	Hyaloscyphaceae	Meliniomyces	Meliniomyces_sp	root_endophyte	UDB03790896	0	0	0	0	0	0	0	0	0	0	0	0	0	0	0	0	0	0	0	0	0	0	0	0	0	0	0	0	0	0	0	0	0	0	0	0	0	0	0	0
	Agaricales_sp|UDB0893660|	Basidiomycota	Agaricomycetes	Agaricales	Agaricales_fam_Incertae_sedis	Agaricales_gen_Incertae_sedis	Agaricales_sp		UDB0893660	0	0	0	0	0	0	0	0	0	0	0	0	0	0	0	0	0	0	0	0	0	0	0	0	0	0	0	0	0	0	0	0	0	0	0	0	0	0	0	0
	Arachnopeziza_sp|UDB01256940|	Ascomycota	Leotiomycetes	Helotiales	Arachnopezizaceae	Arachnopeziza	Arachnopeziza_sp	wood_saprotroph	UDB01256940	0	0	0	0	0	0	0	0	0	0	0	0	0	0	0	0	0	0	0	0	0	0	0	0	0	0	0	0	0	0	0	0	0	0	0	0	0	4.31004	0	0
	Mortierella_sp|UDB04614645|	Mortierellomycota	Mortierellomycetes	Mortierellales	Mortierellaceae	Mortierella	Mortierella_sp	soil_saprotroph	UDB04614645	0	0	0	0	0	0	0	0	0	0	0	0	0	0	0	0	0	0	0	0	0	0	0	0	0	0	0	0	0	0	0	0	3.40155	0	0	0	0	0	0	0.906762
	Agaricales_sp|UDB0757074|	Basidiomycota	Agaricomycetes	Agaricales	Agaricales_fam_Incertae_sedis	Agaricales_gen_Incertae_sedis	Agaricales_sp		UDB0757074	0	0	0	0	0	0	0	0	0	0	0	0	0	0	0	0	0	0	0	0	0	0	0	0	0	0	0	1.24657	0	0	0	0	0	0	0	0	0	0	0	0
	Orbiliaceae_sp|OL450022|	Ascomycota	Orbiliomycetes	Orbiliales	Orbiliaceae	Orbiliaceae_gen_Incertae_sedis	Orbiliaceae_sp		OL450022	0	0	0	0	0	0	0	0	0	0	0	0	0	0	0	0	0	0	0	0	0	0	0	0	0	0	0	0	0	0	0	0	0	0	0	0	0	0	0	0
	Myxospora_crassiseta|KU846459|	Ascomycota	Sordariomycetes	Hypocreales	Stachybotryaceae	Myxospora	Myxospora_crassiseta	litter_saprotroph	KU846459	0	0	0	0	0	0	0	0	0	0	0	0	0	0	0	0	0	0	0	0	0	0	0	0	0	0	0	0.415524	0	0	0	0	0	3.41261	0	0	0	0	0	0
	Glomeromycotina_sp|MG664346|	Glomeromycotina				Glomeromycotina	Glomeromycotina_sp	arbuscular_mycorrhizal	MG664346	0	0	0	0	0	0	0	0	0	0	0	0	0	0	0	0	0	0	0	0	0	0	0	0	0	0	0	0.415524	0	0	0	0	0	0	0	0	0	0	0	0
	Cladophialophora_sp|UDB02705890|	Ascomycota	Eurotiomycetes	Chaetothyriales	Herpotrichiellaceae	Cladophialophora	Cladophialophora_sp	soil_saprotroph	UDB02705890	0	0	0	0	0	0	0	0	0	0	0	0	0	0	0	0	0	0	0	0	0	0	0	0	0	0	0	0	0	0	0	0	0	0	0	0	0	0	3.31992	0.906762
	Mucor_abundans|JN206111|	Mucoromycota	Mucoromycetes	Mucorales	Mucoraceae	Mucor	Mucor_abundans	soil_saprotroph	JN206111	0	0	0	0	0	0	0	0	0	0	0	0	0	0	0	0	0	0	0	0	0	0.758466	0	0	0	0	0	0	0	0	0	0	0	0	0	0	0	0	2.48994	0
	Flexuomyces_asteliae|MZ064409|	Ascomycota	Leotiomycetes	Leotiales	Tympanidaceae	Flexuomyces	Flexuomyces_asteliae		MZ064409	0	0	0	0	0	0	0	0	0	0	0	0	0	0	0	0	0	0	0	0	0	0	0	0	0	0	0	0	0	0	0	0	0	0	0	0	0	0	0	2.72029
	Glomeromycotina_sp|MF663543|	Glomeromycotina				Glomeromycotina	Glomeromycotina_sp	arbuscular_mycorrhizal	MF663543	0	0	0	0	0	0	0	0	0	0	0	0	0	0	0	0	0	0	0	0	0	0	0	0	0	0	0	0	0	0	0	0	0	0.853151	3.36939	0	0	0	0	0
	Clitopilus_amygdaliformis|MN061291|	Basidiomycota	Agaricomycetes	Agaricales	Entolomataceae	Clitopilus	Clitopilus_amygdaliformis	litter_saprotroph	MN061291	0	0	0	0	0	0	0	0	0	0	0	0	0	0	0	0	0	0	0	0	0	0	0	0	0	0	0	0	0	0	0	0	0	0	0	0	0	0	0	0
	Phomopsis_ternstroemiae|KC153098|	Ascomycota	Sordariomycetes	Diaporthales	Diaporthaceae	Phomopsis	Phomopsis_ternstroemiae	plant_pathogen	KC153098	0	0	0	0	0	0	0	0	0	0	0	0	0	0	0	0	0	0	0	0	0	0	0	0	0	0	0	0	0	0	0	0	0	0	0	0	0	0	0	0
	Nidulariopsis_iowensis|AY487956|	Basidiomycota	Agaricomycetes	Geastrales	Geastraceae	Nidulariopsis	Nidulariopsis_iowensis	litter_saprotroph	AY487956	0	0	0	0	0	4.21674	0	0	0	0	0	0	0	0	0	0	0	0	0	0	0	0	0	0	0	0	0	0	0	0	0	0	0	0	0	0	0	0	0	0
	Sphaerobolus_ingoldii|UDB07369034|	Basidiomycota	Agaricomycetes	Geastrales	Geastraceae	Sphaerobolus	Sphaerobolus_ingoldii	wood_saprotroph	UDB07369034	0	0	0	0	0	0	0	0	0	0	0	0	0	0	0	0	0	0	0	0	0	0	0	0	4.21077	0	0	0	0	0	0	0	0	0	0	0	0	0	0	0
	Fusarium_solani|KT358879|	Ascomycota	Sordariomycetes	Hypocreales	Nectriaceae	Fusarium	Fusarium_solani	plant_pathogen	KT358879	0	0	0	0	0	0	0	0	0	0	0	0	0	0	0	0	0	2.56226	1.64681	0	0	0	0	0	0	0	0	0	0	0	0	0	0	0	0	0	0	0	0	0
	Mucor_sp|UDB04962681|	Mucoromycota	Mucoromycetes	Mucorales	Mucoraceae	Mucor	Mucor_sp	soil_saprotroph	UDB04962681	0	3.7723	0	0	0	0	0	0	0	0	0	0	0	0	0	0	0	0	0	0	0	0	0	0	0	0	0	0	0	0	0	0	0	0.426576	0	0	0	0	0	0
	Russula_sp|AB629048|	Basidiomycota	Agaricomycetes	Russulales	Russulaceae	Russula	Russula_sp	ectomycorrhizal	AB629048	0	0	0	0	0	0	0.545569	0	0	0	0	0	0	0	0.891882	0	0	0	2.74469	0	0	0	0	0	0	0	0	0	0	0	0	0	0	0	0	0	0	0	0	0
	Glomeromycotina_sp|MH469410|	Glomeromycotina				Glomeromycotina	Glomeromycotina_sp	arbuscular_mycorrhizal	MH469410	0	0	0	0	0	0	0	0	0	0	0	0	0	0	0	0	0	0	0	0.398835	0	0	0	0	0	0	0	0	0	0	0	0	0	0	0	0	0	0	3.31992	0.453381
	Rozellomycota_sp|UDB06695979|	Rozellomycota	Rozellomycota_cls_Incertae_sedis	Rozellomycota_ord_Incertae_sedis	Rozellomycota_fam_Incertae_sedis	Rozellomycota_gen_Incertae_sedis	Rozellomycota_sp		UDB06695979	0	0	0	0	0	0	0	0	0	0	0	0	0	0	0	0	0	0	0	0	0	0	0	0	0	0	0	0	0	0	0	0	0	0	0	0	0	0	0	0
	Sarcosomataceae_sp|KF128865|	Ascomycota	Pezizomycetes	Pezizales	Sarcosomataceae	Sarcosomataceae_gen_Incertae_sedis	Sarcosomataceae_sp		KF128865	0	0	0	0	0	0	0	0	0	0	0	0	0	0	0	0	0	0	0	0	0	0	0	0	0	0	0	0	0	0	0	0	0	0	0	0	0	0	0	0
	Cucurbitariaceae_sp|UDB04470983|	Ascomycota	Dothideomycetes	Pleosporales	Cucurbitariaceae	Cucurbitariaceae_gen_Incertae_sedis	Cucurbitariaceae_sp		UDB04470983	0	0	0	0	0	0	0	0	0	0	0	0	0	0	0	0	0	0	0	0	0	0	0	0	0	0	0	0	1.1426	0	0	0	0	0	0	0	0	0	1.65996	1.36014
	Talaromyces_viridulus|JN899314|	Ascomycota	Eurotiomycetes	Eurotiales	Trichocomaceae	Talaromyces	Talaromyces_viridulus	unspecified_saprotroph	JN899314	0	0	0	0	0	0	0	0	0	0	0	0	0	0	0	0	0	0	0	0	0	1.51693	0	0	0	0	0	0	0	0	0	0	0	0	0	0	0	0	0	0
	Orbiliaceae_sp|MH179699|	Ascomycota	Orbiliomycetes	Orbiliales	Orbiliaceae	Orbiliaceae_gen_Incertae_sedis	Orbiliaceae_sp		MH179699	0	0	0	0	0	0	0	0	0	0	0	0	0	0	0	0	0	0	0	0	0	0	0	0	0	0	0	4.15524	0	0	0	0	0	0	0	0	0	0	0	0
	Alatospora_sp|UDB0959274|	Ascomycota	Leotiomycetes	Leotiales	Leotiales_fam_Incertae_sedis	Alatospora	Alatospora_sp	litter_saprotroph	UDB0959274	0	0	0	0	0	0	0	0	0	0	0	0	0	0	0	0	0	0	0	0	0	0	0	0	0	0	0	0	0	0	0.978139	0	0	0	0	0	0	0	0	3.17367
	Glomeromycotina_sp|MH469320|	Glomeromycotina				Glomeromycotina	Glomeromycotina_sp	arbuscular_mycorrhizal	MH469320	0	0	0	0	0	0	0	0	0	0	0	0	0	0	0	0	0	0	0	0	0	0	0	0	0	0	0	0	0	0	0	0	0	0	0	0	0	0	4.14989	0
	Microdochiaceae_sp|UDB0714982|	Ascomycota	Sordariomycetes	Xylariales	Microdochiaceae	Microdochiaceae_gen_Incertae_sedis	Microdochiaceae_sp		UDB0714982	0	0	0	0	0	0	0	0	0	0	0	0	0	0	0	0	0	0	0	0	0	0	0	0	0	0	0	0	0	0	0	0	0	0	0	0	0	0	4.14989	0
	Hydnotrya_sp|LC577979|	Ascomycota	Pezizomycetes	Pezizales	Discinaceae	Hydnotrya	Hydnotrya_sp	ectomycorrhizal	LC577979	0	0	0	0	0	0	0	0	0.979672	0	0	0	0	0	0	0	0	0	0	0	0	0	0	0	0	0	0	0	0	0	0	0	0	0	0	0	0	0	2.48994	0
	Basidiomycota_sp|UDB01486724|	Basidiomycota	Basidiomycota_cls_Incertae_sedis	Basidiomycota_ord_Incertae_sedis	Basidiomycota_fam_Incertae_sedis	Basidiomycota_gen_Incertae_sedis	Basidiomycota_sp		UDB01486724	0	0	0	0	0	0	0	0	0	0	0	0	0	0	0	0	1.36162	0	2.74469	0	0	0	0	0	0	0	0	0	0	0	0	0	0	0	0	0	0	0	0	0
	Exophiala_halophila|JF747108|	Ascomycota	Eurotiomycetes	Chaetothyriales	Herpotrichiellaceae	Exophiala	Exophiala_halophila	animal_parasite	JF747108	0	0	0	0	0	0	0	0	0	0	0	0	0	0	0	0	0	4.09962	0	0	0	0	0	0	0	0	0	0	0	0	0	0	0	0	0	0	0	0	0	0
	Cosmospora_sp|UDB04454107|	Ascomycota	Sordariomycetes	Hypocreales	Nectriaceae	Cosmospora	Cosmospora_sp	mycoparasite	UDB04454107	0	0	0	0	0	0	0	0	0	0	0	0	0	0	0	0	0	4.09962	0	0	0	0	0	0	0	0	0	0	0	0	0	0	0	0	0	0	0	0	0	0
	Amorocoelophoma_cassiae|MK347739|	Ascomycota	Dothideomycetes	Pleosporales	Amorosiaceae	Amorocoelophoma	Amorocoelophoma_cassiae	litter_saprotroph	MK347739	0	0	0	0	0	0	0	0	0	0	0	0	0	0	0	0	0	0	0	0	0	0	0	0	0	0	0	0	0	0	0	0	0	0	0	0	0	0	0	0
	Amicodisca_sp|UDB01071041|	Ascomycota	Leotiomycetes	Helotiales	Hyaloscyphaceae	Amicodisca	Amicodisca_sp	wood_saprotroph	UDB01071041	0	0	0	0	0	0	0	0	0	0	0	0	0	0	0	0	0	0	0	0	0	0	0	0	0.382797	0	0	0	0	0	0	0	0	0	0	0	0	0	0	3.17367
	Umbelopsis_isabellina|JN206400|	Mucoromycota	Umbelopsidomycetes	Umbelopsidales	Umbelopsidaceae	Umbelopsis	Umbelopsis_isabellina	soil_saprotroph	JN206400	0	0	0	0	0	0	0	0	0	0	0	0	0	0	0	0	0.453875	0	0.548938	1.99418	0	0	0	0	0	0	0	0	0	0	0	0	0	0	0	0	0	0	0	0
	Hyaloscypha_sp|UDB03455821|	Ascomycota	Leotiomycetes	Helotiales	Hyaloscyphaceae	Hyaloscypha	Hyaloscypha_sp	litter_saprotroph	UDB03455821	0	0	0	0	0	0	0	0	0	0	0	0	0	0	0	0	0.453875	0	0	0	0	0	0	0	0	0	0	0	0	0	0	0	0	0	0	2.00456	0	0	0	0
	Clavicipitaceae_sp|MT108995|	Ascomycota	Sordariomycetes	Hypocreales	Clavicipitaceae	Clavicipitaceae_gen_Incertae_sedis	Clavicipitaceae_sp		MT108995	0	3.01784	0	0	0	0	0	0	0	0	0	0	0	0	0	0	0	0	0	0	0	0	0	0	0	0	0	0	0	0	0	0	0	0	0	0	0	0	0	0
	Dothideomycetes_sp|UDB01618536|	Ascomycota	Dothideomycetes	Dothideomycetes_ord_Incertae_sedis	Dothideomycetes_fam_Incertae_sedis	Dothideomycetes_gen_Incertae_sedis	Dothideomycetes_sp		UDB01618536	0	0	0	0	0	0	0	0	0	0	0	4.01814	0	0	0	0	0	0	0	0	0	0	0	0	0	0	0	0	0	0	0	0	0	0	0	0	0	0	0	0
	Mortierella_claussenii|OP596477|	Mortierellomycota	Mortierellomycetes	Mortierellales	Mortierellaceae	Mortierella	Mortierella_claussenii	soil_saprotroph	OP596477	0	0	0	0	0	0	0	0	0	0	0	0	0	0	0	0	0	0	0	0	0	0	0	0	0	0	0	0	0	0	0	0	0	0	0	4.00912	0	0	0	0
	Mortierella_sp|UDB04695869|	Mortierellomycota	Mortierellomycetes	Mortierellales	Mortierellaceae	Mortierella	Mortierella_sp	soil_saprotroph	UDB04695869	0	0	0	0	0	0	0	0	0	0	0	0	0	0	0	0	0	0	0	0	0	0	0	0	0	0	0	0	0	0	0	0	0	0	0	4.00912	0	0	0	0
	Hymenochaetales_sp|UDB03531395|	Basidiomycota	Agaricomycetes	Hymenochaetales	Hymenochaetales_fam_Incertae_sedis	Hymenochaetales_gen_Incertae_sedis	Hymenochaetales_sp		UDB03531395	0	0	0	0	0	0	0	0	0	0	0	0	0	0	0	0	0	0	0	0	0	0	0	0	0	0	0	0	0	0	0	0	0	0	0	4.00912	0	0	0	0
	Chloridium_submersum|MN860551|	Ascomycota	Sordariomycetes	Chaetosphaeriales	Chaetosphaeriaceae	Chloridium	Chloridium_submersum	litter_saprotroph	MN860551	0	0	0	0	0	0	0	0	0	0	0	0	0	0	0	0	0	0	0	0	0	0	0	0	0	0	0	0	3.99909	0	0	0	0	0	0	0	0	0	0	0
	Syncephalis_sp|UDB07663249|	Zoopagomycota	Zoopagomycetes	Zoopagales	Piptocephalidaceae	Syncephalis	Syncephalis_sp	mycoparasite	UDB07663249	0	0	0	0	0	0	0	0	0	0	0	0	0	0	0	0	0	0	0	0	0	0	0	0	0	0	0	0	0	0	0	0	0	0	0	0	0	0	0	0
	Pestalotiopsis_sp|MW765106|	Ascomycota	Sordariomycetes	Amphisphaeriales	Sporocadaceae	Pestalotiopsis	Pestalotiopsis_sp	plant_pathogen	MW765106	0	0	0	0	0	0	0	0	0	0	0.747803	0	0	0.404449	0.445941	0	0	0	1.09788	0	0	0	0	0	0	0	0	0	0	0	0	0	0	0	0	0	0	0	0	0
	Meliniomyces_sp|UDB03753927|	Ascomycota	Leotiomycetes	Helotiales	Hyaloscyphaceae	Meliniomyces	Meliniomyces_sp	root_endophyte	UDB03753927	0	0	0	0	0	0	0	0	3.42885	0	0	0	0	0	0	0	0	0.512453	0	0	0	0	0	0	0	0	0	0	0	0	0	0	0	0	0	0	0	0	0	0
	Capnodiales_sp|UDB01613438|	Ascomycota	Dothideomycetes	Capnodiales	Capnodiales_fam_Incertae_sedis	Capnodiales_gen_Incertae_sedis	Capnodiales_sp		UDB01613438	0	0	0	0	1.23609	0	0	0	0.489836	0	0	0	0	0	0	0	0	0	0	0	0	0	0	0	0	0	0	0	0	0	0	0	0	0	0	0	2.19619	0	0	0
	Sporothrix_inflata|MT360679|	Ascomycota	Sordariomycetes	Ophiostomatales	Ophiostomataceae	Sporothrix	Sporothrix_inflata	plant_pathogen	MT360679	0	0	0	0	0	0	0	0	0	0	0	0	0	0	0	0	0	0	0	0	0	0	0	0	0	0	0	0	0	0	3.91255	0	0	0	0	0	0	0	0	0
	Nakataea_sp|UDB01901100|	Ascomycota	Sordariomycetes	Magnaporthales	Magnaporthaceae	Nakataea	Nakataea_sp	plant_pathogen	UDB01901100	0	0	0	0	0	0	0	0	0	0	0	0	0	0	0	0	0	0	0	0	0	0	0	0	3.44517	0	0	0.415524	0	0	0	0	0	0	0	0	0	0	0	0
	Hyaloscyphaceae_sp|UDB03474758|	Ascomycota	Leotiomycetes	Helotiales	Hyaloscyphaceae	Hyaloscyphaceae_gen_Incertae_sedis	Hyaloscyphaceae_sp		UDB03474758	0	0	0	0	0	0	0	0	0	0	0	0	0.883392	0	0	2.97608	0	0	0	0	0	0	0	0	0	0	0	0	0	0	0	0	0	0	0	0	0	0	0	0
	Chaetomiaceae_sp|UDB01728401|	Ascomycota	Sordariomycetes	Sordariales	Chaetomiaceae	Chaetomiaceae_gen_Incertae_sedis	Chaetomiaceae_sp		UDB01728401	0	0	0	0	0	0	0	0	0	0	0	0	0	0	0	0	0	0	0	0	0	0	0	0	0	0	0	0	0	0	0	0	0	0	0	0	0	0	0	0
	Fusarium_tenuicristatum|LR583782|	Ascomycota	Sordariomycetes	Hypocreales	Nectriaceae	Fusarium	Fusarium_tenuicristatum	plant_pathogen	LR583782	0	0	0	0	0	0	0	0	0	0	0	0	0	0	0	0	0	0	0	0.797671	0	0	0	0	0	0	0	0	0	0	0	0	0	0	0	0	0	0	0	0
	Lactarius_austrorostratus|KF433012|	Basidiomycota	Agaricomycetes	Russulales	Russulaceae	Lactarius	Lactarius_austrorostratus	ectomycorrhizal	KF433012	0	0	0	0	0	0	0	0	0	0	0	0	0	0	0	0	0	0	0	0	0	0	0	0	0	0	0	0	0	0	0	0	0	0	0	0	0	0	0	0
	Agaricales_sp|UDB0895299|	Basidiomycota	Agaricomycetes	Agaricales	Agaricales_fam_Incertae_sedis	Agaricales_gen_Incertae_sedis	Agaricales_sp		UDB0895299	0	0	0	0	0	0	0	0	0	0	0	0	0	0.404449	0	0	0	0	0	0	0	0	0	0	0	0.863968	0.914788	0	0	0	0	0	0	0	0	0	0	0	0	0
	Elaphomyces_sp|UDB05292859|	Ascomycota	Eurotiomycetes	Eurotiales	Elaphomycetaceae	Elaphomyces	Elaphomyces_sp	ectomycorrhizal	UDB05292859	0	0	0	2.99215	0	0	0	0	0	0	0	0	0	0	0	0	0	0	0	0	0	0	0	0	0	0	0	0	0	0	0	0	0	0	0	0	0	0	0	0
	Cenococcum_sp|UDB01654081|	Ascomycota	Dothideomycetes	Gloniales	Gloniaceae	Cenococcum	Cenococcum_sp	ectomycorrhizal	UDB01654081	0	0	0	0	0	0	0	0	0	0	0	0	0	0	0	0	0	0	0	0	0	0	0	0	0	0	0	0	0	0	0	0	0	0	0	0	0	0	0	0
	Cadophora_sp|UDB01586878|	Ascomycota	Leotiomycetes	Helotiales	Ploettnerulaceae	Cadophora	Cadophora_sp	litter_saprotroph	UDB01586878	0	0	0	0	0	0	0	0	0	0	0	0	0	0	0	0	0	0	0	0	0	0	0	0	0	0	0	0	0	0	0	0	0	0	0	0	0	0	0	0
	Neocucurbitaria_sp|KX247432|	Ascomycota	Dothideomycetes	Pleosporales	Cucurbitariaceae	Neocucurbitaria	Neocucurbitaria_sp	unspecified_saprotroph	KX247432	0	0	0	0	0	0	0	0	0	0	0	0	0	0	0	0	0	0	0	0	0	0	0	0	0	0	0	0	0	0	0	0	0	0	0	0	0	0	0	0
	Talaromyces_sp|UDB05409486|	Ascomycota	Eurotiomycetes	Eurotiales	Trichocomaceae	Talaromyces	Talaromyces_sp	unspecified_saprotroph	UDB05409486	0	0	0	0	0	0	0	0	0	0	0	0	0	0	0	0	0	0	0	0	0	0	0	0	0	0	0	0	0	0	0	0	0	0	0	0	0	0	0	0
	Ascomycota_sp|UDB01408017|	Ascomycota	Ascomycota_cls_Incertae_sedis	Ascomycota_ord_Incertae_sedis	Ascomycota_fam_Incertae_sedis	Ascomycota_gen_Incertae_sedis	Ascomycota_sp		UDB01408017	0	0	0	0	0	0	0	0	0	0	0	0	0	0	0	0	0	0	0	0	0	0	0	0	0	0	0	0	0	0	0	0	0	0	0	0	0	0	0	0
	Fungi_sp|JX320540|	Fungi_phy_Incertae_sedis	Fungi_cls_Incertae_sedis	Fungi_ord_Incertae_sedis	Fungi_fam_Incertae_sedis	Fungi_gen_Incertae_sedis	Fungi_sp		JX320540	0	0	0	0	0	0	0	0	0	0	0	0	0	0	0	0	0	0	0	0	0	0	0	0	0	0	0	0	0	0	0	0	0	0	0	0	0	0	0	0
	Exophiala_pisciphila|AF050272|	Ascomycota	Eurotiomycetes	Chaetothyriales	Herpotrichiellaceae	Exophiala	Exophiala_pisciphila	animal_parasite	AF050272	0	0	0	0	0	0	0	0	0	3.81636	0	0	0	0	0	0	0	0	0	0	0	0	0	0	0	0	0	0	0	0	0	0	0	0	0	0	0	0	0	0
	Teratosphaeriaceae_sp|UDB05443538|	Ascomycota	Dothideomycetes	Mycosphaerellales	Teratosphaeriaceae	Teratosphaeriaceae_gen_Incertae_sedis	Teratosphaeriaceae_sp		UDB05443538	0	0	0	0	0	0	0	0	0	0	0	0	0	0	0	0	0	0	0	0	0	0	0	0	0	0	0	0	0	0	0	0	0	2.55945	0	0	0	0	0	0
	Devriesia_sp|UDB05114794|	Ascomycota	Dothideomycetes	Mycosphaerellales	Teratosphaeriaceae	Devriesia	Devriesia_sp	plant_pathogen	UDB05114794	0	0	0	0	0	0	0	0	0	0	0	0	0	0	0	0	0	2.56226	0	0	0	0	0	0	0	0	0	0	0	0	0	0	0.37795	0	0	0	0	0	0	0
	Phylloporus_pusillus|MH686279|	Basidiomycota	Agaricomycetes	Boletales	Boletaceae	Phylloporus	Phylloporus_pusillus	ectomycorrhizal	MH686279	0	0	0	0	0	0	0	3.80288	0	0	0	0	0	0	0	0	0	0	0	0	0	0	0	0	0	0	0	0	0	0	0	0	0	0	0	0	0	0	0	0
	Fungi_sp|LC623226|	Fungi_phy_Incertae_sedis	Fungi_cls_Incertae_sedis	Fungi_ord_Incertae_sedis	Fungi_fam_Incertae_sedis	Fungi_gen_Incertae_sedis	Fungi_sp		LC623226	0	0	3.40165	0	0	0	0	0	0	0	0	0	0	0	0	0	0	0	0	0	0	0	0	0	0.382797	0	0	0	0	0	0	0	0	0	0	0	0	0	0	0
	Chaetosphaeria_sp|UDB0761581|	Ascomycota	Sordariomycetes	Chaetosphaeriales	Chaetosphaeriaceae	Chaetosphaeria	Chaetosphaeria_sp	litter_saprotroph	UDB0761581	0	0	0	0	0	0	0	0	0	0	0	0	0	0	0	0	0	0	0	0	0	1.51693	0	0	0	0	0	0	0	0	0	0	0	0	0	0	0	0	0	0
	Glomeromycotina_sp|MG664464|	Glomeromycotina				Glomeromycotina	Glomeromycotina_sp	arbuscular_mycorrhizal	MG664464	0	3.7723	0	0	0	0	0	0	0	0	0	0	0	0	0	0	0	0	0	0	0	0	0	0	0	0	0	0	0	0	0	0	0	0	0	0	0	0	0	0
	Symmetrospora_clarorosea|KJ701231|	Basidiomycota	Cystobasidiomycetes	Cystobasidiomycetes_ord_Incertae_sedis	Symmetrosporaceae	Symmetrospora	Symmetrospora_clarorosea	epiphyte	KJ701231	0	3.7723	0	0	0	0	0	0	0	0	0	0	0	0	0	0	0	0	0	0	0	0	0	0	0	0	0	0	0	0	0	0	0	0	0	0	0	0	0	0
	Thelephoraceae_sp|KF000672|	Basidiomycota	Agaricomycetes	Thelephorales	Thelephoraceae	Thelephoraceae_gen_Incertae_sedis	Thelephoraceae_sp		KF000672	0	3.7723	0	0	0	0	0	0	0	0	0	0	0	0	0	0	0	0	0	0	0	0	0	0	0	0	0	0	0	0	0	0	0	0	0	0	0	0	0	0
	Gorgomyces_sp|UDB03203553|	Ascomycota	Leotiomycetes	Leotiomycetes_ord_Incertae_sedis	Leotiomycetes_fam_Incertae_sedis	Gorgomyces	Gorgomyces_sp	litter_saprotroph	UDB03203553	0	0	0	0	0	0	0	0	0	0	1.49561	0	0	0	0	0	0	0	0	0	0	0	0	0	0	0	0	0	0	0	0	0	0	0	0	0	0	0	0	2.26691
	Agaricomycetes_sp|UDB0919400|	Basidiomycota	Agaricomycetes	Agaricomycetes_ord_Incertae_sedis	Agaricomycetes_fam_Incertae_sedis	Agaricomycetes_gen_Incertae_sedis	Agaricomycetes_sp		UDB0919400	0	0	0	0	0	0	0	0	0	0	0	0	0	0	0	0	0	0	0	0	0	0	3.75493	0	0	0	0	0	0	0	0	0	0	0	0	0	0	0	0	0
	Operculomyces_sp|UDB0315288|	Chytridiomycota	Rhizophydiomycetes	Rhizophydiales	Operculomycetaceae	Operculomyces	Operculomyces_sp	pollen_saprotroph	UDB0315288	0	0	0	0	0	0	0	0	0	0	0	0	0	0	0	0	0	0	0	0	0	0	0	0	0	0	0	0	0	0	0	0	0	0	0	0	0	0	0	0
	Xylariaceae_sp|UDB07519732|	Ascomycota	Sordariomycetes	Xylariales	Xylariaceae	Xylariaceae_gen_Incertae_sedis	Xylariaceae_sp		UDB07519732	0	2.26338	0	0	0	0	0	0	0	0	0	0	0	0	0	1.48804	0	0	0	0	0	0	0	0	0	0	0	0	0	0	0	0	0	0	0	0	0	0	0	0
	Tricladium_terrestre|MH860789|	Ascomycota	Leotiomycetes	Helotiales	Tricladiaceae	Tricladium	Tricladium_terrestre	litter_saprotroph	MH860789	0	0	0	0	0	0	0	0	0	0	0	0	0	0	0	0	0	0	0	0	0	0	0	0	0	0.863968	0	2.07762	0	0	0	0	0	0	0	0	0	0	0	0
	Ceratobasidiaceae_sp|AB196651|	Basidiomycota	Agaricomycetes	Cantharellales	Ceratobasidiaceae	Ceratobasidiaceae_gen_Incertae_sedis	Ceratobasidiaceae_sp		AB196651	0	0	0	0	0	0	0	0	0	0	0	0	0	0	0	0	0	0	0	0	0	0	0	0	0	0	0	0	0	0	0	0	0	0	0	0	0	0	0	0
	Adisciso_kaki|AB683953|	Ascomycota	Sordariomycetes	Amphisphaeriales	Sporocadaceae	Adisciso	Adisciso_kaki	plant_pathogen	AB683953	0	0	0	0	0	0	0	0	0	0	0	0	0	0	0	0	0.453875	0	0	0	0	0	0	0	0.765594	0	0	0	0	0	0	0	0	0	0	0	0	0	0	0
	Rhinocladiella_sp|UDB06354459|	Ascomycota	Eurotiomycetes	Chaetothyriales	Herpotrichiellaceae	Rhinocladiella	Rhinocladiella_sp	soil_saprotroph	UDB06354459	0	0	0	0	0	0	0	0	0	0	0	0	0	0	0	0	0	0	3.29363	0	0	0	0	0	0	0	0	0	0	0	0	0	0	0	0	0	0	0	0	0
	Peniophorella_daweishanensis|UDB0182463|	Basidiomycota	Agaricomycetes	Hymenochaetales	Rickenellaceae	Peniophorella	Peniophorella_daweishanensis	wood_saprotroph	UDB0182463	0	0	0	0	0	0	0	0	0	0	0	0	0	0	0	0	0	0	0	0	0	0	0	0	0	0	0	0	0	0	0	0	0	0	0	1.00228	0	0	0	2.72029
	Inocybe_sp|AB922918|	Basidiomycota	Agaricomycetes	Agaricales	Inocybaceae	Inocybe	Inocybe_sp	ectomycorrhizal	AB922918	0	0	0	0	0	0	0	0	0	0	0	0	0	0	0	3.7201	0	0	0	0	0	0	0	0	0	0	0	0	0	0	0	0	0	0	0	0	0	0	0	0
	Pycnoraceae_sp|UDB05780145|	Ascomycota	Candelariomycetes	Candelariales	Pycnoraceae	Pycnoraceae_gen_Incertae_sedis	Pycnoraceae_sp		UDB05780145	0	0	0	0	0	0	0	0	0	0	0	0	0	0	0	0	0	0	0	0	0	0	0	0	0	0	0	0	0	0	0	0	0	0	0	0	0	0	0	0
	Fontanospora_eccentrica|KF730818|	Ascomycota	Leotiomycetes	Helotiales	Discinellaceae	Fontanospora	Fontanospora_eccentrica	litter_saprotroph	KF730818	0	0	0	0	0	0	0	0	0	0	0	0	0	0	0	0	0	0	0	0	0	0	0	0	0	0	0	0	0	0	0	0	0	0	0	0	0	0	0	3.17367
	Leohumicola_sp|UDB02790902|	Ascomycota	Leotiomycetes	Helotiales	Helotiales_fam_Incertae_sedis	Leohumicola	Leohumicola_sp	soil_saprotroph	UDB02790902	0	0	0	0	0	0	0	0	0	0	0	0	0	0	0	0	0	0	0	0	0	0	0	0	0	0	0	0	0	0	0	0	0	0	0	0	0	0	0	0
	Pleosporales_sp|UDB05013403|	Ascomycota	Dothideomycetes	Pleosporales	Pleosporales_fam_Incertae_sedis	Pleosporales_gen_Incertae_sedis	Pleosporales_sp		UDB05013403	0	0	0	0	0	0	0	0	0	0	0	0	0	0	0	0	0	0	0	0	0	0	0	0	0	0	3.65915	0	0	0	0	0	0	0	0	0	0	0	0	0
	Rhizodermea_sp|UDB06371458|	Ascomycota	Leotiomycetes	Helotiales	Dermateaceae	Rhizodermea	Rhizodermea_sp	root_endophyte	UDB06371458	0	0	0	0	0	0	0	0	0	0	0	0	0	0	0	0	0	0	0	0	0	0	0	0	0	0	0	0	0	0	0	3.65872	0	0	0	0	0	0	0	0
	Cortinariaceae_sp|LC711506|	Basidiomycota	Agaricomycetes	Agaricales	Cortinariaceae	Cortinariaceae_gen_Incertae_sedis	Cortinariaceae_sp		LC711506	0	0	0	0	0	0	0	0	0	0	0	0	0	0	0	0	0	0	0	0	0	0	0	0	0	0	0	0	0	0	0	3.65872	0	0	0	0	0	0	0	0
	Pezizomycotina_sp|UDB04357779|	Ascomycota	Pezizomycotina_cls_Incertae_sedis	Pezizomycotina_ord_Incertae_sedis	Pezizomycotina_fam_Incertae_sedis	Pezizomycotina_gen_Incertae_sedis	Pezizomycotina_sp		UDB04357779	0	0	0	0	0	0	0	0	0	0	0	0	0	0	0	0	0	0	0	0	0	0	0	0	0	0	0	0	0	0	0	3.65872	0	0	0	0	0	0	0	0
	Pyrenochaetopsis_leptospora|JF740262|	Ascomycota	Dothideomycetes	Pleosporales	Pyrenochaetopsidaceae	Pyrenochaetopsis	Pyrenochaetopsis_leptospora	foliar_endophyte	JF740262	0	0	0	0	0	0	0	0	0	0	0	0	0	0	0	0	0	0	0	0	0	0	0	0	0	0	0	0	0	0	0	0	0	0	0	0	0	0	0	0
	Botryobasidiaceae_sp|AB432933|	Basidiomycota	Agaricomycetes	Cantharellales	Botryobasidiaceae	Botryobasidiaceae_gen_Incertae_sedis	Botryobasidiaceae_sp		AB432933	0	0	0	0	0	0	0	0	0	0	0	0	0	2.02224	0	0	0	0	0	0	0	0	0	0	0	0	0	0	0	0	0	0	0	0	0	0	0	0	0	0
	Sporidesmiella_obovoidia|MW286492|	Ascomycota	Sordariomycetes	Sordariomycetes_ord_Incertae_sedis	Junewangiaceae	Sporidesmiella	Sporidesmiella_obovoidia	wood_saprotroph	MW286492	0	0	0	0	0	0	0	0	0	0	0	0	0	0	0	0	0	0	0	0	0	0	0	0	0	0	0	0	0	0	0	0	0	0	0	0	0	0	0	0
	Thelephoraceae_sp|AB923006|	Basidiomycota	Agaricomycetes	Thelephorales	Thelephoraceae	Thelephoraceae_gen_Incertae_sedis	Thelephoraceae_sp		AB923006	0	0	0	0	0	0	0	0	0	0	0	0	0	0	0	0	0	0	0	0	0	0	0	0	0	0	0	0	0	0	0	0	0	0	0	0	0	0	0	0
	Herpotrichiellaceae_sp|UDB03390412|	Ascomycota	Eurotiomycetes	Chaetothyriales	Herpotrichiellaceae	Herpotrichiellaceae_gen_Incertae_sedis	Herpotrichiellaceae_sp		UDB03390412	0	0	0	0	0	0	0	0	0	0	0	0	0	0	0	0	0	0	2.74469	0.398835	0	0	0	0	0	0	0	0	0	0	0	0	0	0.426576	0	0	0	0	0	0
	Cortinarius_catalanensis|MK816385|	Basidiomycota	Agaricomycetes	Agaricales	Cortinariaceae	Cortinarius	Cortinarius_catalanensis	ectomycorrhizal	MK816385	0	0	0	0	0	0	0	0	0.489836	0	0	0	0	0	0	0	0	0	0	0	0	0	0	0	0	0	0	0	0	0	0	0	0	0	0	0	0	0	0	0
	Tausonia_pullulans|AF444417|	Basidiomycota	Tremellomycetes	Cystofilobasidiales	Mrakiaceae	Tausonia	Tausonia_pullulans	soil_saprotroph	AF444417	0	0	0	0	0	0	0	0	0	0	0	0	0	0	0	0	0	0	0	0	0	0	0	0	0	0	0	0	0	0	0	0	0	2.13288	0	0	0	0	0	0
	Thelephoraceae_sp|MH005858|	Basidiomycota	Agaricomycetes	Thelephorales	Thelephoraceae	Thelephoraceae_gen_Incertae_sedis	Thelephoraceae_sp		MH005858	0	0	0	0	0	0	0	0	0	0	0	0	0	0	0	0	0	0	0	0	0	0	0	0	0	0	0	0	0	0	0	0	0	0	0	0	0	0	0	0
	Cladophialophora_sp|UDB02804387|	Ascomycota	Eurotiomycetes	Chaetothyriales	Herpotrichiellaceae	Cladophialophora	Cladophialophora_sp	soil_saprotroph	UDB02804387	0	0	0	0	0	0	0	0	0	0	0	0	0	0	0	0	0	0	0	0	0	0	0	0	0	0	0	0	0	0	0	0	0	0	0	0	0	0	0	0
	Helotiales_sp|UDB03328977|	Ascomycota	Leotiomycetes	Helotiales	Helotiales_fam_Incertae_sedis	Helotiales_gen_Incertae_sedis	Helotiales_sp		UDB03328977	0	0	0	0	0	0	0	0	0	0	0	0	0	2.02224	0	1.48804	0	0	0	0	0	0	0	0	0	0	0	0	0	0	0	0	0	0	0	0	0	0	0	0
	Helotiales_sp|MF971895|	Ascomycota	Leotiomycetes	Helotiales	Helotiales_fam_Incertae_sedis	Helotiales_gen_Incertae_sedis	Helotiales_sp		MF971895	0	0	0	0	0	0	0	0	0	0	0	0	0	0	0	0	0	0	0	0	0	0	0	0	0	0	0	0	0	0	0	0	0	0	0	3.50798	0	0	0	0
	Tremellales_sp|KP691951|	Basidiomycota	Tremellomycetes	Tremellales	Tremellales_fam_Incertae_sedis	Tremellales_gen_Incertae_sedis	Tremellales_sp		KP691951	0	0	0	0	0	0	0	0	0	0	0	0	0	0	0	0	0	0	0	0	0	0	0	0	0	0	0	0	0	0	0	0	0	0	0	0	0	0	0	0
	Chaetosphaeriaceae_sp|OP455432|	Ascomycota	Sordariomycetes	Chaetosphaeriales	Chaetosphaeriaceae	Chaetosphaeriaceae_gen_Incertae_sedis	Chaetosphaeriaceae_sp		OP455432	0	0	0	0	0	0	0	0	0	0	0	0	0	0	0	0	0	0	0	0	0	0	0	0	0	0	2.74436	0	0	0	0	0	0	0	0	0	0	0	0	0
	Hypocreales_sp|UDB03568391|	Ascomycota	Sordariomycetes	Hypocreales	Hypocreales_fam_Incertae_sedis	Hypocreales_gen_Incertae_sedis	Hypocreales_sp		UDB03568391	0	0	0	0	0	0	0	0	0	0	0	0	0	0	0	0	0	0	0	0	0	0	0	0	0	0	0	0	0	0	0	0	0	0	0	0	0	0	0	0
	GS11_sp|UDB02332068|	Rozellomycota	Rozellomycotina_cls_Incertae_sedis	GS11	GS11_fam_Incertae_sedis	GS11_gen_Incertae_sedis	GS11_sp		UDB02332068	0	0	0	0	0	0	0	0	0	0	0	0	0	0	0	0	0	0	0	0	0	0	0	0	0	0	0	0	0	0	0	0	0	0	0	0	0	0	0	0
	Mortierellaceae_sp|UDB0764867|	Mortierellomycota	Mortierellomycetes	Mortierellales	Mortierellaceae	Mortierellaceae_gen_Incertae_sedis	Mortierellaceae_sp		UDB0764867	0	0	0	0	0	0	0	0	0	0	0	0	0	0	0	0	0	0	0	0	0	0	0	0	0	0	0	0	0	0	0	0	0	0	0	0	0	0	0	0
	Trichocomaceae_sp|UDB06456547|	Ascomycota	Eurotiomycetes	Eurotiales	Trichocomaceae	Trichocomaceae_gen_Incertae_sedis	Trichocomaceae_sp		UDB06456547	0	0	0	0	0	0	0	0	0	0	0	0	0	0	0	0	0	0	0	0	0	0	0	3.47222	0	0	0	0	0	0	0	0	0	0	0	0	0	0	0	0
	Cordycipitaceae_sp|HQ021930|	Ascomycota	Sordariomycetes	Hypocreales	Cordycipitaceae	Cordycipitaceae_gen_Incertae_sedis	Cordycipitaceae_sp		HQ021930	0	0	0	0	0	0	0	0	0	0	0	0	0	1.21335	2.2297	0	0	0	0	0	0	0	0	0	0	0	0	0	0	0	0	0	0	0	0	0	0	0	0	0
	Nigrospora_sphaerica|FJ785430|	Ascomycota	Sordariomycetes	Amphisphaeriales	Apiosporaceae	Nigrospora	Nigrospora_sphaerica	litter_saprotroph	FJ785430	0	0	0	0	0	0	0	0	0	0	0	0	0	0	0	0	0	0	0	0	0	0	0	0	0	0	0	0	0	0	0	0	0	3.41261	0	0	0	0	0	0
	Chaetothyriales_sp|UDB01770859|	Ascomycota	Eurotiomycetes	Chaetothyriales	Chaetothyriales_fam_Incertae_sedis	Chaetothyriales_gen_Incertae_sedis	Chaetothyriales_sp		UDB01770859	0	0	0	0	0	0	0	0	0	0	0	0	0	0	0	0	0	0	0	0	0	0	0	0	0	0	0	0	0	0	0	0	0	3.41261	0	0	0	0	0	0
	Herpotrichiellaceae_sp|UDB0300894|	Ascomycota	Eurotiomycetes	Chaetothyriales	Herpotrichiellaceae	Herpotrichiellaceae_gen_Incertae_sedis	Herpotrichiellaceae_sp		UDB0300894	0	0	0	0	0	0	0	0	0	0	0	0	0	0	0	0	0	0	0	0	0	0	0	0	0	0	0	0	0	0	0	0	0	3.41261	0	0	0	0	0	0
[truncated: 850 more rows]
[truncated: 21 more columns]

## Sheet: S6
	Table S6. Presence-absence-based abundance data of mycorrhizal fungal OTUs associated with Q. serrata.
											Site
[truncated: 378 more rows]

## Sheet: S7
	Table S7. Presence-absence-based abundance data of mycorrhizal fungal genera associated with Q. serrata.
[truncated: 52 more rows]

[truncated: 3 more sheets: S8, S9, S10]
